# Supplementary material for: The Tumor Microbiome Reacts to Hypoxia and Can Influence Response to Radiation Treatment in Colorectal Cancer
Source: Cancer Res Commun. 2024 Jul 10;4(7):1690–701. doi: 10.1158/2767-9764.CRC-23-0367 (PMC11234499; doi:10.1158/2767-9764.CRC-23-0367)
Supplement: Supplementary Data — Numbers at risk for the association between low and high hypoxia in COAD and READ tumors (associated with the Kaplan-Meier curve shown in Figure 1D). [file crc-23-0367_supplementary_data_suppsd1.xlsx]

## Sheet: TableS1_surv-risk_1d
strata	time	n.risk	pct.risk	n.event	cum.n.event	n.censor	cum.n.censor	strata_size	Hypoxia
Hypoxia=Low	0	74	100	0	0	0	0	74	Low
Hypoxia=Low	5	17	23	11	11	46	46	74	Low
Hypoxia=Low	10	4	5	3	14	10	56	74	Low
Hypoxia=Low	15	1	1	1	15	2	58	74	Low
Hypoxia=Low	20	1	1	0	15	0	58	74	Low
Hypoxia=Low	25	0	0	0	15	1	59	74	Low
Hypoxia=High	0	67	100	0	0	0	0	67	High
Hypoxia=High	5	2	3	17	17	48	48	67	High
Hypoxia=High	10	0	0	1	18	1	49	67	High
Hypoxia=High	15	0	0	0	18	0	49	67	High
Hypoxia=High	20	0	0	0	18	0	49	67	High
Hypoxia=High	25	0	0	0	18	0	49	67	High
