# Supplementary material for: The Tumor Microbiome Reacts to Hypoxia and Can Influence Response to Radiation Treatment in Colorectal Cancer
Source: Cancer Res Commun. 2024 Jul 10;4(7):1690–701. doi: 10.1158/2767-9764.CRC-23-0367 (PMC11234499; doi:10.1158/2767-9764.CRC-23-0367)
Supplement: Supplementary Data — Demographic variables stratified by low and high hypoxia scores, showing no significant differences to be controlled for in the Cox proportional hazards model described in Figure 1D. [file crc-23-0367_supplementary_data_suppsd2.xlsx]

## Sheet: TableS2_survival-demographics-h
	High	Low	p	test
n	74	67
Sex = Male (%)	46 (62.2)	41 (61.2)	1
Age (mean (SD))	57.94 (11.46)	57.62 (11.98)	0.874
BMI (mean (SD))	27.23 (5.49)	27.62 (7.64)	0.756
Stage (%)			0.802
Unknown	17 (23.0)	21 (31.3)
I	7 ( 9.5)	4 ( 6.0)
II	9 (12.2)	7 (10.4)
III	17 (23.0)	14 (20.9)
IV	24 (32.4)	21 (31.3)
Race (%)			0.966
Black	5 ( 6.8)	4 ( 6.0)
Other	7 ( 9.5)	7 (10.4)
White	62 (83.8)	56 (83.6)
Cancer = READ (%)	33 (44.6)	26 (38.8)	0.6
Vital Status = Dead (%)	20 (27.0)	13 (19.4)	0.385
