# Supplementary material for: The Tumor Microbiome Reacts to Hypoxia and Can Influence Response to Radiation Treatment in Colorectal Cancer
Source: Cancer Res Commun. 2024 Jul 10;4(7):1690–701. doi: 10.1158/2767-9764.CRC-23-0367 (PMC11234499; doi:10.1158/2767-9764.CRC-23-0367)
Supplement: Supplementary Data — Fold-changes and adjusted p-values for all microbes associated with hypoxic or normoxic tumors in the ORIEN and TCGA datasets (associated with Figure 2A). Results of survival analyses of interactions between microbes and hypoxia in COADREAD patients receiving radiation therapy. [file crc-23-0367_supplementary_data_suppsd3.xlsx]

## Sheet: TableS3_DESeq2-results_human_2a
X	log2FoldChange	pvalue	padj	source	miclab
Abiotrophia.defectiva	0.238183	0.91806	0.998693	TCGA	NA
Abyssicoccus.albus	0.22082	0.87427	0.998693	TCGA	NA
Acetilactobacillus.jinshanensis	-0.0407552	0.988913	0.998693	TCGA	NA
Acetobacter.pasteurianus	-0.140167	0.961881	0.998693	TCGA	NA
Achromobacter.deleyi	1.01651	0.660523	0.998693	TCGA	NA
Achromobacter.denitrificans	0.362116	0.880593	0.998693	TCGA	NA
Achromobacter.insolitus	-0.146556	0.957241	0.998693	TCGA	NA
Achromobacter.pestifer	-0.332577	0.909713	0.998693	TCGA	NA
Achromobacter.sp..AONIH1	-0.140167	0.961881	0.998693	TCGA	NA
Achromobacter.sp..B7	0.123235	0.966482	0.998693	TCGA	NA
Achromobacter.sp..ES.001	-0.0535818	0.985423	0.998693	TCGA	NA
Achromobacter.spanius	0.516827	0.737203	0.998693	TCGA	NA
Achromobacter.xylosoxidans	-0.692839	0.411204	0.998693	TCGA	NA
Acidaminococcus.intestini	-0.23316	0.936634	0.998693	TCGA	NA
Acidianus.manzaensis	-0.341068	0.907414	0.998693	TCGA	NA
Acidipropionibacterium.acidipropionici	0.145244	0.959326	0.998693	TCGA	NA
Acidisarcina.polymorpha	-0.425008	0.878987	0.998693	TCGA	NA
Acidobacterium.sp..4Y35	-0.146585	0.960136	0.998693	TCGA	NA
Acidovorax.antarcticus	-0.2642	0.866922	0.998693	TCGA	NA
Acidovorax.avenae	-1.29237	0.167807	0.998693	TCGA	NA
Acidovorax.carolinensis	-0.0790223	0.921123	0.998693	TCGA	NA
Acidovorax.cattleyae	0.138842	0.962239	0.998693	TCGA	NA
Acidovorax.citrulli	-0.412653	0.875514	0.998693	TCGA	NA
Acidovorax.ebreus	-0.76387	0.794366	0.998693	TCGA	NA
Acidovorax.monticola	-0.939701	0.415997	0.998693	TCGA	NA
Acidovorax.sp..1608163	0.495447	0.3294	0.998693	TCGA	NA
Acidovorax.sp..HDW3	0.482075	0.635507	0.998693	TCGA	NA
Acidovorax.sp..JMULE5	0.0542218	0.927572	0.998693	TCGA	NA
Acidovorax.sp..JS42	1.25166	0.481714	0.998693	TCGA	NA
Acidovorax.sp..KKS102	0.549562	0.254676	0.998693	TCGA	NA
Acidovorax.sp..RAC01	0.772256	0.31177	0.998693	TCGA	NA
Acidovorax.sp..T1	-0.142597	0.909629	0.998693	TCGA	NA
Acinetobacter.baumannii	0.327422	0.397912	0.998693	TCGA	NA
Acinetobacter.bereziniae	1.14652	0.351045	0.998693	TCGA	NA
Acinetobacter.calcoaceticus	0.810508	0.729944	0.998693	TCGA	NA
Acinetobacter.guillouiae	-0.926576	0.603078	0.998693	TCGA	NA
Acinetobacter.gyllenbergii	-0.140167	0.961881	0.998693	TCGA	NA
Acinetobacter.haemolyticus	2.18405	0.0370135	0.998693	TCGA	TCGA
Acinetobacter.indicus	-0.0592718	0.960624	0.998693	TCGA	NA
Acinetobacter.johnsonii	0.49263	0.385711	0.998693	TCGA	NA
Acinetobacter.junii	0.123512	0.890757	0.998693	TCGA	NA
Acinetobacter.lwoffii	0.169709	0.84943	0.998693	TCGA	NA
Acinetobacter.nosocomialis	0.672303	0.678928	0.998693	TCGA	NA
Acinetobacter.oleivorans	0.145245	0.960217	0.998693	TCGA	NA
Acinetobacter.pittii	0.348928	0.75976	0.998693	TCGA	NA
Acinetobacter.radioresistens	1.46083	0.116689	0.998693	TCGA	NA
Acinetobacter.schindleri	-1.85446	0.130307	0.998693	TCGA	NA
Acinetobacter.seifertii	0.824372	0.692757	0.998693	TCGA	NA
Acinetobacter.septicus	0.163495	0.952721	0.998693	TCGA	NA
Acinetobacter.soli	0.238194	0.920584	0.998693	TCGA	NA
Acinetobacter.sp..Colony158	1.89828	0.47436	0.998693	TCGA	NA
Acinetobacter.sp..MYb10	-0.165331	0.932765	0.998693	TCGA	NA
Acinetobacter.sp..NEB.394	-0.51146	0.803775	0.998693	TCGA	NA
Acinetobacter.sp..SWBY1	1.8409	0.437631	0.998693	TCGA	NA
Acinetobacter.sp..Tol.5	-0.248269	0.9325	0.998693	TCGA	NA
Acinetobacter.sp..WCHA55	0.430671	0.883249	0.998693	TCGA	NA
Acinetobacter.tandoii	0.0522431	0.985787	0.998693	TCGA	NA
Acinetobacter.towneri	-0.812516	0.602963	0.998693	TCGA	NA
Acinetobacter.ursingii	-0.453889	0.6014	0.998693	TCGA	NA
Acinetobacter.variabilis	-0.165785	0.94973	0.998693	TCGA	NA
Acinetobacter.venetianus	-0.554737	0.849929	0.998693	TCGA	NA
Acinetobacter.wuhouensis	0.0522431	0.985787	0.998693	TCGA	NA
Actinomyces.naeslundii	-0.22149	0.915081	0.998693	TCGA	NA
Actinomyces.oris	0.697684	0.674487	0.998693	TCGA	NA
Actinomyces.sp..HMT.175	0.0710211	0.98068	0.998693	TCGA	NA
Actinomyces.sp..oral.taxon.169	-0.0535818	0.985423	0.998693	TCGA	NA
Actinomyces.sp..oral.taxon.171	0.00717959	0.996712	0.998693	TCGA	NA
Actinomyces.wuliandei	-0.715642	0.807187	0.998693	TCGA	NA
Actinoplanes.sp..L3.i22	0.0522431	0.985787	0.998693	TCGA	NA
Actinotignum.schaalii	0.222641	0.939487	0.998693	TCGA	NA
Acutalibacter.muris	0.418301	0.831922	0.998693	TCGA	NA
Aeribacillus.pallidus	0.575708	0.80272	0.998693	TCGA	NA
Aerococcus.urinaeequi	0.617411	0.785875	0.998693	TCGA	NA
Aeromicrobium.sp..A1.2	-0.332577	0.909713	0.998693	TCGA	NA
Aeromonas.caviae	-0.693037	0.720898	0.998693	TCGA	NA
Aeromonas.hydrophila	2.26476	0.336991	0.998693	TCGA	NA
Aeromonas.veronii	0.743866	0.600916	0.998693	TCGA	NA
Aerosticca.soli	-0.0647946	0.982373	0.998693	TCGA	NA
Agrobacterium.rhizogenes	1.32445	0.588352	0.998693	TCGA	NA
Agrobacterium.salinitolerans	-0.509689	0.862022	0.998693	TCGA	NA
Agrobacterium.sp..CGMCC.11546	-0.24807	0.932587	0.998693	TCGA	NA
Agrobacterium.sp..T29	0.14524	0.957833	0.998693	TCGA	NA
Agrobacterium.tumefaciens	0.696841	0.303732	0.998693	TCGA	NA
Agrobacterium.vitis	-0.239575	0.933871	0.998693	TCGA	NA
Agrococcus.jejuensis	-0.0471682	0.987168	0.998693	TCGA	NA
Ahniella.affigens	1.06276	0.69464	0.998693	TCGA	NA
Akkermansia.muciniphila	0.783897	0.542172	0.998693	TCGA	NA
Alcaligenes.faecalis	0.82299	0.130166	0.998693	TCGA	NA
Alcanivorax.pacificus	-0.0219772	0.994021	0.998693	TCGA	NA
Algoriphagus.sanaruensis	0.0522431	0.985787	0.998693	TCGA	NA
Alicycliphilus.denitrificans	-0.188823	0.797394	0.998693	TCGA	NA
Alicyclobacillus.acidocaldarius	0.717089	0.80682	0.998693	TCGA	NA
Alistipes.communis	0.90876	0.616174	0.998693	TCGA	NA
Alistipes.dispar	-0.147684	0.957216	0.998693	TCGA	NA
Alistipes.finegoldii	0.0214778	0.994156	0.998693	TCGA	NA
Alistipes.megaguti	0.123235	0.966482	0.998693	TCGA	NA
Alistipes.onderdonkii	-0.99594	0.734059	0.998693	TCGA	NA
Alistipes.shahii	-0.764664	0.794199	0.998693	TCGA	NA
Alkaliphilus.metalliredigens	0.201826	0.942791	0.998693	TCGA	NA
Alkaliphilus.oremlandii	0.145246	0.9605	0.998693	TCGA	NA
Alkalitalea.saponilacus	0.525032	0.857914	0.998693	TCGA	NA
Allochromatium.vinosum	0.244652	0.933517	0.998693	TCGA	NA
Alloprevotella.sp..E39	0.021958	0.989933	0.998693	TCGA	NA
Allosphingosinicella.indica	-0.336977	0.883709	0.998693	TCGA	NA
Altererythrobacter.sp..B11	0.045844	0.986152	0.998693	TCGA	NA
Altererythrobacter.sp..TH136	-0.909552	0.756379	0.998693	TCGA	NA
Alteromonas.australica	-0.350807	0.84084	0.998693	TCGA	NA
Amedibacterium.intestinale	0.0394329	0.9885	0.998693	TCGA	NA
Aminipila.sp..JN.18	-0.258788	0.922397	0.998693	TCGA	NA
Amniculibacterium.sp..G2.70	0.331265	0.910064	0.998693	TCGA	NA
Amphibacillus.xylanus	0.0522431	0.985787	0.998693	TCGA	NA
Anabaenopsis.elenkinii	0.430671	0.883249	0.998693	TCGA	NA
Anaerobutyricum.hallii	-0.851438	0.374063	0.998693	TCGA	NA
Anaerococcus.mediterraneensis	0.584229	0.503094	0.998693	TCGA	NA
Anaerococcus.prevotii	-0.337559	0.749772	0.998693	TCGA	NA
Anaerococcus.vaginalis	1.33639	0.505023	0.998693	TCGA	NA
Anaerocolumna.cellulosilytica	0.620926	0.813919	0.998693	TCGA	NA
Anaerostipes.caccae	0.0458348	0.98753	0.998693	TCGA	NA
Anaerostipes.hadrus	-0.969403	0.338066	0.998693	TCGA	NA
Anaerotignum.propionicum	0.171279	0.921005	0.998693	TCGA	NA
Ancylobacter.sp..TS.1	0.337659	0.908338	0.998693	TCGA	NA
Aneurinibacillus.soli	-0.0471629	0.986879	0.998693	TCGA	NA
Anoxybacillus.amylolyticus	-0.164706	0.915172	0.998693	TCGA	NA
Anoxybacillus.caldiproteolyticus	-0.0580466	0.973447	0.998693	TCGA	NA
Anoxybacillus.flavithermus	1.51545	0.0252148	0.998693	TCGA	TCGA
Anoxybacillus.gonensis	0.145246	0.9605	0.998693	TCGA	NA
Anoxybacillus.kamchatkensis	0.710348	0.622532	0.998693	TCGA	NA
Antarctobacter.heliothermus	-0.239576	0.934036	0.998693	TCGA	NA
Aquabacter.sp..L1I39	-0.146582	0.95987	0.998693	TCGA	NA
Aquabacterium.olei	0.265175	0.732704	0.998693	TCGA	NA
Aquihabitans.sp..G128	-0.444772	0.868277	0.998693	TCGA	NA
Aquirhabdus.parva	0.145246	0.9605	0.998693	TCGA	NA
Aquisediminimonas.profunda	-0.140167	0.961881	0.998693	TCGA	NA
Aquisphaera.giovannonii	0.52165	0.858814	0.998693	TCGA	NA
Arachidicoccus.soli	-0.842062	0.752831	0.998693	TCGA	NA
Arachidicoccus.sp..B3.10	-0.112214	0.928626	0.998693	TCGA	NA
Arachidicoccus.sp..BS20	-0.218922	0.913303	0.998693	TCGA	NA
Arachnia.propionica	0.244652	0.933517	0.998693	TCGA	NA
Arachnia.rubra	-0.15316	0.95835	0.998693	TCGA	NA
Arsenicicoccus.sp..oral.taxon.190	0.244652	0.933517	0.998693	TCGA	NA
Arthrobacter.agilis	0.0395093	0.981804	0.998693	TCGA	NA
Aspergillus.chevalieri	0.897756	0.362742	0.998693	TCGA	NA
Aspergillus.fumigatus	0.441378	0.685491	0.998693	TCGA	NA
Aspergillus.luchuensis	1.14767	0.156523	0.998693	TCGA	NA
Aspergillus.oryzae	0.547496	0.17095	0.998693	TCGA	NA
Aspergillus.puulaauensis	0.81446	0.415166	0.998693	TCGA	NA
Asticcacaulis.excentricus	1.11021	0.0967582	0.998693	TCGA	NA
Aurantiacibacter.gangjinensis	-0.445552	0.879232	0.998693	TCGA	NA
Aureimonas.sp..OT7	-0.140167	0.961881	0.998693	TCGA	NA
Azoarcus.sp..DD4	0.425425	0.852181	0.998693	TCGA	NA
Azospira.oryzae	-0.49413	0.862445	0.998693	TCGA	NA
Azospira.sp..I09	0.616931	0.754539	0.998693	TCGA	NA
Azospirillum.brasilense	0.710974	0.721394	0.998693	TCGA	NA
Azotobacter.chroococcum	0.0394351	0.988275	0.998693	TCGA	NA
Babesia.bigemina	0.474029	0.750274	0.998693	TCGA	NA
Babesia.bovis	-1.63161	0.0250013	0.998693	TCGA	TCGA
Babesia.microti	-1.55036	0.186253	0.998693	TCGA	NA
Bacillus.altitudinis	-0.0535818	0.985423	0.998693	TCGA	NA
Bacillus.amyloliquefaciens	0.717089	0.80682	0.998693	TCGA	NA
Bacillus.anthracis	-0.0535818	0.985423	0.998693	TCGA	NA
Bacillus.atrophaeus	-0.610594	0.449572	0.998693	TCGA	NA
Bacillus.cereus	-0.235867	0.56199	0.998693	TCGA	NA
Bacillus.licheniformis	-0.434062	0.882336	0.998693	TCGA	NA
Bacillus.mycoides	1.46921	0.32993	0.998693	TCGA	NA
Bacillus.phage.vB_BanS.Tsamsa	-0.537898	0.854467	0.998693	TCGA	NA
Bacillus.sp..HD4P25	-0.56431	0.847397	0.998693	TCGA	NA
Bacillus.sp..S3	0.0394607	0.985781	0.998693	TCGA	NA
Bacillus.subtilis	2.39741	0.371528	0.998693	TCGA	NA
Bacillus.thuringiensis	-0.787298	0.585397	0.998693	TCGA	NA
Bacillus.velezensis	-1.06885	0.338126	0.998693	TCGA	NA
Bacteroides.caccae	-0.0100754	0.995502	0.998693	TCGA	NA
Bacteroides.cellulosilyticus	0.125332	0.949806	0.998693	TCGA	NA
Bacteroides.coprosuis	0.238187	0.918885	0.998693	TCGA	NA
Bacteroides.eggerthii	0.0770312	0.976537	0.998693	TCGA	NA
Bacteroides.fragilis	0.509542	0.583067	0.998693	TCGA	NA
Bacteroides.ovatus	-0.620187	0.789837	0.998693	TCGA	NA
Bacteroides.salyersiae	-0.0407552	0.988913	0.998693	TCGA	NA
Bacteroides.sp..CBA7301	-0.551792	0.850742	0.998693	TCGA	NA
Bacteroides.thetaiotaomicron	1.00625	0.362987	0.998693	TCGA	NA
Bacteroides.uniformis	-0.867848	0.603079	0.998693	TCGA	NA
Bacteroides.xylanisolvens	0.226765	0.931449	0.998693	TCGA	NA
Bacteroides.zhangwenhongi	-0.0471682	0.987168	0.998693	TCGA	NA
Bacteroides.zoogleoformans	0.244652	0.933517	0.998693	TCGA	NA
Baekduia.soli	0.717564	0.806674	0.998693	TCGA	NA
Barnesiella.viscericola	-0.303649	0.862257	0.998693	TCGA	NA
Bdellovibrio.bacteriovorus	0.0522431	0.985787	0.998693	TCGA	NA
Bdellovibrio.exovorus	-0.23316	0.936634	0.998693	TCGA	NA
Beggiatoa.leptomitoformis	-0.140167	0.961881	0.998693	TCGA	NA
Besnoitia.besnoiti	-0.818563	0.687457	0.998693	TCGA	NA
Bifidobacterium.adolescentis	1.70084	0.0869815	0.998693	TCGA	NA
Bifidobacterium.animalis	-0.874816	0.765295	0.998693	TCGA	NA
Bifidobacterium.bifidum	0.151649	0.958761	0.998693	TCGA	NA
Bifidobacterium.longum	0.999078	0.413963	0.998693	TCGA	NA
Bifidobacterium.thermophilum	1.30502	0.656134	0.998693	TCGA	NA
Bigelowiella.natans	-3.37794	0.00441341	0.998693	TCGA	TCGA
Blastococcus.saxobsidens	-1.49718	0.390065	0.998693	TCGA	NA
Blattabacterium.cuenoti	0.132412	0.946851	0.998693	TCGA	NA
Blautia.argi	0.0522431	0.985787	0.998693	TCGA	NA
Blautia.hansenii	-0.0853795	0.965303	0.998693	TCGA	NA
Blautia.obeum	-0.646294	0.576993	0.998693	TCGA	NA
Blautia.producta	-0.0535656	0.984469	0.998693	TCGA	NA
Blautia.pseudococcoides	0.617528	0.813541	0.998693	TCGA	NA
Blautia.sp..LZLJ.3	-0.341074	0.86291	0.998693	TCGA	NA
Blautia.sp..SC05B48	-0.421037	0.664115	0.998693	TCGA	NA
Bordetella.bronchialis	-0.15316	0.95835	0.998693	TCGA	NA
Bordetella.genomosp..13	-0.0471616	0.986808	0.998693	TCGA	NA
Bordetella.genomosp..9	-0.332577	0.909713	0.998693	TCGA	NA
Bordetella.hinzii	0.244652	0.933517	0.998693	TCGA	NA
Bordetella.petrii	0.337659	0.908338	0.998693	TCGA	NA
Bordetella.trematum	0.331158	0.886994	0.998693	TCGA	NA
Bosea.sp..AS.1	-0.0471643	0.986953	0.998693	TCGA	NA
Bosea.sp..F3.2	-0.0647946	0.982373	0.998693	TCGA	NA
Bosea.sp..RAC05	-0.177804	0.907988	0.998693	TCGA	NA
Bosea.sp..Tri.49	0.231733	0.907028	0.998693	TCGA	NA
Botrytis.cinerea	0.169066	0.687876	0.998693	TCGA	NA
Brachybacterium.saurashtrense	0.326215	0.911427	0.998693	TCGA	NA
Brachybacterium.sp..P6.10.X1	-0.24807	0.932587	0.998693	TCGA	NA
Brachybacterium.sp..SGAir0954	0.0458348	0.98753	0.998693	TCGA	NA
Brachybacterium.vulturis	0.418855	0.886418	0.998693	TCGA	NA
Brachyspira.hyodysenteriae	-0.239583	0.93489	0.998693	TCGA	NA
Brachyspira.murdochii	0.525032	0.857914	0.998693	TCGA	NA
Bradyrhizobium.amphicarpaeae	-0.341017	0.902093	0.998693	TCGA	NA
Bradyrhizobium.arachidis	-0.559312	0.842192	0.998693	TCGA	NA
Bradyrhizobium.betae	-0.526713	0.433826	0.998693	TCGA	NA
Bradyrhizobium.diazoefficiens	0.116179	0.91814	0.998693	TCGA	NA
Bradyrhizobium.erythrophlei	-0.665322	0.777467	0.998693	TCGA	NA
Bradyrhizobium.guangdongense	-1.07411	0.590731	0.998693	TCGA	NA
Bradyrhizobium.guangxiense	0.155115	0.94611	0.998693	TCGA	NA
Bradyrhizobium.guangzhouense	0.125339	0.942993	0.998693	TCGA	NA
Bradyrhizobium.japonicum	0.145246	0.9605	0.998693	TCGA	NA
Bradyrhizobium.paxllaeri	-0.0471645	0.986963	0.998693	TCGA	NA
Bradyrhizobium.sp.	0.688943	0.733825	0.998693	TCGA	NA
Bradyrhizobium.sp..6.2017.	0.0522431	0.985787	0.998693	TCGA	NA
Bradyrhizobium.sp..BTAi1	-0.653103	0.381031	0.998693	TCGA	NA
Bradyrhizobium.sp..CCBAU.51753	0.145243	0.958908	0.998693	TCGA	NA
Bradyrhizobium.sp..CCBAU.51765	0.244652	0.933517	0.998693	TCGA	NA
Bradyrhizobium.sp..CCBAU.53421	-0.434062	0.882336	0.998693	TCGA	NA
Bradyrhizobium.sp..PSBB068	-0.116	0.79903	0.998693	TCGA	NA
Bradyrhizobium.sp..S2.11.4	-0.140167	0.961881	0.998693	TCGA	NA
Bradyrhizobium.sp..SK17	-0.727252	0.465967	0.998693	TCGA	NA
Bradyrhizobium.zhanjiangense	0.422918	0.851777	0.998693	TCGA	NA
Brasilonema.sennae	1.14266	0.662841	0.998693	TCGA	NA
Brettanomyces.bruxellensis	0.561337	0.724112	0.998693	TCGA	NA
Brettanomyces.nanus	-1.66851	0.101753	0.998693	TCGA	NA
Brevibacterium.casei	-0.0501469	0.904904	0.998693	TCGA	NA
Brevibacterium.linens	-0.165779	0.949495	0.998693	TCGA	NA
Brevibacterium.luteolum	0.301728	0.88144	0.998693	TCGA	NA
Brevibacterium.sp..CS2	0.425449	0.855572	0.998693	TCGA	NA
Brevibacterium.sp..YB235	-0.0721561	0.966721	0.998693	TCGA	NA
Brevundimonas.diminuta	0.0458348	0.98753	0.998693	TCGA	NA
Brevundimonas.mediterranea	0.421501	0.807209	0.998693	TCGA	NA
Brevundimonas.nasdae	-0.0471682	0.987168	0.998693	TCGA	NA
Brevundimonas.sp...scallop.	0.0458348	0.98753	0.998693	TCGA	NA
Brevundimonas.sp..GW460.12.10.14.LB2	0.244652	0.933517	0.998693	TCGA	NA
Brevundimonas.sp..LVF1	-0.401533	0.863104	0.998693	TCGA	NA
Brevundimonas.sp..M20	-0.111355	0.967102	0.998693	TCGA	NA
Brevundimonas.sp..PAMC22021	-0.0535818	0.985423	0.998693	TCGA	NA
Brevundimonas.vesicularis	1.69064	0.30333	0.998693	TCGA	NA
Brochothrix.thermosphacta	0.145242	0.958635	0.998693	TCGA	NA
Brucella.anthropi	0.437337	0.60331	0.998693	TCGA	NA
Brucella.intermedia	0.422285	0.832406	0.998693	TCGA	NA
Brucella.pituitosa	-0.351906	0.904481	0.998693	TCGA	NA
Brucella.sp..BTU1	-0.432118	0.827989	0.998693	TCGA	NA
Buchnera.aphidicola	-0.519335	0.779576	0.998693	TCGA	NA
Bulleidia.sp..zg.1006	-0.341	0.900439	0.998693	TCGA	NA
Burkholderia.cenocepacia	-0.519506	0.820258	0.998693	TCGA	NA
Burkholderia.contaminans	0.144887	0.842966	0.998693	TCGA	NA
Burkholderia.gladioli	0.520795	0.766797	0.998693	TCGA	NA
Burkholderia.glumae	0.0216454	0.992464	0.998693	TCGA	NA
Burkholderia.lata	-0.146565	0.958186	0.998693	TCGA	NA
Burkholderia.mallei	-0.332577	0.909713	0.998693	TCGA	NA
Burkholderia.multivorans	0.307741	0.87504	0.998693	TCGA	NA
Burkholderia.pseudomallei	-0.140167	0.961881	0.998693	TCGA	NA
Burkholderia.sp..PAMC.26561	0.244652	0.933517	0.998693	TCGA	NA
Burkholderia.stabilis	0.0548143	0.972133	0.998693	TCGA	NA
Burkholderia.vietnamiensis	0.231854	0.936984	0.998693	TCGA	NA
Butyricimonas.virosa	2.21945	0.447531	0.998693	TCGA	NA
Butyrivibrio.fibrisolvens	0.125333	0.948923	0.998693	TCGA	NA
Butyrivibrio.hungatei	0.238253	0.93525	0.998693	TCGA	NA
Butyrivibrio.proteoclasticus	0.145246	0.9605	0.998693	TCGA	NA
Caldibacillus.thermoamylovorans	0.962035	0.400022	0.998693	TCGA	NA
Caldicellulosiruptor.bescii	0.393777	0.861388	0.998693	TCGA	NA
Caldicellulosiruptor.changbaiensis	-0.960181	0.442752	0.998693	TCGA	NA
Caldicellulosiruptor.hydrothermalis	0.564023	0.702891	0.998693	TCGA	NA
Caldicellulosiruptor.kristjanssonii	1.0657	0.156708	0.998693	TCGA	NA
Caldicellulosiruptor.kronotskyensis	-1.2608	0.408905	0.998693	TCGA	NA
Caldicellulosiruptor.lactoaceticus	1.27494	0.171723	0.998693	TCGA	NA
Caldicellulosiruptor.obsidiansis	0.691656	0.694833	0.998693	TCGA	NA
Caldicellulosiruptor.owensensis	0.516878	0.740281	0.998693	TCGA	NA
Caldicellulosiruptor.saccharolyticus	0.1388	0.944022	0.998693	TCGA	NA
Caldicellulosiruptor.sp..YA01	0.148866	0.948648	0.998693	TCGA	NA
Caldithrix.abyssi	-0.240678	0.930707	0.998693	TCGA	NA
Caloranaerobacter.azorensis	0.244652	0.933517	0.998693	TCGA	NA
Campylobacter.concisus	-0.023427	0.993463	0.998693	TCGA	NA
Campylobacter.jejuni	3.81479	0.190675	0.998693	TCGA	NA
Campylobacter.ureolyticus	0.980469	0.469843	0.998693	TCGA	NA
Candida.albicans	-1.12862	0.700209	0.998693	TCGA	NA
Candida.dubliniensis	-1.11215	0.627422	0.998693	TCGA	NA
Candida.orthopsilosis	-0.74173	0.548505	0.998693	TCGA	NA
Candidatus.Endolissoclinum.faulkneri	-0.0471682	0.987168	0.998693	TCGA	NA
Candidatus.Erwinia.haradaeae	1.10262	0.683195	0.998693	TCGA	NA
Candidatus.Frankia.datiscae	0.138527	0.962323	0.998693	TCGA	NA
Candidatus.Liberibacter.africanus	0.418304	0.832139	0.998693	TCGA	NA
Candidatus.Liberibacter.asiaticus	0.730225	0.802682	0.998693	TCGA	NA
Candidatus.Nanopelagicus.hibericus	0.0522431	0.985787	0.998693	TCGA	NA
Candidatus.Nanosynbacter.lyticus	0.0210816	0.988443	0.998693	TCGA	NA
Candidatus.Nitrosopelagicus.brevis	-0.609545	0.623034	0.998693	TCGA	NA
Candidatus.Planktophila.lacus	0.145243	0.959071	0.998693	TCGA	NA
Candidatus.Portiera.aleyrodidarum	0.0522431	0.985787	0.998693	TCGA	NA
Candidatus.Promineofilum.breve	-0.146585	0.960136	0.998693	TCGA	NA
Candidatus.Pseudomonas.adelgestsugas	0.145245	0.96005	0.998693	TCGA	NA
Candidatus.Rickettsiella.viridis	0.832798	0.524656	0.998693	TCGA	NA
Candidatus.Saccharimonas.aalborgensis	-0.863667	0.662858	0.998693	TCGA	NA
Candidatus.Sodalis.pierantonius	-0.23316	0.936634	0.998693	TCGA	NA
Candidatus.Solibacter.usitatus	0.726079	0.786384	0.998693	TCGA	NA
Candidatus.Sulcia.muelleri	0.0522431	0.985787	0.998693	TCGA	NA
Candidatus.Symbiobacter.mobilis	0.447933	0.846075	0.998693	TCGA	NA
Candidatus.Vampirococcus.archaeovorus	0.0383052	0.988512	0.998693	TCGA	NA
Candidatus.Walczuchella.monophlebidarum	0.326215	0.911427	0.998693	TCGA	NA
Candidatus.Xiphinematobacter.sp..Idaho.Grape	-0.140167	0.961881	0.998693	TCGA	NA
Capnocytophaga.endodontalis	-0.064774	0.982069	0.998693	TCGA	NA
Capnocytophaga.gingivalis	0.377446	0.829017	0.998693	TCGA	NA
Capnocytophaga.sputigena	0.815471	0.681638	0.998693	TCGA	NA
Caproicibacterium.amylolyticum	-0.147688	0.949486	0.998693	TCGA	NA
Caproiciproducens.sp..7D4C2	-0.146585	0.960136	0.998693	TCGA	NA
Carboxydocella.thermautotrophica	-0.0450101	0.984301	0.998693	TCGA	NA
Carboxydothermus.hydrogenoformans	0.604118	0.759337	0.998693	TCGA	NA
Cardiobacterium.hominis	1.10892	0.548063	0.998693	TCGA	NA
Carnobacterium.maltaromaticum	0.516935	0.823373	0.998693	TCGA	NA
Casimicrobium.huifangae	0.238244	0.932559	0.998693	TCGA	NA
Caulobacter.flavus	1.13297	0.622193	0.998693	TCGA	NA
Caulobacter.segnis	-0.146557	0.957378	0.998693	TCGA	NA
Caulobacter.vibrioides	0.935099	0.674918	0.998693	TCGA	NA
Cellulomonas.sp..C5510	-0.247833	0.913072	0.998693	TCGA	NA
Cellulomonas.sp..Y8	-0.140167	0.961881	0.998693	TCGA	NA
Cellulosimicrobium.cellulans	-0.351906	0.904481	0.998693	TCGA	NA
Cellvibrio.sp..KY.GH.1	-0.434062	0.882336	0.998693	TCGA	NA
Cellvibrio.sp..PSBB006	1.03896	0.723043	0.998693	TCGA	NA
Cercospora.beticola	1.15117	0.11577	0.998693	TCGA	NA
Cereibacter.sphaeroides	0.529233	0.711566	0.998693	TCGA	NA
Chamaesiphon.minutus	0.617847	0.812143	0.998693	TCGA	NA
Chelativorans.sp..BNC1	-0.15316	0.95835	0.998693	TCGA	NA
Chelatococcus.daeguensis	-0.699279	0.767867	0.998693	TCGA	NA
Chelatococcus.sp..CO.6	0.00469939	0.997425	0.998693	TCGA	NA
Chitinimonas.arctica	-0.0471682	0.987168	0.998693	TCGA	NA
Chitinophaga.pinensis	-1.60406	0.491033	0.998693	TCGA	NA
Chitinophaga.sp..KRA15.503	-0.40945	0.888959	0.998693	TCGA	NA
Chlorobium.chlorochromatii	0.222641	0.939487	0.998693	TCGA	NA
Chlorobium.phaeovibrioides	0.593724	0.449631	0.998693	TCGA	NA
Choristoneura.fumiferana.granulovirus	-0.532627	0.814802	0.998693	TCGA	NA
Christensenella.minuta	0.425591	0.878026	0.998693	TCGA	NA
Chroococcidiopsis.thermalis	0.0886067	0.963438	0.998693	TCGA	NA
Chryseobacterium.balustinum	-0.0471682	0.987168	0.998693	TCGA	NA
Chryseobacterium.bernardetii	0.621056	0.83228	0.998693	TCGA	NA
Chryseobacterium.indologenes	-0.386796	0.730103	0.998693	TCGA	NA
Chryseobacterium.indoltheticum	-0.438707	0.881081	0.998693	TCGA	NA
Chryseobacterium.joostei	-0.140167	0.961881	0.998693	TCGA	NA
Chryseobacterium.manosquense	-2.51876	0.292968	0.998693	TCGA	NA
Chryseobacterium.sp..NEB161	-0.180201	0.951004	0.998693	TCGA	NA
Chryseobacterium.sp..POL2	-0.332577	0.909713	0.998693	TCGA	NA
Chryseobacterium.taklimakanense	0.719138	0.806271	0.998693	TCGA	NA
Chthonomonas.calidirosea	0.0167602	0.994335	0.998693	TCGA	NA
Citrobacter.farmeri	-0.133749	0.963626	0.998693	TCGA	NA
Citrobacter.freundii	-0.757097	0.768273	0.998693	TCGA	NA
Citrobacter.sp..RHB25.C09	-0.36515	0.870021	0.998693	TCGA	NA
Cloacibacillus.porcorum	0.337659	0.908338	0.998693	TCGA	NA
Cloacibacterium.caeni	1.07557	0.0559988	0.998693	TCGA	NA
Cloacibacterium.normanense	0.60831	0.380649	0.998693	TCGA	NA
Clostridioides.difficile	-1.38761	0.317949	0.998693	TCGA	NA
Clostridium.beijerinckii	-0.434062	0.882336	0.998693	TCGA	NA
Clostridium.bornimense	0.52165	0.858814	0.998693	TCGA	NA
Clostridium.botulinum	1.62544	0.0522267	0.998693	TCGA	NA
Clostridium.butyricum	0.525032	0.857914	0.998693	TCGA	NA
Clostridium.cellulovorans	0.222641	0.939487	0.998693	TCGA	NA
Clostridium.intestinale	0.0458401	0.986732	0.998693	TCGA	NA
Clostridium.pasteurianum	0.238253	0.93525	0.998693	TCGA	NA
Clostridium.perfringens	1.33086	0.469292	0.998693	TCGA	NA
Clostridium.saccharobutylicum	-0.434062	0.882336	0.998693	TCGA	NA
Clostridium.sp...deep.sea.	0.238253	0.93525	0.998693	TCGA	NA
Clostridium.sp..C1	0.982364	0.737575	0.998693	TCGA	NA
Clostridium.sp..DL.VIII	0.621056	0.83228	0.998693	TCGA	NA
Clostridium.sp..JN.9	0.0458383	0.987012	0.998693	TCGA	NA
Clostridium.sp..SY8519	-0.0534495	0.978766	0.998693	TCGA	NA
Clostridium.tetani	-0.336503	0.726751	0.998693	TCGA	NA
Colletotrichum.higginsianum	-1.55146	0.0566497	0.998693	TCGA	NA
Collimonas.fungivorans	0.0522431	0.985787	0.998693	TCGA	NA
Collinsella.aerofaciens	0.0306415	0.978624	0.998693	TCGA	NA
Comamonas.aquatica	0.309939	0.721729	0.998693	TCGA	NA
Comamonas.kerstersii	0.915452	0.685561	0.998693	TCGA	NA
Comamonas.koreensis	0.226261	0.870546	0.998693	TCGA	NA
Comamonas.piscis	0.0149393	0.990062	0.998693	TCGA	NA
Comamonas.serinivorans	0.14524	0.957821	0.998693	TCGA	NA
Comamonas.sp..CJ34	0.224208	0.872714	0.998693	TCGA	NA
Comamonas.sp..NLF.1.9	0.316354	0.822556	0.998693	TCGA	NA
Comamonas.sp..Y33R10.2	-0.0471623	0.986847	0.998693	TCGA	NA
Comamonas.testosteroni	0.731546	0.408209	0.998693	TCGA	NA
Comamonas.thiooxydans	0.524968	0.84681	0.998693	TCGA	NA
Conexibacter.sp..SYSU.D00693	0.311493	0.85983	0.998693	TCGA	NA
Conexibacter.woesei	1.04838	0.526565	0.998693	TCGA	NA
Coprococcus.catus	-0.28731	0.827798	0.998693	TCGA	NA
Coprococcus.comes	-0.535095	0.648855	0.998693	TCGA	NA
Coprococcus.sp..ART55.1	1.12436	0.672543	0.998693	TCGA	NA
Corynebacterium.amycolatum	1.73104	0.51277	0.998693	TCGA	NA
Corynebacterium.aurimucosum	-0.0210936	0.986158	0.998693	TCGA	NA
Corynebacterium.callunae	0.717247	0.78294	0.998693	TCGA	NA
Corynebacterium.camporealensis	0.0522431	0.985787	0.998693	TCGA	NA
Corynebacterium.casei	0.421535	0.810035	0.998693	TCGA	NA
Corynebacterium.coyleae	0.840204	0.246693	0.998693	TCGA	NA
Corynebacterium.cystitidis	-1.02653	0.663274	0.998693	TCGA	NA
Corynebacterium.diphtheriae	-0.220581	0.911992	0.998693	TCGA	NA
Corynebacterium.doosanense	-0.444796	0.870241	0.998693	TCGA	NA
Corynebacterium.efficiens	-0.23316	0.936634	0.998693	TCGA	NA
Corynebacterium.genitalium	0.796309	0.359483	0.998693	TCGA	NA
Corynebacterium.glaucum	0.145243	0.95925	0.998693	TCGA	NA
Corynebacterium.glucuronolyticum	0.0458384	0.986995	0.998693	TCGA	NA
Corynebacterium.glutamicum	2.48369	0.249853	0.998693	TCGA	NA
Corynebacterium.halotolerans	-0.351906	0.904481	0.998693	TCGA	NA
Corynebacterium.humireducens	-0.140167	0.961881	0.998693	TCGA	NA
Corynebacterium.imitans	-0.195158	0.890462	0.998693	TCGA	NA
Corynebacterium.incognita	0.430528	0.856274	0.998693	TCGA	NA
Corynebacterium.jeikeium	2.37782	0.202559	0.998693	TCGA	NA
Corynebacterium.kefirresidentii	0.787217	0.103135	0.998693	TCGA	NA
Corynebacterium.kroppenstedtii	0.855758	0.38064	0.998693	TCGA	NA
Corynebacterium.kutscheri	0.0522431	0.985787	0.998693	TCGA	NA
Corynebacterium.liangguodongii	0.337654	0.907164	0.998693	TCGA	NA
Corynebacterium.macginleyi	0.165305	0.839967	0.998693	TCGA	NA
Corynebacterium.maris	-0.146561	0.95774	0.998693	TCGA	NA
Corynebacterium.matruchotii	1.33935	0.0767081	0.998693	TCGA	NA
Corynebacterium.minutissimum	-0.0855419	0.953837	0.998693	TCGA	NA
Corynebacterium.propinquum	0.479666	0.304523	0.998693	TCGA	NA
Corynebacterium.riegelii	1.75386	0.28761	0.998693	TCGA	NA
Corynebacterium.sanguinis	-0.0471682	0.987168	0.998693	TCGA	NA
Corynebacterium.segmentosum	0.149565	0.773697	0.998693	TCGA	NA
Corynebacterium.simulans	0.420742	0.876935	0.998693	TCGA	NA
Corynebacterium.sp..1959	0.380088	0.866349	0.998693	TCGA	NA
Corynebacterium.sp..2039	0.0394537	0.986432	0.998693	TCGA	NA
Corynebacterium.sp..FDAARGOS.1242	-0.725732	0.729343	0.998693	TCGA	NA
Corynebacterium.sp..NML93.0612	-0.444904	0.879413	0.998693	TCGA	NA
Corynebacterium.sp..NML98.0116	0.238189	0.919297	0.998693	TCGA	NA
Corynebacterium.sp..zg.917	0.808034	0.492604	0.998693	TCGA	NA
Corynebacterium.sphenisci	0.52165	0.858814	0.998693	TCGA	NA
Corynebacterium.striatum	0.906247	0.330096	0.998693	TCGA	NA
Corynebacterium.timonense	0.418349	0.835763	0.998693	TCGA	NA
Corynebacterium.tuberculostearicum	0.88753	0.0225437	0.998693	TCGA	TCGA
Corynebacterium.urealyticum	0.0522431	0.985787	0.998693	TCGA	NA
Corynebacterium.ureicelerivorans	0.309436	0.639936	0.998693	TCGA	NA
Corynebacterium.vitaeruminis	0.954576	0.409727	0.998693	TCGA	NA
Corynebacterium.yudongzhengii	-0.0534554	0.979018	0.998693	TCGA	NA
Coxiella.endosymbiont.of.Amblyomma.nuttalli	0.28555	0.853741	0.998693	TCGA	NA
Coxiella.endosymbiont.of.Amblyomma.sculptum	0.123235	0.966476	0.998693	TCGA	NA
Crinalium.epipsammum	0.541487	0.812214	0.998693	TCGA	NA
Croceicoccus.marinus	0.132372	0.931583	0.998693	TCGA	NA
Cruoricaptor.ignavus	-0.116401	0.96834	0.998693	TCGA	NA
Cryptococcus.neoformans	-0.817239	0.399648	0.998693	TCGA	NA
Cryptomonas.paramecium	-4.70109	0.00266691	0.998693	TCGA	TCGA
Cryptosporidium.parvum	-1.1632	0.450091	0.998693	TCGA	NA
Cupriavidus.basilensis	-0.0701673	0.913764	0.998693	TCGA	NA
Cupriavidus.campinensis	-0.140167	0.961881	0.998693	TCGA	NA
Cupriavidus.gilardii	2.24533	0.122012	0.998693	TCGA	NA
Cupriavidus.metallidurans	-0.0298384	0.983822	0.998693	TCGA	NA
Cupriavidus.necator	0.0394823	0.983907	0.998693	TCGA	NA
Cupriavidus.oxalaticus	-0.630537	0.0544468	0.998693	TCGA	NA
Cupriavidus.pauculus	0.138837	0.958975	0.998693	TCGA	NA
Cupriavidus.pinatubonensis	-0.913258	0.738651	0.998693	TCGA	NA
Cupriavidus.sp..ISTL7	-0.680975	0.802561	0.998693	TCGA	NA
Cupriavidus.taiwanensis	0.343319	0.467508	0.998693	TCGA	NA
Curtobacterium.flaccumfaciens	1.33313	0.566425	0.998693	TCGA	NA
Curtobacterium.sp..SGAir0471	-0.784554	0.76399	0.998693	TCGA	NA
Curvibacter.sp..AEP1.3	0.238186	0.918772	0.998693	TCGA	NA
Cutibacterium.acnes	0.625388	0.0383904	0.998693	TCGA	TCGA
Cutibacterium.avidum	0.212644	0.700336	0.998693	TCGA	NA
Cutibacterium.granulosum	0.515298	0.141621	0.998693	TCGA	NA
Cutibacterium.modestum	-0.181609	0.707252	0.998693	TCGA	NA
Debaryomyces.hansenii	-0.0748491	0.970442	0.998693	TCGA	NA
Dechloromonas.aromatica	-0.239557	0.931889	0.998693	TCGA	NA
Dechloromonas.sp..HYN0024	0.42525	0.829732	0.998693	TCGA	NA
Deep.sea.thermophilic.phage.D6E	-0.0024985	0.99639	0.998693	TCGA	NA
Defluviicoccus.vanus	-0.514069	0.824963	0.998693	TCGA	NA
Defluviimonas.alba	-0.272783	0.925882	0.998693	TCGA	NA
Deinococcus.geothermalis	-0.782308	0.603368	0.998693	TCGA	NA
Deinococcus.metallilatus	0.919897	0.753719	0.998693	TCGA	NA
Delftia.acidovorans	-0.923955	0.464632	0.998693	TCGA	NA
Delftia.lacustris	-0.286052	0.888882	0.998693	TCGA	NA
Delftia.sp..Cs1.4	-0.634293	0.810078	0.998693	TCGA	NA
Denitratisoma.sp..DHT3	0.123235	0.966482	0.998693	TCGA	NA
Dermabacter.jinjuensis	0.0348112	0.980079	0.998693	TCGA	NA
Dermabacter.vaginalis	-0.0471682	0.987168	0.998693	TCGA	NA
Dermacoccus.nishinomiyaensis	0.0662512	0.950615	0.998693	TCGA	NA
Dermacoccus.sp..PAMC28757	0.33124	0.904082	0.998693	TCGA	NA
Dermatophilus.congolensis	-0.140167	0.961881	0.998693	TCGA	NA
Desulfatibacillum.aliphaticivorans	-0.239583	0.93489	0.998693	TCGA	NA
Desulfobacterium.autotrophicum	-0.111139	0.969767	0.998693	TCGA	NA
Desulfofarcimen.acetoxidans	-0.239583	0.93489	0.998693	TCGA	NA
Desulfovibrio.fairfieldensis	0.611725	0.787474	0.998693	TCGA	NA
Desulfovibrio.marinus	0.916381	0.754649	0.998693	TCGA	NA
Desulfovibrio.piger	0.449504	0.753643	0.998693	TCGA	NA
Desulfovibrio.vulgaris	-0.444904	0.879413	0.998693	TCGA	NA
Desulfurispirillum.indicum	0.331246	0.905528	0.998693	TCGA	NA
Desulfuromonas.soudanensis	-0.194146	0.804369	0.998693	TCGA	NA
Devosia.sp..A16	0.517939	0.821675	0.998693	TCGA	NA
Devosia.sp..G19	-1.03279	0.724577	0.998693	TCGA	NA
Devosia.sp..I507	1.71978	0.557012	0.998693	TCGA	NA
Devosia.sp..LEGU1	1.23157	0.647952	0.998693	TCGA	NA
Devosia.sp..S02	-0.834468	0.775923	0.998693	TCGA	NA
Dialister.pneumosintes	0.621056	0.83228	0.998693	TCGA	NA
Diaphorobacter.aerolatus	0.0458549	0.984583	0.998693	TCGA	NA
Diaphorobacter.polyhydroxybutyrativorans	0.597318	0.812845	0.998693	TCGA	NA
Diaphorobacter.ruginosibacter	-0.214215	0.928778	0.998693	TCGA	NA
Diaphorobacter.sp..HDW4A	-0.470685	0.763589	0.998693	TCGA	NA
Diaphorobacter.sp..HDW4B	-0.178453	0.920783	0.998693	TCGA	NA
Diaphorobacter.sp..JS3051	-0.764197	0.793914	0.998693	TCGA	NA
Dichelobacter.nodosus	-0.327856	0.910986	0.998693	TCGA	NA
Dickeya.dadantii	-0.0407552	0.988913	0.998693	TCGA	NA
Dictyostelium.discoideum	0.874691	0.18654	0.998693	TCGA	NA
Dietzia.lutea	-0.0471581	0.986616	0.998693	TCGA	NA
Dietzia.psychralcaliphila	0.812209	0.280213	0.998693	TCGA	NA
Dietzia.sp..DQ12.45.1b	1.07947	0.562302	0.998693	TCGA	NA
Dietzia.sp..oral.taxon.368	-0.0407552	0.988913	0.998693	TCGA	NA
Dietzia.timorensis	-0.332577	0.909713	0.998693	TCGA	NA
Dolosigranulum.pigrum	0.89998	0.0215332	0.998693	TCGA	TCGA
Drechmeria.coniospora	1.43187	0.0423217	0.998693	TCGA	TCGA
Duganella.sp..AF9R3	0.104062	0.946552	0.998693	TCGA	NA
Dyadobacter.sp..Q3.56	0.0458348	0.98753	0.998693	TCGA	NA
Dyella.caseinilytica	0.238191	0.919932	0.998693	TCGA	NA
Dysosmobacter.sp..Marseille.Q4140	0.311483	0.859083	0.998693	TCGA	NA
Edaphobacter.sp..4G125	0.145246	0.9605	0.998693	TCGA	NA
Effusibacillus.sp..skT53	-0.193743	0.942004	0.998693	TCGA	NA
Eikenella.corrodens	-0.0510482	0.979961	0.998693	TCGA	NA
Elizabethkingia.anophelis	1.62513	0.255191	0.998693	TCGA	NA
Elizabethkingia.miricola	0.149975	0.910751	0.998693	TCGA	NA
Elizabethkingia.sp..2.6	1.41094	0.109251	0.998693	TCGA	NA
Elizabethkingia.ursingii	0.546896	0.674582	0.998693	TCGA	NA
Empedobacter.falsenii	-1.6795	0.367815	0.998693	TCGA	NA
endosymbiont.of.Sipalinus.gigas	-0.430139	0.883391	0.998693	TCGA	NA
Ensifer.adhaerens	-0.240677	0.930212	0.998693	TCGA	NA
Ensifer.mexicanus	-0.155286	0.94552	0.998693	TCGA	NA
Ensifer.sp..PDNC004	-0.0471514	0.98626	0.998693	TCGA	NA
Enterobacter.cancerogenus	0.0458348	0.98753	0.998693	TCGA	NA
Enterobacter.cloacae	1.84353	0.528825	0.998693	TCGA	NA
Enterobacter.hormaechei	0.660019	0.607177	0.998693	TCGA	NA
Enterobacter.kobei	1.82872	0.531054	0.998693	TCGA	NA
Enterobacter.roggenkampii	2.26274	0.438926	0.998693	TCGA	NA
Enterobacter.sp..638	0.919701	0.308514	0.998693	TCGA	NA
Enterocloster.bolteae	-1.10177	0.563373	0.998693	TCGA	NA
Enterococcus.casseliflavus	-0.0535818	0.985423	0.998693	TCGA	NA
Enterococcus.faecalis	-0.154884	0.945882	0.998693	TCGA	NA
Enterococcus.faecium	-0.509478	0.726995	0.998693	TCGA	NA
Enterococcus.virus.LY0322	0.697903	0.288486	0.998693	TCGA	NA
Ephemeroptericola.cinctiostellae	0.212096	0.942346	0.998693	TCGA	NA
Epidermidibacterium.keratini	0.138824	0.952746	0.998693	TCGA	NA
Epilithonimonas.vandammei	0.271045	0.774561	0.998693	TCGA	NA
Ereboglobus.luteus	-0.0604038	0.982112	0.998693	TCGA	NA
Erwinia.gerundensis	-0.434006	0.876185	0.998693	TCGA	NA
Erwinia.sp..E602	-0.140167	0.961881	0.998693	TCGA	NA
Erysipelatoclostridium.ramosum	-0.550719	0.786752	0.998693	TCGA	NA
Erythrobacter.sp..A30.3	0.231724	0.905373	0.998693	TCGA	NA
Escherichia.coli	-1.28979	0.00096833	0.810008	TCGA	TCGA
Escherichia.virus.G4	0.483264	0.639884	0.998693	TCGA	NA
Escherichia.virus.ID52	-0.0922843	0.973547	0.998693	TCGA	NA
Escherichia.virus.Talmos	0.425236	0.82811	0.998693	TCGA	NA
Ethanoligenens.harbinense	0.941008	0.636683	0.998693	TCGA	NA
Euzebya.pacifica	-0.718334	0.796909	0.998693	TCGA	NA
Ezakiella.massiliensis	0.0458348	0.98753	0.998693	TCGA	NA
Faecalibacillus.intestinalis	-0.239583	0.93489	0.998693	TCGA	NA
Faecalibacterium.prausnitzii	0.0404497	0.955286	0.998693	TCGA	NA
Faecalibaculum.rodentium	0.0394384	0.987939	0.998693	TCGA	NA
Faecalicatena.sp..Marseille.Q4148	1.54811	0.517216	0.998693	TCGA	NA
Faecalitalea.cylindroides	-0.0693148	0.979421	0.998693	TCGA	NA
Falsirhodobacter.sp..PG104	-0.332577	0.909713	0.998693	TCGA	NA
Fannyhessea.vaginae	-0.146554	0.957124	0.998693	TCGA	NA
Fastidiosipila.sanguinis	0.33764	0.904125	0.998693	TCGA	NA
Ferrigenium.kumadai	-0.23316	0.936634	0.998693	TCGA	NA
Fibrella.aestuarina	0.238189	0.919334	0.998693	TCGA	NA
Filifactor.alocis	0.0167209	0.991493	0.998693	TCGA	NA
Fimbriimonas.ginsengisoli	-0.538551	0.854284	0.998693	TCGA	NA
Finegoldia.magna	0.521187	0.244117	0.998693	TCGA	NA
Flagellimonas.maritima	-0.665724	0.820389	0.998693	TCGA	NA
Flavisolibacter.tropicus	0.621056	0.83228	0.998693	TCGA	NA
Flavobacterium.columnare	0.0238239	0.993518	0.998693	TCGA	NA
Flavobacterium.commune	-0.247645	0.900455	0.998693	TCGA	NA
Flavobacterium.sp..I3.2	-0.146585	0.960136	0.998693	TCGA	NA
Flavonifractor.plautii	-0.0774951	0.968696	0.998693	TCGA	NA
Flexistipes.sinusarabici	0.301492	0.895889	0.998693	TCGA	NA
Flintibacter.sp..KGMB00164	-1.15006	0.570651	0.998693	TCGA	NA
Fluviibacter.phosphoraccumulans	-0.537898	0.854467	0.998693	TCGA	NA
Fluviicola.taffensis	-0.239583	0.93489	0.998693	TCGA	NA
Friedmanniella.luteola	-0.55446	0.841296	0.998693	TCGA	NA
Frigoribacterium.sp..NBH87	-0.239583	0.93489	0.998693	TCGA	NA
Frigoriglobus.tundricola	-0.290098	0.85288	0.998693	TCGA	NA
Frondihabitans.sp..PAMC.28766	0.0522431	0.985787	0.998693	TCGA	NA
Fusarium.fujikuroi	0.689714	0.0992671	0.998693	TCGA	NA
Fusarium.graminearum	-1.96912	0.0626385	0.998693	TCGA	NA
Fusarium.oxysporum	-1.50814	0.104074	0.998693	TCGA	NA
Fusarium.pseudograminearum	-0.099731	0.690584	0.998693	TCGA	NA
Fusarium.venenatum	2.18618	0.195972	0.998693	TCGA	NA
Fusarium.verticillioides	-0.647404	0.354712	0.998693	TCGA	NA
Fusobacterium.canifelinum	-0.551792	0.850742	0.998693	TCGA	NA
Fusobacterium.hwasookii	-0.341068	0.907414	0.998693	TCGA	NA
Fusobacterium.mortiferum	0.923225	0.725695	0.998693	TCGA	NA
Fusobacterium.necrophorum	0.390811	0.886875	0.998693	TCGA	NA
Fusobacterium.nucleatum	0.610666	0.492468	0.998693	TCGA	NA
Fusobacterium.pseudoperiodonticum	2.47449	0.277684	0.998693	TCGA	NA
Fusobacterium.sp..oral.taxon.203	-0.99811	0.709885	0.998693	TCGA	NA
Fusobacterium.varium	0.134022	0.963551	0.998693	TCGA	NA
Gardnerella.leopoldii	-0.991356	0.304499	0.998693	TCGA	NA
Gardnerella.vaginalis	1.92458	0.0122498	0.998693	TCGA	TCGA
Geitlerinema.sp..PCC.7407	-0.537898	0.854467	0.998693	TCGA	NA
Gemella.haemolysans	1.6691	0.0303154	0.998693	TCGA	TCGA
Gemella.morbillorum	-0.283799	0.880921	0.998693	TCGA	NA
Gemella.sanguinis	-0.31052	0.792126	0.998693	TCGA	NA
Gemmata.obscuriglobus	-0.140167	0.961881	0.998693	TCGA	NA
Gemmatimonas.aurantiaca	0.714372	0.728958	0.998693	TCGA	NA
Gemmatimonas.phototrophica	-0.602412	0.825729	0.998693	TCGA	NA
Gemmatimonas.sp..TET16	-0.551792	0.850742	0.998693	TCGA	NA
Gemmatirosa.kalamazoonesis	1.04825	0.611085	0.998693	TCGA	NA
Geoalkalibacter.subterraneus	0.0929907	0.974699	0.998693	TCGA	NA
Geobacillus.kaustophilus	0.123934	0.947367	0.998693	TCGA	NA
Geobacillus.sp..44C	1.32114	0.248796	0.998693	TCGA	NA
Geobacillus.sp..46C.IIa	0.748034	0.571551	0.998693	TCGA	NA
Geobacillus.sp..C56.T3	0.430671	0.883249	0.998693	TCGA	NA
Geobacillus.sp..E263	1.02308	0.727145	0.998693	TCGA	NA
Geobacillus.sp..JS12	0.145858	0.911461	0.998693	TCGA	NA
Geobacillus.sp..WCH70	-0.0726121	0.974245	0.998693	TCGA	NA
Geobacillus.sp..Y4.1MC1	1.39493	0.41046	0.998693	TCGA	NA
Geobacillus.stearothermophilus	0.602181	0.200683	0.998693	TCGA	NA
Geobacillus.subterraneus	0.637085	0.319097	0.998693	TCGA	NA
Geobacillus.thermodenitrificans	-0.174767	0.774739	0.998693	TCGA	NA
Geobacillus.thermoleovorans	0.503641	0.313006	0.998693	TCGA	NA
Geobacillus.virus.E2	0.7727	0.151625	0.998693	TCGA	NA
Geobacillus.virus.E3	0.598898	0.193927	0.998693	TCGA	NA
Geobacillus.virus.GBSV1	-0.514205	0.806873	0.998693	TCGA	NA
Geobacillus.virus.Tp84	0.029478	0.981347	0.998693	TCGA	NA
Geodermatophilus.obscurus	-1.16826	0.68982	0.998693	TCGA	NA
Georgenia.sp..Z443	-0.332577	0.909713	0.998693	TCGA	NA
Gloeocapsa.sp..PCC.7428	0.221235	0.921014	0.998693	TCGA	NA
Glutamicibacter.arilaitensis	0.524965	0.846322	0.998693	TCGA	NA
Glutamicibacter.nicotianae	-0.239583	0.93489	0.998693	TCGA	NA
Glutamicibacter.protophormiae	-2.14549	0.263422	0.998693	TCGA	NA
Glycocaulis.alkaliphilus	0.331245	0.905102	0.998693	TCGA	NA
Gordonia.bronchialis	-0.239583	0.93489	0.998693	TCGA	NA
Gordonia.polyisoprenivorans	-0.709366	0.582031	0.998693	TCGA	NA
Gordonia.sp..PDNC005	0.14524	0.957971	0.998693	TCGA	NA
Granulibacter.bethesdensis	-0.926217	0.651957	0.998693	TCGA	NA
Granulicella.mallensis	-0.0471682	0.987168	0.998693	TCGA	NA
Granulicella.sp..WH15	0.226396	0.883037	0.998693	TCGA	NA
Guillardia.theta	1.02577	0.17939	0.998693	TCGA	NA
Haemophilus.haemolyticus	0.852197	0.753039	0.998693	TCGA	NA
Haemophilus.influenzae	-0.146585	0.960136	0.998693	TCGA	NA
Haemophilus.parainfluenzae	0.728132	0.235917	0.998693	TCGA	NA
Haliangium.ochraceum	-0.0471682	0.987168	0.998693	TCGA	NA
Halobacteriovorax.sp..BALOs_7	-0.23316	0.936634	0.998693	TCGA	NA
Halobiforma.lacisalsi	-0.506487	0.862826	0.998693	TCGA	NA
Halomonas.elongata	-0.0219772	0.994021	0.998693	TCGA	NA
Halomonas.meridiana	-0.0407552	0.988913	0.998693	TCGA	NA
Halomonas.sp..1513	-0.434062	0.882336	0.998693	TCGA	NA
Halomonas.sp..JS92.SW72	-1.33369	0.0134791	0.998693	TCGA	TCGA
Helicobacter.pylori	0.0458379	0.98707	0.998693	TCGA	NA
Hemiselmis.andersenii	-1.6673	0.270592	0.998693	TCGA	NA
Herbaspirillum.robiniae	-0.430118	0.879871	0.998693	TCGA	NA
Herbaspirillum.rubrisubalbicans	-0.146582	0.959806	0.998693	TCGA	NA
Herbaspirillum.seropedicae	0.244652	0.933517	0.998693	TCGA	NA
Herbaspirillum.sp..meg3	-0.047164	0.986938	0.998693	TCGA	NA
Herbinix.luporum	0.117531	0.963908	0.998693	TCGA	NA
Hippea.maritima	0.425627	0.884603	0.998693	TCGA	NA
Histophilus.somni	1.21488	0.678554	0.998693	TCGA	NA
Homo.sapiens	-0.877656	0.00020347	0.340405	TCGA	TCGA
Hoyosella.subflava	-0.239583	0.93489	0.998693	TCGA	NA
Humisphaera.borealis	0.518272	0.859714	0.998693	TCGA	NA
Hungatella.hathewayi	0.738887	0.67966	0.998693	TCGA	NA
Hydrogenophaga.crassostreae	0.138806	0.945807	0.998693	TCGA	NA
Hydrogenophaga.pseudoflava	-0.660941	0.550712	0.998693	TCGA	NA
Hydrogenophaga.sp..BA0156	-0.531705	0.537892	0.998693	TCGA	NA
Hydrogenophaga.sp..BPS33	0.125357	0.921066	0.998693	TCGA	NA
Hydrogenophaga.sp..NH.16	-2.18136	0.110557	0.998693	TCGA	NA
Hydrogenophaga.sp..PAMC20947	0.132396	0.939998	0.998693	TCGA	NA
Hydrogenophaga.sp..PBC	0.322447	0.869733	0.998693	TCGA	NA
Hydrogenophaga.sp..PBL.H3	0.560326	0.608416	0.998693	TCGA	NA
Hydrogenophaga.sp..RAC07	0.138837	0.959341	0.998693	TCGA	NA
Hydrogenophaga.sp..YM1	-0.372581	0.871499	0.998693	TCGA	NA
Hydrogenophilus.thermoluteolus	0.311501	0.915412	0.998693	TCGA	NA
Hylemonella.gracilis	-0.116215	0.914704	0.998693	TCGA	NA
Hymenobacter.sedentarius	-0.140167	0.961881	0.998693	TCGA	NA
Hymenobacter.sp..BRD128	0.238247	0.933375	0.998693	TCGA	NA
Hymenobacter.sp..DG01	0.226762	0.930909	0.998693	TCGA	NA
Hymenobacter.sp..PAMC.26554	0.238221	0.926723	0.998693	TCGA	NA
Hyphomicrobium.sp..MC1	-0.0471682	0.987168	0.998693	TCGA	NA
Iamia.sp..SCSIO.61187	0.0522431	0.985787	0.998693	TCGA	NA
Indioceanicola.profundi	-0.0471566	0.986539	0.998693	TCGA	NA
Inhella.inkyongensis	-0.0535139	0.981713	0.998693	TCGA	NA
Intestinimonas.butyriciproducens	-1.1586	0.616248	0.998693	TCGA	NA
Isosphaera.pallida	-0.445552	0.879232	0.998693	TCGA	NA
Janibacter.limosus	-0.0426479	0.983678	0.998693	TCGA	NA
Janthinobacterium.agaricidamnosum	-0.188744	0.924524	0.998693	TCGA	NA
Janthinobacterium.sp..1_2014MBL_MicDiv	0.0710211	0.98068	0.998693	TCGA	NA
Janthinobacterium.sp..HH102	-0.140167	0.961881	0.998693	TCGA	NA
Jatrophihabitans.sp..GAS493	-0.575297	0.804156	0.998693	TCGA	NA
Jeotgalicoccus.sp..ATCC.8456	-0.0273189	0.982947	0.998693	TCGA	NA
Jeotgalicoccus.sp..WY2	-0.365791	0.900726	0.998693	TCGA	NA
Jonesia.denitrificans	-0.15316	0.95835	0.998693	TCGA	NA
Kazachstania.naganishii	-1.42295	0.530928	0.998693	TCGA	NA
Kerstersia.gyiorum	0.045855	0.984567	0.998693	TCGA	NA
Kineococcus.radiotolerans	-0.317847	0.839227	0.998693	TCGA	NA
Kinneretia.sp..DAIF2	0.0810375	0.945345	0.998693	TCGA	NA
Klebsiella.aerogenes	0.412826	0.888027	0.998693	TCGA	NA
Klebsiella.michiganensis	-1.50535	0.607389	0.998693	TCGA	NA
Klebsiella.oxytoca	3.50137	0.229898	0.998693	TCGA	NA
Klebsiella.pneumoniae	-0.0954314	0.908674	0.998693	TCGA	NA
Klebsiella.quasivariicola	0.361035	0.819523	0.998693	TCGA	NA
Klebsiella.variicola	-0.747676	0.798282	0.998693	TCGA	NA
Klebsiella.virus.Marfa	-0.140167	0.961881	0.998693	TCGA	NA
Kluyveromyces.marxianus	-1.83638	0.0126947	0.998693	TCGA	TCGA
Kocuria.indica	-0.430473	0.883302	0.998693	TCGA	NA
Kocuria.palustris	2.2088	0.0218753	0.998693	TCGA	TCGA
Kocuria.rhizophila	1.6738	0.425737	0.998693	TCGA	NA
Kocuria.varians	1.20113	0.504115	0.998693	TCGA	NA
Komagataeibacter.hansenii	-0.0219772	0.994021	0.998693	TCGA	NA
Kosakonia.cowanii	0.710797	0.726247	0.998693	TCGA	NA
Ktedonosporobacter.rubrisoli	-0.146478	0.95033	0.998693	TCGA	NA
Kutzneria.sp..CA.103260	0.231854	0.936984	0.998693	TCGA	NA
Kytococcus.sedentarius	0.144941	0.887132	0.998693	TCGA	NA
Labilithrix.luteola	0.0522431	0.985787	0.998693	TCGA	NA
Labrys.sp..KNU.23	-0.83729	0.678057	0.998693	TCGA	NA
Laceyella.sacchari	0.0522431	0.985787	0.998693	TCGA	NA
Lachancea.thermotolerans	0.525032	0.857914	0.998693	TCGA	NA
Lachnoanaerobaculum.umeaense	-0.171041	0.874842	0.998693	TCGA	NA
Lachnoclostridium.phocaeense	0.0388789	0.980333	0.998693	TCGA	NA
Lachnoclostridium.phytofermentans	-0.146568	0.95846	0.998693	TCGA	NA
Lachnospira.eligens	0.931668	0.460694	0.998693	TCGA	NA
Lacibacter.sp..S13.6.6	0.151649	0.958761	0.998693	TCGA	NA
Lacrimispora.saccharolytica	-0.347591	0.846396	0.998693	TCGA	NA
Lacticaseibacillus.paracasei	0.256309	0.900427	0.998693	TCGA	NA
Lactiplantibacillus.plantarum	0.425437	0.853744	0.998693	TCGA	NA
Lactobacillus.crispatus	0.322958	0.810503	0.998693	TCGA	NA
Lactobacillus.delbrueckii	0.243263	0.916768	0.998693	TCGA	NA
Lactobacillus.gasseri	-0.617612	0.729746	0.998693	TCGA	NA
Lactobacillus.iners	1.02598	0.399175	0.998693	TCGA	NA
Lactococcus.cremoris	0.715772	0.55196	0.998693	TCGA	NA
Lactococcus.lactis	0.232511	0.771227	0.998693	TCGA	NA
Lancefieldella.parvula	-0.30934	0.824081	0.998693	TCGA	NA
Laribacter.hongkongensis	1.1757	0.688215	0.998693	TCGA	NA
Latilactobacillus.sakei	1.15979	0.208579	0.998693	TCGA	NA
Lautropia.mirabilis	-0.240194	0.864328	0.998693	TCGA	NA
Lawsonella.clevelandensis	0.557549	0.196577	0.998693	TCGA	NA
Lawsonia.intracellularis	1.69106	0.367744	0.998693	TCGA	NA
Leadbetterella.byssophila	-0.239583	0.93489	0.998693	TCGA	NA
Leclercia.adecarboxylata	2.92878	0.100135	0.998693	TCGA	NA
Legionella.fallonii	-1.38647	0.603044	0.998693	TCGA	NA
Legionella.oakridgensis	0.145246	0.9605	0.998693	TCGA	NA
Leifsonia.shinshuensis	-0.379127	0.690232	0.998693	TCGA	NA
Leifsonia.sp..PS1209	-0.332577	0.909713	0.998693	TCGA	NA
Leifsonia.xyli	-0.536932	0.790754	0.998693	TCGA	NA
Leishmania.infantum	-0.569487	0.328908	0.998693	TCGA	NA
Leishmania.major	-1.96285	0.0885115	0.998693	TCGA	NA
Leishmania.mexicana	0.213342	0.879252	0.998693	TCGA	NA
Lelliottia.amnigena	-0.283964	0.763972	0.998693	TCGA	NA
Lentzea.guizhouensis	-0.140167	0.961881	0.998693	TCGA	NA
Leptolyngbya.sp..15MV	0.0522431	0.985787	0.998693	TCGA	NA
Leptolyngbya.sp..7M	1.79467	0.539871	0.998693	TCGA	NA
Leptothrix.cholodnii	-0.111899	0.925802	0.998693	TCGA	NA
Leptotrichia.sp..oral.taxon.212	1.18803	0.561213	0.998693	TCGA	NA
Leptotrichia.sp..oral.taxon.221	0.521562	0.846099	0.998693	TCGA	NA
Leptotrichia.trevisanii	-0.816878	0.756987	0.998693	TCGA	NA
Leptotrichia.wadei	0.479487	0.695227	0.998693	TCGA	NA
Leucobacter.muris	-0.141854	0.96142	0.998693	TCGA	NA
Leucobacter.triazinivorans	0.430519	0.854786	0.998693	TCGA	NA
Leuconostoc.garlicum	0.9367	0.749335	0.998693	TCGA	NA
Leuconostoc.gelidum	-0.178871	0.927756	0.998693	TCGA	NA
Leuconostoc.lactis	1.64415	0.479172	0.998693	TCGA	NA
Leuconostoc.mesenteroides	0.349839	0.897114	0.998693	TCGA	NA
Levilactobacillus.brevis	-0.0535473	0.983442	0.998693	TCGA	NA
Lichenihabitans.psoromatis	-0.330608	0.910242	0.998693	TCGA	NA
Ligilactobacillus.ruminis	1.14916	0.69507	0.998693	TCGA	NA
Ligilactobacillus.salivarius	0.238253	0.93525	0.998693	TCGA	NA
Limnobacter.sp..SAORIC.580	-0.0407552	0.988913	0.998693	TCGA	NA
Limnohabitans.sp..103DPR2	-0.140167	0.961881	0.998693	TCGA	NA
Limnohabitans.sp..63ED37.2	0.0221465	0.988621	0.998693	TCGA	NA
Limosilactobacillus.fermentum	0.140879	0.961658	0.998693	TCGA	NA
Limosilactobacillus.reuteri	-0.937264	0.720834	0.998693	TCGA	NA
Listeria.monocytogenes	1.26099	0.666989	0.998693	TCGA	NA
Longibaculum.sp..KGMB06250	0.337659	0.908338	0.998693	TCGA	NA
Longicatena.caecimuris	0.591104	0.706785	0.998693	TCGA	NA
Luteimicrobium.xylanilyticum	-0.521609	0.858828	0.998693	TCGA	NA
Luteimonas.sp..JM171	1.04414	0.721718	0.998693	TCGA	NA
Luteitalea.pratensis	0.42149	0.806338	0.998693	TCGA	NA
Luteolibacter.sp..32A	-0.0407552	0.988913	0.998693	TCGA	NA
Lysinibacillus.sp..YS11	-0.416169	0.793529	0.998693	TCGA	NA
Lysobacter.lycopersici	0.337659	0.908338	0.998693	TCGA	NA
Lysobacter.oculi	-0.239573	0.933667	0.998693	TCGA	NA
Lysobacter.sp..CECT.30171	-0.239583	0.93489	0.998693	TCGA	NA
Macrococcus.caseolyticus	0.43063	0.874753	0.998693	TCGA	NA
Malassezia.restricta	-0.0947028	0.743974	0.998693	TCGA	NA
Mammaliicoccus.sciuri	0.244652	0.933517	0.998693	TCGA	NA
Marasmius.oreades	-1.81861	0.0117438	0.998693	TCGA	TCGA
Marinilactibacillus.sp..15R	-0.351906	0.904481	0.998693	TCGA	NA
Marinobacterium.aestuarii	-0.140167	0.961881	0.998693	TCGA	NA
Marinomonas.primoryensis	-0.332577	0.909713	0.998693	TCGA	NA
Maritalea.myrionectae	1.33217	0.619914	0.998693	TCGA	NA
Marmoricola.scoriae	1.27239	0.474302	0.998693	TCGA	NA
Massilia.lutea	0.238192	0.919967	0.998693	TCGA	NA
Massilia.oculi	-0.434062	0.882336	0.998693	TCGA	NA
Massilia.putida	0.238253	0.93525	0.998693	TCGA	NA
Massilia.sp..LPB0304	0.525032	0.857914	0.998693	TCGA	NA
Massilia.sp..NP310	0.425276	0.832882	0.998693	TCGA	NA
Massilia.sp..NR.4.1	-0.140167	0.961881	0.998693	TCGA	NA
Massilia.sp..PAMC28688	-0.337066	0.869385	0.998693	TCGA	NA
Massilia.sp..WG5	0.252671	0.880503	0.998693	TCGA	NA
Massilia.sp..YMA4	0.0346166	0.990582	0.998693	TCGA	NA
Massilia.umbonata	-0.239583	0.93489	0.998693	TCGA	NA
Massilistercora.timonensis	0.458694	0.797652	0.998693	TCGA	NA
Megamonas.funiformis	1.14212	0.265362	0.998693	TCGA	NA
Megasphaera.elsdenii	-0.351786	0.895468	0.998693	TCGA	NA
Meiothermus.silvanus	-0.337556	0.419107	0.998693	TCGA	NA
Melaminivora.sp..SC2.9	-0.0163097	0.992568	0.998693	TCGA	NA
Melioribacter.roseus	-0.234857	0.93617	0.998693	TCGA	NA
Mesorhizobium.amorphae	-0.140167	0.961881	0.998693	TCGA	NA
Mesorhizobium.ciceri	-0.546183	0.852189	0.998693	TCGA	NA
Mesorhizobium.japonicum	-0.380117	0.896823	0.998693	TCGA	NA
Mesorhizobium.loti	-0.811894	0.762496	0.998693	TCGA	NA
Mesorhizobium.oceanicum	-0.146573	0.95897	0.998693	TCGA	NA
Mesorhizobium.opportunistum	-0.239583	0.93489	0.998693	TCGA	NA
Mesorhizobium.sp..113.3.3	-0.24807	0.932587	0.998693	TCGA	NA
Mesorhizobium.sp..113.3.9	0.0464743	0.987356	0.998693	TCGA	NA
Mesorhizobium.sp..8	0.162608	0.955782	0.998693	TCGA	NA
Mesorhizobium.sp..INR15	0.582724	0.774899	0.998693	TCGA	NA
Mesorhizobium.sp..M1A.F.Ca.IN.022.06.1.1	0.145246	0.9605	0.998693	TCGA	NA
Mesorhizobium.sp..M1B.F.Ca.ET.045.04.1.1	-0.390301	0.886961	0.998693	TCGA	NA
Mesorhizobium.sp..M2A.F.Ca.ET.043.05.1.1	-0.262824	0.928588	0.998693	TCGA	NA
Mesorhizobium.sp..M3A.F.Ca.ET.080.04.2.1	-0.620354	0.789189	0.998693	TCGA	NA
Mesorhizobium.sp..M8A.F.Ca.ET.057.01.1.1	0.138823	0.952262	0.998693	TCGA	NA
Mesorhizobium.sp..NBSH29	-0.509689	0.862022	0.998693	TCGA	NA
Mesorhizobium.sp..NIBR3	-0.659608	0.582599	0.998693	TCGA	NA
Mesorhizobium.sp..Pch.S	0.0522431	0.985787	0.998693	TCGA	NA
Mesorhizobium.terrae	-0.476843	0.350204	0.998693	TCGA	NA
Mesotoga.infera	-0.0471682	0.987168	0.998693	TCGA	NA
Methylibium.petroleiphilum	0.33115	0.885484	0.998693	TCGA	NA
Methylibium.sp..Pch.M	0.0522431	0.985787	0.998693	TCGA	NA
Methylobacterium.aquaticum	0.102728	0.923201	0.998693	TCGA	NA
Methylobacterium.brachiatum	0.260512	0.538126	0.998693	TCGA	NA
Methylobacterium.currus	-0.0386716	0.982544	0.998693	TCGA	NA
Methylobacterium.durans	-1.49908	0.318685	0.998693	TCGA	NA
Methylobacterium.indicum	0.379331	0.833732	0.998693	TCGA	NA
Methylobacterium.mesophilicum	-0.767014	0.59386	0.998693	TCGA	NA
Methylobacterium.oryzae	-0.245793	0.91898	0.998693	TCGA	NA
Methylobacterium.phyllosphaerae	0.346575	0.832994	0.998693	TCGA	NA
Methylobacterium.radiodurans	-0.426781	0.807345	0.998693	TCGA	NA
Methylobacterium.radiotolerans	0.173545	0.903853	0.998693	TCGA	NA
Methylobacterium.sp..17Sr1.1	-0.24782	0.912116	0.998693	TCGA	NA
Methylobacterium.sp..4.46	-0.783625	0.735496	0.998693	TCGA	NA
Methylobacterium.sp..C1	-0.370614	0.871573	0.998693	TCGA	NA
Methylobacterium.sp..WL1	-0.38091	0.660067	0.998693	TCGA	NA
Methylobacterium.sp..XJLW	1.08249	0.681611	0.998693	TCGA	NA
Methylobacterium.terrae	-0.0992106	0.943015	0.998693	TCGA	NA
Methylocella.silvestris	-0.475256	0.862571	0.998693	TCGA	NA
Methylocella.tundrae	0.244652	0.933517	0.998693	TCGA	NA
Methylocystis.heyeri	-0.0407552	0.988913	0.998693	TCGA	NA
Methylorubrum.extorquens	0.942917	0.490481	0.998693	TCGA	NA
Methylorubrum.populi	0.601135	0.45735	0.998693	TCGA	NA
Methyloversatilis.sp..RAC08	-1.01997	0.538175	0.998693	TCGA	NA
Methylovulum.psychrotolerans	0.331265	0.910064	0.998693	TCGA	NA
Micavibrio.aeruginosavorus	0.0346166	0.990582	0.998693	TCGA	NA
Microbacterium.aurum	0.810462	0.724907	0.998693	TCGA	NA
Microbacterium.chocolatum	-0.332577	0.909713	0.998693	TCGA	NA
Microbacterium.foliorum	0.238238	0.93086	0.998693	TCGA	NA
Microbacterium.hominis	-0.537898	0.854467	0.998693	TCGA	NA
Microbacterium.lemovicicum	-0.140167	0.961881	0.998693	TCGA	NA
Microbacterium.oxydans	-0.535117	0.84372	0.998693	TCGA	NA
Microbacterium.sediminis	0.430671	0.883249	0.998693	TCGA	NA
Microbacterium.sp..10M.3C3	-0.140167	0.961881	0.998693	TCGA	NA
Microbacterium.sp..A18JL241	0.0522431	0.985787	0.998693	TCGA	NA
Microbacterium.sp..ABRD_28	-0.140167	0.961881	0.998693	TCGA	NA
Microbacterium.sp..BH.3.3.3	-0.640297	0.827156	0.998693	TCGA	NA
Microbacterium.sp..PM5	-0.351191	0.859379	0.998693	TCGA	NA
Microbacterium.sp..Y.01	0.33116	0.88733	0.998693	TCGA	NA
Microbacterium.testaceum	-0.0471569	0.986555	0.998693	TCGA	NA
Microbulbifer.sp..GL.2	-0.0471682	0.987168	0.998693	TCGA	NA
Micrococcus.luteus	-0.0667861	0.933243	0.998693	TCGA	NA
Micrococcus.sp..MG.2010.D12	0.0710211	0.98068	0.998693	TCGA	NA
Microcoleus.sp..PCC.7113	0.581569	0.842795	0.998693	TCGA	NA
Microlunatus.phosphovorus	-0.16418	0.954316	0.998693	TCGA	NA
Microlunatus.sagamiharensis	1.05136	0.563786	0.998693	TCGA	NA
Microlunatus.sp..KUDC0627	0.0522431	0.985787	0.998693	TCGA	NA
Micropruina.glycogenica	-0.169153	0.935111	0.998693	TCGA	NA
Microterricola.viridarii	-0.121779	0.965178	0.998693	TCGA	NA
Microvirga.ossetica	-0.551168	0.811881	0.998693	TCGA	NA
Microvirga.sp..VF16	-0.332577	0.909713	0.998693	TCGA	NA
Microvirga.thermotolerans	-1.13561	0.527112	0.998693	TCGA	NA
Minicystis.rosea	-0.737988	0.801268	0.998693	TCGA	NA
Mitsuaria.sp..7	-0.444128	0.824687	0.998693	TCGA	NA
Mixta.calida	0.92367	0.75274	0.998693	TCGA	NA
Mobiluncus.curtisii	0.0522431	0.985787	0.998693	TCGA	NA
Modestobacter.marinus	-1.35132	0.563027	0.998693	TCGA	NA
Mogibacterium.diversum	0.424429	0.767019	0.998693	TCGA	NA
Monoglobus.pectinilyticus	0.717269	0.784456	0.998693	TCGA	NA
Moorea.producens	0.145246	0.9605	0.998693	TCGA	NA
Moraxella.catarrhalis	1.33809	0.0131875	0.998693	TCGA	TCGA
Moraxella.nonliquefaciens	0.80677	0.613555	0.998693	TCGA	NA
Moraxella.osloensis	0.786825	0.0941211	0.998693	TCGA	NA
Morganella.morganii	2.34914	0.412228	0.998693	TCGA	NA
Mucilaginibacter.sp..14171R.50	-0.332577	0.909713	0.998693	TCGA	NA
Mucilaginibacter.sp..21P	0.0394782	0.98425	0.998693	TCGA	NA
Mycobacterium.avium	-0.772587	0.792156	0.998693	TCGA	NA
Mycobacterium.florentinum	0.0522431	0.985787	0.998693	TCGA	NA
Mycobacterium.gordonae	0.61186	0.464783	0.998693	TCGA	NA
Mycobacterium.grossiae	0.0458393	0.986859	0.998693	TCGA	NA
Mycobacterium.haemophilum	0.134022	0.963551	0.998693	TCGA	NA
Mycobacterium.intracellulare	0.422154	0.873376	0.998693	TCGA	NA
Mycobacterium.kansasii	-2.9842	0.00814311	0.998693	TCGA	TCGA
Mycobacterium.paragordonae	0.207526	0.764536	0.998693	TCGA	NA
Mycobacterium.sp..ELW1	-0.047159	0.986667	0.998693	TCGA	NA
Mycobacterium.sp..MS1601	0.0522431	0.985787	0.998693	TCGA	NA
Mycobacterium.sp..YC.RL4	-0.0471651	0.986997	0.998693	TCGA	NA
Mycobacterium.tuberculosis	-0.335706	0.306228	0.998693	TCGA	NA
Mycobacterium.vicinigordonae	0.244652	0.933517	0.998693	TCGA	NA
Mycobacteroides.abscessus	0.138821	0.951489	0.998693	TCGA	NA
Mycobacteroides.chelonae	0.430632	0.875226	0.998693	TCGA	NA
Mycobacteroides.immunogenum	0.132411	0.946409	0.998693	TCGA	NA
Mycolicibacterium.aubagnense	0.430514	0.853962	0.998693	TCGA	NA
Mycolicibacterium.aurum	0.430525	0.855644	0.998693	TCGA	NA
Mycolicibacterium.duvalii	0.039479	0.984182	0.998693	TCGA	NA
Mycolicibacterium.madagascariense	0.61537	0.727687	0.998693	TCGA	NA
Mycolicibacterium.mucogenicum	0.421209	0.785352	0.998693	TCGA	NA
Mycolicibacterium.neoaurum	-0.864461	0.619548	0.998693	TCGA	NA
Mycolicibacterium.phocaicum	0.59665	0.460302	0.998693	TCGA	NA
Mycolicibacterium.thermoresistibile	0.0458397	0.986793	0.998693	TCGA	NA
Myroides.odoratimimus	-0.061681	0.971882	0.998693	TCGA	NA
Nakamurella.sp..s14.144	0.42218	0.876917	0.998693	TCGA	NA
Naumovozyma.castellii	-0.0471564	0.986528	0.998693	TCGA	NA
Naumovozyma.dairenensis	-0.186934	0.949175	0.998693	TCGA	NA
Ndongobacter.massiliensis	1.14349	0.696502	0.998693	TCGA	NA
Neisseria.elongata	0.955002	0.516261	0.998693	TCGA	NA
Neisseria.gonorrhoeae	-1.98849	0.404813	0.998693	TCGA	NA
Neisseria.meningitidis	0.521651	0.858814	0.998693	TCGA	NA
Neisseria.mucosa	1.22875	0.594503	0.998693	TCGA	NA
Neisseria.sicca	-0.0619169	0.978165	0.998693	TCGA	NA
Neisseria.subflava	0.42179	0.832591	0.998693	TCGA	NA
Neobacillus.thermocopriae	-0.301387	0.816252	0.998693	TCGA	NA
Neorhizobium.galegae	-0.0535177	0.981901	0.998693	TCGA	NA
Neorhizobium.sp..NCHU2750	-0.0471562	0.986516	0.998693	TCGA	NA
Neospora.caninum	0.159976	0.889264	0.998693	TCGA	NA
Nesterenkonia.sp..NBAIMH1	0.0522431	0.985787	0.998693	TCGA	NA
Neurospora.crassa	-0.827075	0.319217	0.998693	TCGA	NA
Niastella.koreensis	-0.0407552	0.988913	0.998693	TCGA	NA
Nibricoccus.aquaticus	0.138842	0.962239	0.998693	TCGA	NA
Nitratiruptor.sp..YY09.18	-0.551317	0.850869	0.998693	TCGA	NA
Nitrobacter.winogradskyi	-0.140167	0.961881	0.998693	TCGA	NA
Nitrosomonas.communis	0.717089	0.80682	0.998693	TCGA	NA
Nitrospirillum.amazonense	0.0522431	0.985787	0.998693	TCGA	NA
Nocardia.brasiliensis	-0.337	0.88674	0.998693	TCGA	NA
Nocardia.tengchongensis	-0.0749138	0.971097	0.998693	TCGA	NA
Nocardioides.anomalus	0.717089	0.80682	0.998693	TCGA	NA
Nocardioides.euryhalodurans	-0.140167	0.961881	0.998693	TCGA	NA
Nocardioides.seonyuensis	0.041117	0.985714	0.998693	TCGA	NA
Nocardioides.sp..HDW12B	0.138802	0.944725	0.998693	TCGA	NA
Nocardioides.sp..MC1495	-0.483159	0.869132	0.998693	TCGA	NA
Nocardioides.sp..S5	-1.07783	0.514269	0.998693	TCGA	NA
Nocardioides.sp..zg.1228	0.825436	0.722698	0.998693	TCGA	NA
Nocardiopsis.alba	-0.146585	0.960136	0.998693	TCGA	NA
Nonomuraea.sp..ATCC.55076	-0.640575	0.662735	0.998693	TCGA	NA
Nordella.sp..HKS.07	-0.30991	0.915837	0.998693	TCGA	NA
Nosocomiicoccus.ampullae	1.10831	0.43704	0.998693	TCGA	NA
Nostoc.sp..CENA543	-0.40746	0.878186	0.998693	TCGA	NA
Nostoc.sp..NIES.4103	-1.1243	0.701303	0.998693	TCGA	NA
Noviherbaspirillum.sp..UKPF54	0.145245	0.960006	0.998693	TCGA	NA
Novosphingobium.aromaticivorans	0.614595	0.817723	0.998693	TCGA	NA
Novosphingobium.ginsenosidimutans	-0.239582	0.934756	0.998693	TCGA	NA
Novosphingobium.resinovorum	1.17508	0.235372	0.998693	TCGA	NA
Novosphingobium.sp..502str22	0.0674213	0.935812	0.998693	TCGA	NA
Novosphingobium.sp..EMRT.2	-0.616454	0.833487	0.998693	TCGA	NA
Novosphingobium.sp..ES2.1	-0.0535098	0.981509	0.998693	TCGA	NA
Novosphingobium.sp..P6W	-0.0488872	0.985745	0.998693	TCGA	NA
Novosphingobium.sp..PP1Y	0.613164	0.490488	0.998693	TCGA	NA
Ochrobactrum.sp..EEELCW01	-0.0710302	0.976039	0.998693	TCGA	NA
Odoribacter.splanchnicus	0.132412	0.947077	0.998693	TCGA	NA
Ogataea.parapolymorpha	-0.890887	0.34614	0.998693	TCGA	NA
Opitutus.sp..GAS368	0.446005	0.879115	0.998693	TCGA	NA
Opitutus.terrae	0.148772	0.949986	0.998693	TCGA	NA
Ornithinimicrobium.flavum	0.0725347	0.980258	0.998693	TCGA	NA
Ornithinimicrobium.sp..AMA3305	-0.430815	0.875895	0.998693	TCGA	NA
Orrella.dioscoreae	0.337624	0.900688	0.998693	TCGA	NA
Oryzomicrobium.terrae	0.521575	0.847875	0.998693	TCGA	NA
Oscillatoria.acuminata	0.430671	0.883249	0.998693	TCGA	NA
Oscillatoria.nigro.viridis	0.525032	0.857914	0.998693	TCGA	NA
Oscillibacter.sp..MM35	0.0263395	0.989031	0.998693	TCGA	NA
Oscillibacter.sp..MM50	-2.32581	0.32964	0.998693	TCGA	NA
Oscillibacter.sp..MM59	-0.147075	0.941898	0.998693	TCGA	NA
Oscillibacter.sp..NSJ.62	-0.844341	0.748976	0.998693	TCGA	NA
Oscillibacter.valericigenes	0.517893	0.817233	0.998693	TCGA	NA
Ottowia.oryzae	0.0589553	0.953169	0.998693	TCGA	NA
Ottowia.sp..27C	0.125353	0.927814	0.998693	TCGA	NA
Ottowia.sp..oral.taxon.894	0.665363	0.600395	0.998693	TCGA	NA
Owenweeksia.hongkongensis	-0.183936	0.949988	0.998693	TCGA	NA
Paenibacillus.baekrokdamisoli	-1.89843	0.176432	0.998693	TCGA	NA
Paenibacillus.polymyxa	0.0458389	0.986921	0.998693	TCGA	NA
Paenibacillus.yonginensis	0.238253	0.93525	0.998693	TCGA	NA
Paeniclostridium.sordellii	1.32323	0.560669	0.998693	TCGA	NA
Pajaroellobacter.abortibovis	-0.064429	0.97496	0.998693	TCGA	NA
Paludibacter.propionicigenes	-0.0727964	0.978076	0.998693	TCGA	NA
Paludibaculum.fermentans	0.516947	0.824291	0.998693	TCGA	NA
Paludisphaera.borealis	-0.416873	0.879077	0.998693	TCGA	NA
Panacibacter.ginsenosidivorans	-0.716307	0.764031	0.998693	TCGA	NA
Pandoraea.norimbergensis	-0.0471573	0.986574	0.998693	TCGA	NA
Pandoraea.pnomenusa	0.816784	0.527713	0.998693	TCGA	NA
Pandoraea.pulmonicola	0.244652	0.933517	0.998693	TCGA	NA
Pandoraea.thiooxydans	-0.15474	0.938094	0.998693	TCGA	NA
Pandoraea.vervacti	-0.430139	0.883391	0.998693	TCGA	NA
Pannonibacter.phragmitetus	-0.200998	0.932155	0.998693	TCGA	NA
Pantoea.agglomerans	1.11497	0.257659	0.998693	TCGA	NA
Pantoea.ananatis	2.77917	0.3156	0.998693	TCGA	NA
Pantoea.dispersa	0.944811	0.726883	0.998693	TCGA	NA
Pantoea.sp..At.9b	-0.0755345	0.978571	0.998693	TCGA	NA
Pantoea.sp..CCBC3.3.1	-0.444904	0.879413	0.998693	TCGA	NA
Pantoea.sp..PSNIH1	0.479715	0.667935	0.998693	TCGA	NA
Pantoea.vagans	-0.0535627	0.984301	0.998693	TCGA	NA
Parabacteroides.distasonis	0.270516	0.86802	0.998693	TCGA	NA
Parabacteroides.goldsteinii	0.231738	0.908166	0.998693	TCGA	NA
Parabacteroides.merdae	0.267315	0.822538	0.998693	TCGA	NA
Paraburkholderia.aromaticivorans	0.0458426	0.986362	0.998693	TCGA	NA
Paraburkholderia.fungorum	0.49184	0.225356	0.998693	TCGA	NA
Paraburkholderia.graminis	0.0458582	0.984123	0.998693	TCGA	NA
Paraburkholderia.hospita	0.184153	0.949931	0.998693	TCGA	NA
Paraburkholderia.phymatum	0.0522431	0.985787	0.998693	TCGA	NA
Paraburkholderia.phytofirmans	-0.347894	0.823397	0.998693	TCGA	NA
Paraburkholderia.sp..7MH5	-0.116401	0.96834	0.998693	TCGA	NA
Paraburkholderia.sprentiae	0.0522431	0.985787	0.998693	TCGA	NA
Paraburkholderia.xenovorans	0.0522431	0.985787	0.998693	TCGA	NA
Paracoccus.contaminans	0.872698	0.765931	0.998693	TCGA	NA
Paracoccus.denitrificans	-0.0407552	0.988913	0.998693	TCGA	NA
Paracoccus.liaowanqingii	-0.103319	0.971889	0.998693	TCGA	NA
Paracoccus.marcusii	-2.0641	0.479614	0.998693	TCGA	NA
Paracoccus.sanguinis	0.138838	0.959521	0.998693	TCGA	NA
Paracoccus.sp..AK26	-0.364144	0.833719	0.998693	TCGA	NA
Paracoccus.sp..Arc7.R13	-2.14553	0.225718	0.998693	TCGA	NA
Paracoccus.suum	0.244652	0.933517	0.998693	TCGA	NA
Paracoccus.yeei	0.616035	0.69075	0.998693	TCGA	NA
Paracoccus.zhejiangensis	0.145246	0.9605	0.998693	TCGA	NA
Paraflavitalea.soli	-0.146585	0.960136	0.998693	TCGA	NA
Parageobacillus.caldoxylosilyticus	0.238186	0.9187	0.998693	TCGA	NA
Parageobacillus.genomosp..1	0.932084	0.305894	0.998693	TCGA	NA
Parageobacillus.thermoglucosidasius	0.668495	0.425402	0.998693	TCGA	NA
Parageobacillus.toebii	1.20915	0.497483	0.998693	TCGA	NA
Paraoceanicella.profunda	1.51777	0.604421	0.998693	TCGA	NA
Paraprevotella.xylaniphila	0.620954	0.817651	0.998693	TCGA	NA
Parvibaculum.lavamentivorans	0.138457	0.959597	0.998693	TCGA	NA
Parvimonas.micra	-0.284619	0.784161	0.998693	TCGA	NA
Pasteurella.multocida	-0.491254	0.654363	0.998693	TCGA	NA
Paucibacter.sp..KCTC.42545	0.713878	0.5731	0.998693	TCGA	NA
Pectobacterium.carotovorum	0.151649	0.958761	0.998693	TCGA	NA
Pedobacter.cryoconitis	-0.223449	0.939262	0.998693	TCGA	NA
Pedobacter.sp..G11	0.522304	0.825488	0.998693	TCGA	NA
Pelolinea.submarina	-0.146585	0.960136	0.998693	TCGA	NA
Pepper.chlorotic.spot.orthotospovirus	-0.247993	0.925698	0.998693	TCGA	NA
Peptoniphilus.harei	0.0554612	0.937041	0.998693	TCGA	NA
Peptoniphilus.ivorii	0.244652	0.933517	0.998693	TCGA	NA
Peribacillus.asahii	-0.304109	0.917412	0.998693	TCGA	NA
Petrimonas.mucosa	0.845355	0.714627	0.998693	TCGA	NA
Petrocella.atlantisensis	1.22703	0.549554	0.998693	TCGA	NA
Phaeodactylum.tricornutum	-2.1809	0.0115649	0.998693	TCGA	TCGA
Phascolarctobacterium.faecium	-0.154743	0.938282	0.998693	TCGA	NA
Phascolarctobacterium.sp..Marseille.Q4147	0.425266	0.831634	0.998693	TCGA	NA
Phenylobacterium.zucineum	-0.69112	0.803956	0.998693	TCGA	NA
Phnomibacter.ginsenosidimutans	-0.434062	0.882336	0.998693	TCGA	NA
Phocaeicola.coprophilus	-2.46515	0.190387	0.998693	TCGA	NA
Phocaeicola.dorei	-1.02663	0.368404	0.998693	TCGA	NA
Phocaeicola.salanitronis	0.470673	0.810173	0.998693	TCGA	NA
Phocaeicola.vulgatus	-0.083303	0.923749	0.998693	TCGA	NA
Phoenicibacter.congonensis	-0.847803	0.754516	0.998693	TCGA	NA
Photobacterium.damselae	0.815596	0.780911	0.998693	TCGA	NA
Phreatobacter.cathodiphilus	0.375137	0.792884	0.998693	TCGA	NA
Phreatobacter.stygius	-0.896034	0.659531	0.998693	TCGA	NA
Physalis.rugose.mosaic.virus	0.807151	0.0352639	0.998693	TCGA	TCGA
Pichia.kudriavzevii	-2.58491	0.0195064	0.998693	TCGA	TCGA
Pikeienuella.piscinae	0.51792	0.819826	0.998693	TCGA	NA
Planctomyces.sp..SH.PL14	-0.33711	0.902681	0.998693	TCGA	NA
Planctomyces.sp..SH.PL62	0.151649	0.958761	0.998693	TCGA	NA
Plasmodium.chabaudi	-0.64237	0.826605	0.998693	TCGA	NA
Plasmodium.cynomolgi	-0.466312	0.873657	0.998693	TCGA	NA
Plasmodium.falciparum	-1.54197	0.598282	0.998693	TCGA	NA
Plasmodium.knowlesi	-0.420452	0.861057	0.998693	TCGA	NA
Plasmodium.malariae	-1.97542	0.29885	0.998693	TCGA	NA
Plasmodium.relictum	-2.08198	0.362821	0.998693	TCGA	NA
Plasmodium.sp..gorilla.clade.G2	-2.03202	0.48231	0.998693	TCGA	NA
Plasmodium.vinckei	0.902175	0.656012	0.998693	TCGA	NA
Plasmodium.vivax	-3.52168	0.0548454	0.998693	TCGA	NA
Plasmodium.yoelii	-2.06949	0.478837	0.998693	TCGA	NA
Pochonia.chlamydosporia	-1.50193	0.160094	0.998693	TCGA	NA
Polaribacter.sp..MED152	0.0693338	0.977063	0.998693	TCGA	NA
Polaromonas.naphthalenivorans	-0.235573	0.804481	0.998693	TCGA	NA
Polaromonas.sp..JS666	-0.934978	0.43743	0.998693	TCGA	NA
Polynucleobacter.necessarius	0.151649	0.958761	0.998693	TCGA	NA
Pontibacter.pudoricolor	0.621056	0.83228	0.998693	TCGA	NA
Pontibacter.russatus	0.620677	0.783889	0.998693	TCGA	NA
Poriferisphaera.corsica	0.0522431	0.985787	0.998693	TCGA	NA
Porphyrobacter.sp..CACIAM.03H1	0.145244	0.959625	0.998693	TCGA	NA
Porphyrobacter.sp..YT40	-0.0846764	0.965946	0.998693	TCGA	NA
Porphyromonas.asaccharolytica	2.32691	0.136752	0.998693	TCGA	NA
Porphyromonas.cangingivalis	-1.79369	0.44569	0.998693	TCGA	NA
Porphyromonas.gingivalis	1.14845	0.525928	0.998693	TCGA	NA
Porphyromonas.sp..oral.taxon.275	0.138838	0.95967	0.998693	TCGA	NA
Prevotella.copri	0.654574	0.640208	0.998693	TCGA	NA
Prevotella.dentalis	0.238243	0.932292	0.998693	TCGA	NA
Prevotella.denticola	0.508419	0.756424	0.998693	TCGA	NA
Prevotella.enoeca	-0.204164	0.905007	0.998693	TCGA	NA
Prevotella.histicola	0.434716	0.537922	0.998693	TCGA	NA
Prevotella.intermedia	-1.58381	0.0851517	0.998693	TCGA	NA
Prevotella.jejuni	-0.00549543	0.997499	0.998693	TCGA	NA
Prevotella.melaninogenica	1.22358	0.0881958	0.998693	TCGA	NA
Prevotella.multiformis	-0.0407552	0.988913	0.998693	TCGA	NA
Prevotella.nigrescens	-0.00272512	0.998126	0.998723	TCGA	NA
Prevotella.oris	0.045838	0.987048	0.998693	TCGA	NA
Prevotella.ruminicola	0.326167	0.902294	0.998693	TCGA	NA
Prevotella.scopos	0.839899	0.634832	0.998693	TCGA	NA
Prevotella.sp..oral.taxon.299	0.138837	0.95902	0.998693	TCGA	NA
Prevotella.sp..oral.taxon.475	-0.980333	0.714361	0.998693	TCGA	NA
Prevotella.sp..Rep29	0.326215	0.911427	0.998693	TCGA	NA
Prevotella.veroralis	0.0920442	0.928937	0.998693	TCGA	NA
Priestia.megaterium	0.634634	0.359152	0.998693	TCGA	NA
Prochlorococcus.marinus	0.244652	0.933517	0.998693	TCGA	NA
Propionibacterium.freudenreichii	1.66867	0.471737	0.998693	TCGA	NA
Propionibacterium.phage.Enoki	1.50135	0.36352	0.998693	TCGA	NA
Propionibacterium.phage.Moyashi	1.21525	0.455745	0.998693	TCGA	NA
Propionibacterium.phage.PA1.14	0.530999	0.774603	0.998693	TCGA	NA
Propionibacterium.phage.PAC1	0.884362	0.71855	0.998693	TCGA	NA
Propionibacterium.phage.QueenBey	1.01085	0.527642	0.998693	TCGA	NA
Propionibacterium.virus.Attacne	0.179794	0.929496	0.998693	TCGA	NA
Propionibacterium.virus.Kubed	-0.292741	0.897314	0.998693	TCGA	NA
Propionibacterium.virus.Lauchelly	0.132437	0.963979	0.998693	TCGA	NA
Propionibacterium.virus.MrAK	0.683041	0.609059	0.998693	TCGA	NA
Propionibacterium.virus.Ouroboros	0.430671	0.883249	0.998693	TCGA	NA
Propionibacterium.virus.P1.1	0.481175	0.785743	0.998693	TCGA	NA
Propionibacterium.virus.P1001	0.92367	0.75274	0.998693	TCGA	NA
Propionibacterium.virus.P100A	0.0394556	0.986256	0.998693	TCGA	NA
Propionibacterium.virus.P100D	-0.586188	0.825965	0.998693	TCGA	NA
Propionibacterium.virus.P101A	0.525636	0.763778	0.998693	TCGA	NA
Propionibacterium.virus.P104A	-0.508028	0.804959	0.998693	TCGA	NA
Propionibacterium.virus.P105	-0.481825	0.806318	0.998693	TCGA	NA
Propionibacterium.virus.P144	0.815596	0.780911	0.998693	TCGA	NA
Propionibacterium.virus.P91	1.03868	0.539992	0.998693	TCGA	NA
Propionibacterium.virus.PA6	-0.0308875	0.991596	0.998693	TCGA	NA
Propionibacterium.virus.Pacnes201215	0.0710211	0.98068	0.998693	TCGA	NA
Propionibacterium.virus.PAD20	1.30515	0.266868	0.998693	TCGA	NA
Propionibacterium.virus.PAS50	-0.413176	0.887922	0.998693	TCGA	NA
Propionibacterium.virus.PHL009M11	1.69415	0.362339	0.998693	TCGA	NA
Propionibacterium.virus.PHL025M00	0.683292	0.710587	0.998693	TCGA	NA
Propionibacterium.virus.PHL041M10	0.495504	0.528883	0.998693	TCGA	NA
Propionibacterium.virus.PHL070N00	-0.500488	0.748999	0.998693	TCGA	NA
Propionibacterium.virus.PHL092M00	-0.12863	0.939225	0.998693	TCGA	NA
Propionibacterium.virus.PHL095N00	0.51433	0.848293	0.998693	TCGA	NA
Propionibacterium.virus.PHL111M01	-0.102081	0.959232	0.998693	TCGA	NA
Propionibacterium.virus.PHL112N00	-1.15199	0.694305	0.998693	TCGA	NA
Propionibacterium.virus.PHL113M01	-0.528053	0.84196	0.998693	TCGA	NA
Propionibacterium.virus.PHL114L00	0.278823	0.821971	0.998693	TCGA	NA
Propionibacterium.virus.PHL116M00	1.17776	0.438964	0.998693	TCGA	NA
Propionibacterium.virus.PHL132N00	-0.528198	0.779482	0.998693	TCGA	NA
Propionibacterium.virus.PHL141N00	1.62173	0.544471	0.998693	TCGA	NA
Propionibacterium.virus.PHL152M00	0.231854	0.936984	0.998693	TCGA	NA
Propionibacterium.virus.PHL171M01	0.322263	0.85399	0.998693	TCGA	NA
Propionibacterium.virus.PHL179M00	0.0954067	0.956886	0.998693	TCGA	NA
Propionibacterium.virus.PHL199M00	0.138837	0.959134	0.998693	TCGA	NA
Propionibacterium.virus.PHL301M00	0.515774	0.822813	0.998693	TCGA	NA
Propionibacterium.virus.Procrass1	0.0390312	0.988417	0.998693	TCGA	NA
Propionibacterium.virus.Solid	0.330584	0.910238	0.998693	TCGA	NA
Propionibacterium.virus.Stormborn	0.122807	0.962467	0.998693	TCGA	NA
Propionibacterium.virus.Wizzo	-0.382748	0.885822	0.998693	TCGA	NA
Proteiniphilum.saccharofermentans	0.247971	0.932616	0.998693	TCGA	NA
Proteus.mirabilis	1.052	0.600668	0.998693	TCGA	NA
Proteus.virus.Isfahan	0.143841	0.843253	0.998693	TCGA	NA
Pseudactinotalea.sp..HY158	-0.599182	0.838099	0.998693	TCGA	NA
Pseudoalteromonas.phenolica	-0.332577	0.909713	0.998693	TCGA	NA
Pseudobacter.ginsenosidimutans	0.244652	0.933517	0.998693	TCGA	NA
Pseudobutyrivibrio.xylanivorans	0.519284	0.794095	0.998693	TCGA	NA
Pseudogulbenkiania.sp..NH8B	-0.239583	0.93489	0.998693	TCGA	NA
Pseudomonas.aeruginosa	-0.228637	0.565824	0.998693	TCGA	NA
Pseudomonas.alcaligenes	0.231667	0.895157	0.998693	TCGA	NA
Pseudomonas.alcaliphila	0.615996	0.250183	0.998693	TCGA	NA
Pseudomonas.azotoformans	-0.921433	0.370653	0.998693	TCGA	NA
Pseudomonas.balearica	0.145246	0.9605	0.998693	TCGA	NA
Pseudomonas.bijieensis	0.479752	0.86993	0.998693	TCGA	NA
Pseudomonas.brassicacearum	0.525032	0.857914	0.998693	TCGA	NA
Pseudomonas.brenneri	0.202878	0.906113	0.998693	TCGA	NA
Pseudomonas.chlororaphis	1.90062	0.235217	0.998693	TCGA	NA
Pseudomonas.eucalypticola	0.717564	0.806674	0.998693	TCGA	NA
Pseudomonas.extremaustralis	0.822738	0.417086	0.998693	TCGA	NA
Pseudomonas.fluorescens	0.442627	0.354669	0.998693	TCGA	NA
Pseudomonas.fragi	3.36252	0.0809216	0.998693	TCGA	NA
Pseudomonas.koreensis	1.10329	0.706643	0.998693	TCGA	NA
Pseudomonas.lactis	-0.324277	0.812569	0.998693	TCGA	NA
Pseudomonas.lundensis	0.0522431	0.985787	0.998693	TCGA	NA
Pseudomonas.lurida	-0.586527	0.830485	0.998693	TCGA	NA
Pseudomonas.luteola	0.963226	0.742533	0.998693	TCGA	NA
Pseudomonas.mendocina	-0.505436	0.515226	0.998693	TCGA	NA
Pseudomonas.monteilii	-0.488819	0.804561	0.998693	TCGA	NA
Pseudomonas.mucidolens	-0.140167	0.961881	0.998693	TCGA	NA
Pseudomonas.multiresinivorans	-0.874505	0.536852	0.998693	TCGA	NA
Pseudomonas.nitroreducens	-0.332577	0.909713	0.998693	TCGA	NA
Pseudomonas.oleovorans	0.261959	0.816981	0.998693	TCGA	NA
Pseudomonas.orientalis	0.283937	0.904181	0.998693	TCGA	NA
Pseudomonas.oryzae	-0.239583	0.93489	0.998693	TCGA	NA
Pseudomonas.oryzihabitans	2.36018	0.0130087	0.998693	TCGA	TCGA
Pseudomonas.otitidis	0.806592	0.72749	0.998693	TCGA	NA
Pseudomonas.palleroniana	-0.0471682	0.987168	0.998693	TCGA	NA
Pseudomonas.parafulva	0.244652	0.933517	0.998693	TCGA	NA
Pseudomonas.prosekii	-0.140167	0.961881	0.998693	TCGA	NA
Pseudomonas.protegens	-0.111881	0.966333	0.998693	TCGA	NA
Pseudomonas.psychrophila	0.238246	0.93321	0.998693	TCGA	NA
Pseudomonas.psychrotolerans	-0.140167	0.961881	0.998693	TCGA	NA
Pseudomonas.putida	-0.145013	0.792675	0.998693	TCGA	NA
Pseudomonas.qingdaonensis	0.627664	0.367444	0.998693	TCGA	NA
Pseudomonas.rhizosphaerae	1.01357	0.705712	0.998693	TCGA	NA
Pseudomonas.rhodesiae	-0.140167	0.961881	0.998693	TCGA	NA
Pseudomonas.sediminis	0.306415	0.718927	0.998693	TCGA	NA
Pseudomonas.sihuiensis	-0.0241255	0.95389	0.998693	TCGA	NA
Pseudomonas.simiae	-0.239569	0.933241	0.998693	TCGA	NA
Pseudomonas.sp..ADAK13	0.589302	0.6695	0.998693	TCGA	NA
Pseudomonas.sp..ADAK18	0.238197	0.921145	0.998693	TCGA	NA
Pseudomonas.sp..ADPe	0.0458348	0.98753	0.998693	TCGA	NA
Pseudomonas.sp..AN.B15	0.448419	0.826078	0.998693	TCGA	NA
Pseudomonas.sp..AO.1	0.331047	0.86819	0.998693	TCGA	NA
Pseudomonas.sp..ATCC.13867	-0.0471682	0.987168	0.998693	TCGA	NA
Pseudomonas.sp..B11D7D	0.706288	0.508403	0.998693	TCGA	NA
Pseudomonas.sp..BIOMIG1BAC	-0.644785	0.825964	0.998693	TCGA	NA
Pseudomonas.sp..BJP69	0.865968	0.745856	0.998693	TCGA	NA
Pseudomonas.sp..C27.2019.	-0.341068	0.907414	0.998693	TCGA	NA
Pseudomonas.sp..CFSAN084952	1.36886	0.486544	0.998693	TCGA	NA
Pseudomonas.sp..Colony2	2.49963	0.392236	0.998693	TCGA	NA
Pseudomonas.sp..COR54	0.244652	0.933517	0.998693	TCGA	NA
Pseudomonas.sp..DG56.2	0.045855	0.984576	0.998693	TCGA	NA
Pseudomonas.sp..DY.1	-0.304109	0.917412	0.998693	TCGA	NA
Pseudomonas.sp..FDAARGOS_380	-0.618456	0.696572	0.998693	TCGA	NA
Pseudomonas.sp..FGI182	0.0458348	0.98753	0.998693	TCGA	NA
Pseudomonas.sp..FIT28	0.0522431	0.985787	0.998693	TCGA	NA
Pseudomonas.sp..IB20	-0.307205	0.895182	0.998693	TCGA	NA
Pseudomonas.sp..K2W31S.8	0.921417	0.694355	0.998693	TCGA	NA
Pseudomonas.sp..LBUM920	0.331211	0.897497	0.998693	TCGA	NA
Pseudomonas.sp..LPH1	0.799483	0.238954	0.998693	TCGA	NA
Pseudomonas.sp..LTJR.52	-0.0407552	0.988913	0.998693	TCGA	NA
Pseudomonas.sp..M30.35	-0.0471682	0.987168	0.998693	TCGA	NA
Pseudomonas.sp..MRSN12121	0.0458348	0.98753	0.998693	TCGA	NA
Pseudomonas.sp..MSPm1	0.407046	0.838628	0.998693	TCGA	NA
Pseudomonas.sp..MTM4	-0.0407552	0.988913	0.998693	TCGA	NA
Pseudomonas.sp..MYb193	1.39577	0.633861	0.998693	TCGA	NA
Pseudomonas.sp..NC02	1.04685	0.652495	0.998693	TCGA	NA
Pseudomonas.sp..OE.28.3	-0.608286	0.483085	0.998693	TCGA	NA
Pseudomonas.sp..OE.48.2	0.517965	0.824359	0.998693	TCGA	NA
Pseudomonas.sp..Ost2	0.145246	0.9605	0.998693	TCGA	NA
Pseudomonas.sp..phDV1	-0.165289	0.894644	0.998693	TCGA	NA
Pseudomonas.sp..R2A2	-0.458793	0.875671	0.998693	TCGA	NA
Pseudomonas.sp..R76	0.125325	0.955944	0.998693	TCGA	NA
Pseudomonas.sp..RW8P3	0.138835	0.95821	0.998693	TCGA	NA
Pseudomonas.sp..S150	0.717089	0.80682	0.998693	TCGA	NA
Pseudomonas.sp..S35	0.0522431	0.985787	0.998693	TCGA	NA
Pseudomonas.sp..SGAir0191	-0.351744	0.892494	0.998693	TCGA	NA
Pseudomonas.sp..SK2	-0.297158	0.919284	0.998693	TCGA	NA
Pseudomonas.sp..SWI6	-1.0605	0.638941	0.998693	TCGA	NA
Pseudomonas.sp..SWRI126	1.25303	0.590322	0.998693	TCGA	NA
Pseudomonas.sp..SWRI132	0.617579	0.819715	0.998693	TCGA	NA
Pseudomonas.sp..SWRI145	0.0522431	0.985787	0.998693	TCGA	NA
Pseudomonas.sp..SXM.1	1.22371	0.466401	0.998693	TCGA	NA
Pseudomonas.sp..TCU.HL1	-0.23316	0.936634	0.998693	TCGA	NA
Pseudomonas.sp..TKP	2.839	0.203844	0.998693	TCGA	NA
Pseudomonas.sp..TMW.2.1634	0.910664	0.756132	0.998693	TCGA	NA
Pseudomonas.stutzeri	-0.419184	0.564227	0.998693	TCGA	NA
Pseudomonas.synxantha	-0.247802	0.73295	0.998693	TCGA	NA
Pseudomonas.syringae	0.318522	0.847412	0.998693	TCGA	NA
Pseudomonas.taetrolens	-0.0618137	0.975206	0.998693	TCGA	NA
Pseudomonas.taiwanensis	1.83509	0.530726	0.998693	TCGA	NA
Pseudomonas.tolaasii	0.028451	0.871547	0.998693	TCGA	NA
Pseudomonas.toyotomiensis	-0.333455	0.732658	0.998693	TCGA	NA
Pseudomonas.umsongensis	0.151649	0.958761	0.998693	TCGA	NA
Pseudomonas.veronii	0.502763	0.706157	0.998693	TCGA	NA
Pseudomonas.viridiflava	0.525032	0.857914	0.998693	TCGA	NA
Pseudomonas.yamanorum	0.601801	0.078571	0.998693	TCGA	NA
Pseudonocardia.autotrophica	-0.0535818	0.985423	0.998693	TCGA	NA
Pseudorhodoplanes.sinuspersici	0.132393	0.938983	0.998693	TCGA	NA
Pseudoxanthomonas.suwonensis	0.713123	0.687225	0.998693	TCGA	NA
Psychrobacter.sp..AntiMn.1	-0.272783	0.925882	0.998693	TCGA	NA
Psychrobacter.urativorans	0.125313	0.965914	0.998693	TCGA	NA
Pulveribacter.suum	-0.358575	0.877843	0.998693	TCGA	NA
Pusillimonas.sp..DMV24BSW_D	-0.140167	0.961881	0.998693	TCGA	NA
Pyricularia.grisea	0.138842	0.962239	0.998693	TCGA	NA
Pyricularia.oryzae	-0.15316	0.95835	0.998693	TCGA	NA
Pyricularia.pennisetigena	-0.165367	0.933946	0.998693	TCGA	NA
Qipengyuania.sp..1NDH1	0.0522431	0.985787	0.998693	TCGA	NA
Rahnella.aquatilis	0.901323	0.620512	0.998693	TCGA	NA
Ralstonia.insidiosa	-0.263	0.528451	0.998693	TCGA	NA
Ralstonia.mannitolilytica	0.156059	0.775261	0.998693	TCGA	NA
Ralstonia.pickettii	0.471303	0.158508	0.998693	TCGA	NA
Ralstonia.solanacearum	-0.341324	0.594058	0.998693	TCGA	NA
Ramlibacter.tataouinensis	0.183994	0.818324	0.998693	TCGA	NA
Rheinheimera.sp..D18	-0.239583	0.93489	0.998693	TCGA	NA
Rheinheimera.sp..LHK132	0.634015	0.697378	0.998693	TCGA	NA
Rhizobacter.gummiphilus	0.70182	0.553635	0.998693	TCGA	NA
Rhizobacter.sp..AJA081.3	-0.207387	0.907046	0.998693	TCGA	NA
Rhizobium.etli	0.616954	0.756536	0.998693	TCGA	NA
Rhizobium.jaguaris	-0.0471682	0.987168	0.998693	TCGA	NA
Rhizobium.leguminosarum	1.10474	0.633308	0.998693	TCGA	NA
Rhizobium.lusitanum	0.331048	0.868282	0.998693	TCGA	NA
Rhizobium.oryzihabitans	0.0342091	0.896238	0.998693	TCGA	NA
Rhizobium.pusense	0.734626	0.532508	0.998693	TCGA	NA
Rhizobium.rhizoryzae	0.132424	0.953697	0.998693	TCGA	NA
Rhizobium.rosettiformans	0.222641	0.939487	0.998693	TCGA	NA
Rhizobium.sp..11515TR	0.7135	0.61231	0.998693	TCGA	NA
Rhizobium.sp..AB2.73	0.034183	0.970147	0.998693	TCGA	NA
Rhizobium.sp..ACO.34A	0.337656	0.907721	0.998693	TCGA	NA
Rhizobium.sp..BG4	-0.426677	0.884324	0.998693	TCGA	NA
Rhizobium.sp..CIAT894	-0.0535645	0.984405	0.998693	TCGA	NA
Rhizobium.sp..NXC24	0.138804	0.94516	0.998693	TCGA	NA
Rhizobium.sp..X9	0.349901	0.779856	0.998693	TCGA	NA
Rhizobium.sp..ZX09	0.0864866	0.960833	0.998693	TCGA	NA
Rhizobium.tropici	0.0223653	0.987222	0.998693	TCGA	NA
Rhizoctonia.solani	-1.12857	0.0517402	0.998693	TCGA	NA
Rhizorhabdus.dicambivorans	-0.235175	0.907647	0.998693	TCGA	NA
Rhodanobacter.glycinis	-0.330608	0.910242	0.998693	TCGA	NA
Rhodobacter.sp..LPB0142	1.02308	0.727145	0.998693	TCGA	NA
Rhodococcus.erythropolis	0.204149	0.944502	0.998693	TCGA	NA
Rhodococcus.fascians	-0.0817944	0.933281	0.998693	TCGA	NA
Rhodococcus.qingshengii	0.934601	0.725791	0.998693	TCGA	NA
Rhodococcus.sp..P.2	-0.0471682	0.987168	0.998693	TCGA	NA
Rhodococcus.sp..PBTS.1	0.337644	0.904974	0.998693	TCGA	NA
Rhodococcus.sp..PBTS.2	-1.02775	0.4184	0.998693	TCGA	NA
Rhodocytophaga.rosea	-0.0619236	0.978373	0.998693	TCGA	NA
Rhodoferax.antarcticus	0.0522431	0.985787	0.998693	TCGA	NA
Rhodoferax.ferrireducens	-0.340839	0.885756	0.998693	TCGA	NA
Rhodoferax.koreense	0.806841	0.423496	0.998693	TCGA	NA
Rhodoferax.saidenbachensis	-0.457393	0.849335	0.998693	TCGA	NA
Rhodoferax.sediminis	0.185709	0.845285	0.998693	TCGA	NA
Rhodoferax.sp..AJA081.3	-0.340827	0.884723	0.998693	TCGA	NA
Rhodoferax.sp..BAB1	0.272771	0.761834	0.998693	TCGA	NA
Rhodoferax.sp..PAMC29310	-0.154743	0.938242	0.998693	TCGA	NA
Rhodomicrobium.vannielii	-0.352549	0.904302	0.998693	TCGA	NA
Rhodoplanes.sp..Z2.YC6860	0.421788	0.832382	0.998693	TCGA	NA
Rhodopseudomonas.palustris	-0.570782	0.678385	0.998693	TCGA	NA
Rhodothermus.marinus	-0.288853	0.871577	0.998693	TCGA	NA
Rickettsia.raoultii	0.716191	0.807047	0.998693	TCGA	NA
Riemerella.anatipestifer	-0.457898	0.87592	0.998693	TCGA	NA
Romboutsia.sp..CE17	1.14349	0.696502	0.998693	TCGA	NA
Roseateles.depolymerans	-0.165358	0.933631	0.998693	TCGA	NA
Roseburia.hominis	-0.979034	0.595913	0.998693	TCGA	NA
Roseburia.intestinalis	-0.521679	0.673044	0.998693	TCGA	NA
Roseomonas.gilardii	0.123262	0.965594	0.998693	TCGA	NA
Roseomonas.sp..546	0.0522431	0.985787	0.998693	TCGA	NA
Rothia.aeria	1.34867	0.271577	0.998693	TCGA	NA
Rothia.amarae	-0.146469	0.949599	0.998693	TCGA	NA
Rothia.dentocariosa	0.691302	0.178361	0.998693	TCGA	NA
Rothia.kristinae	-0.175516	0.91935	0.998693	TCGA	NA
Rothia.mucilaginosa	-0.526457	0.231533	0.998693	TCGA	NA
Rothia.nasimurium	-0.491827	0.711152	0.998693	TCGA	NA
Rubrivivax.gelatinosus	0.559787	0.714783	0.998693	TCGA	NA
Rubrobacter.sp..SCSIO.52915	0.0133548	0.996136	0.998693	TCGA	NA
Rubrobacter.xylanophilus	-0.57023	0.527869	0.998693	TCGA	NA
Ruficoccus.sp..ZRK36	0.138842	0.962239	0.998693	TCGA	NA
Rugosibacter.aromaticivorans	-0.146483	0.950769	0.998693	TCGA	NA
Ruminococcus.albus	0.226767	0.931811	0.998693	TCGA	NA
Ruminococcus.bicirculans	1.01832	0.702069	0.998693	TCGA	NA
Ruminococcus.champanellensis	1.84269	0.319749	0.998693	TCGA	NA
Ruminococcus.sp..JE7A12	0.615336	0.72576	0.998693	TCGA	NA
Runella.sp..HYN0085	-0.16417	0.953968	0.998693	TCGA	NA
Ruthenibacterium.lactatiformans	1.9127	0.229564	0.998693	TCGA	NA
Saccharomonospora.azurea	-0.341068	0.907414	0.998693	TCGA	NA
Saccharomyces.cerevisiae	0.767423	0.64033	0.998693	TCGA	NA
Saccharomyces.eubayanus	-1.10127	0.633116	0.998693	TCGA	NA
Saccharophagus.degradans	0.151649	0.958761	0.998693	TCGA	NA
Saccharopolyspora.erythraea	0.0522431	0.985787	0.998693	TCGA	NA
Saccharothrix.sp..6.C	-0.140167	0.961881	0.998693	TCGA	NA
Salmonella.enterica	1.26638	0.420716	0.998693	TCGA	NA
Salmonella.phage.SAP012	-0.439884	0.259941	0.998693	TCGA	NA
Salmonella.phage.TS13	0.0931495	0.740575	0.998693	TCGA	NA
Salmonella.sp.	3.44944	0.123847	0.998693	TCGA	NA
Saprospira.grandis	-0.15316	0.95835	0.998693	TCGA	NA
Schaalia.meyeri	-0.0254153	0.991413	0.998693	TCGA	NA
Schaalia.odontolytica	0.464205	0.617207	0.998693	TCGA	NA
Scheffersomyces.stipitis	-0.340996	0.900026	0.998693	TCGA	NA
Schizosaccharomyces.pombe	-0.422857	0.714581	0.998693	TCGA	NA
Schlegelella.thermodepolymerans	-1.3562	0.37666	0.998693	TCGA	NA
Schnuerera.ultunensis	0.540404	0.819884	0.998693	TCGA	NA
Segniliparus.rotundus	-0.136984	0.946119	0.998693	TCGA	NA
Selenomonas.ruminantium	0.0241293	0.991913	0.998693	TCGA	NA
Selenomonas.sp..oral.taxon.478	1.02308	0.727145	0.998693	TCGA	NA
Selenomonas.sputigena	0.421219	0.786104	0.998693	TCGA	NA
Serpentinomonas.mccroryi	0.0458552	0.984548	0.998693	TCGA	NA
Serpentinomonas.raichei	0.245837	0.890524	0.998693	TCGA	NA
Serratia.grimesii	-0.442712	0.84852	0.998693	TCGA	NA
Serratia.marcescens	2.02855	0.467005	0.998693	TCGA	NA
Serratia.proteamaculans	0.0522431	0.985787	0.998693	TCGA	NA
Serratia.quinivorans	0.0458348	0.98753	0.998693	TCGA	NA
Shewanella.baltica	-0.332577	0.909713	0.998693	TCGA	NA
Shewanella.sp..YLB.08	-0.845302	0.773047	0.998693	TCGA	NA
Shinella.sp..HZN7	0.425453	0.85614	0.998693	TCGA	NA
Silvanigrella.aquatica	0.52165	0.858814	0.998693	TCGA	NA
Simplicispira.suum	-0.15316	0.95835	0.998693	TCGA	NA
Singulisphaera.acidiphila	0.145246	0.9605	0.998693	TCGA	NA
Sinomonas.atrocyanea	-0.494092	0.866198	0.998693	TCGA	NA
Sinorhizobium.fredii	-0.053512	0.981616	0.998693	TCGA	NA
Sinorhizobium.meliloti	-0.462376	0.822436	0.998693	TCGA	NA
Sinorhizobium.sp..RAC02	0.145246	0.9605	0.998693	TCGA	NA
Sneathia.vaginalis	0.617255	0.784028	0.998693	TCGA	NA
Solibaculum.mannosilyticum	1.38758	0.422679	0.998693	TCGA	NA
Solimonas.sp..K1W22B.7	-0.42357	0.856198	0.998693	TCGA	NA
Sorangium.cellulosum	-0.380377	0.780215	0.998693	TCGA	NA
Sphaerochaeta.pleomorpha	-0.0471584	0.986633	0.998693	TCGA	NA
Sphaerospermopsis.torques.reginae	1.08419	0.71145	0.998693	TCGA	NA
Sphaerotilus.natans	0.367339	0.838648	0.998693	TCGA	NA
Sphingobacterium.multivorum	0.89956	0.337583	0.998693	TCGA	NA
Sphingobacterium.sp..B29	-0.140167	0.961881	0.998693	TCGA	NA
Sphingobacterium.sp..G1.14	-0.816559	0.780611	0.998693	TCGA	NA
Sphingobacterium.sp..UDSM.2020	-0.247841	0.913659	0.998693	TCGA	NA
Sphingobium.amiense	-0.325453	0.728222	0.998693	TCGA	NA
Sphingobium.baderi	0.494759	0.520407	0.998693	TCGA	NA
Sphingobium.chlorophenolicum	0.244652	0.933517	0.998693	TCGA	NA
Sphingobium.chungbukense	0.425059	0.808944	0.998693	TCGA	NA
Sphingobium.cloacae	-0.0486781	0.95912	0.998693	TCGA	NA
Sphingobium.fuliginis	1.41296	0.456032	0.998693	TCGA	NA
Sphingobium.herbicidovorans	-0.241227	0.874994	0.998693	TCGA	NA
Sphingobium.phenoxybenzoativorans	0.0522431	0.985787	0.998693	TCGA	NA
Sphingobium.sp..Cam5.1	-0.400005	0.888323	0.998693	TCGA	NA
Sphingobium.sp..CAP.1	0.774097	0.30925	0.998693	TCGA	NA
Sphingobium.sp..EP60837	0.145243	0.959038	0.998693	TCGA	NA
Sphingobium.sp..KCTC.72723	-0.00707117	0.993274	0.998693	TCGA	NA
Sphingobium.sp..MI1205	1.26729	0.274202	0.998693	TCGA	NA
Sphingobium.sp..PAMC28499	-0.595856	0.793091	0.998693	TCGA	NA
Sphingobium.sp..RAC03	0.158701	0.890955	0.998693	TCGA	NA
Sphingobium.sp..RSMS	-1.4358	0.516004	0.998693	TCGA	NA
Sphingobium.sp..SCG.1	-0.0534501	0.978793	0.998693	TCGA	NA
Sphingobium.sp..SYK.6	-0.665271	0.798735	0.998693	TCGA	NA
Sphingobium.sp..TKS	0.454867	0.705434	0.998693	TCGA	NA
Sphingobium.sp..YBL2	-0.69518	0.772557	0.998693	TCGA	NA
Sphingobium.sp..YG1	0.360879	0.334694	0.998693	TCGA	NA
Sphingobium.xenophagum	0.712082	0.200446	0.998693	TCGA	NA
Sphingobium.yanoikuyae	0.546719	0.119428	0.998693	TCGA	NA
Sphingomonas.alpina	0.316052	0.756745	0.998693	TCGA	NA
Sphingomonas.hengshuiensis	0.321743	0.818095	0.998693	TCGA	NA
Sphingomonas.insulae	0.676563	0.338315	0.998693	TCGA	NA
Sphingomonas.koreensis	-1.05985	0.299086	0.998693	TCGA	NA
Sphingomonas.lacunae	0.0522431	0.985787	0.998693	TCGA	NA
Sphingomonas.melonis	0.142742	0.75465	0.998693	TCGA	NA
Sphingomonas.panacis	-0.444622	0.804268	0.998693	TCGA	NA
Sphingomonas.panacisoli	0.51612	0.77156	0.998693	TCGA	NA
Sphingomonas.paucimobilis	0.317172	0.58768	0.998693	TCGA	NA
Sphingomonas.sanguinis	0.587364	0.530246	0.998693	TCGA	NA
Sphingomonas.sanxanigenens	0.425255	0.83031	0.998693	TCGA	NA
Sphingomonas.sinipercae	-0.140167	0.961881	0.998693	TCGA	NA
Sphingomonas.sp..AAP5	0.659743	0.491718	0.998693	TCGA	NA
Sphingomonas.sp..AP4.R1	-0.354416	0.707634	0.998693	TCGA	NA
Sphingomonas.sp..C33	-0.0616715	0.971661	0.998693	TCGA	NA
Sphingomonas.sp..C8.2	0.337659	0.908338	0.998693	TCGA	NA
Sphingomonas.sp..CL5.1	-0.685524	0.314163	0.998693	TCGA	NA
Sphingomonas.sp..Cra20	0.0335521	0.96849	0.998693	TCGA	NA
Sphingomonas.sp..DH.S5	0.418008	0.810312	0.998693	TCGA	NA
Sphingomonas.sp..FARSPH	-0.175865	0.794527	0.998693	TCGA	NA
Sphingomonas.sp..HDW15A	-0.380273	0.869185	0.998693	TCGA	NA
Sphingomonas.sp..HMP6	-0.291963	0.802464	0.998693	TCGA	NA
Sphingomonas.sp..HMP9	0.463182	0.604921	0.998693	TCGA	NA
Sphingomonas.sp..IC081	-0.499647	0.735058	0.998693	TCGA	NA
Sphingomonas.sp..KC8	-0.0534528	0.978908	0.998693	TCGA	NA
Sphingomonas.sp..LK11	0.882728	0.118914	0.998693	TCGA	NA
Sphingomonas.sp..LM7	-0.0069724	0.996093	0.998693	TCGA	NA
Sphingomonas.sp..MM.1	-0.397587	0.756043	0.998693	TCGA	NA
Sphingomonas.sp..NBWT7	-0.737502	0.538452	0.998693	TCGA	NA
Sphingomonas.sp..NIC1	0.452075	0.714479	0.998693	TCGA	NA
Sphingomonas.sp..PAMC26645	-0.452418	0.768095	0.998693	TCGA	NA
Sphingomonas.sp..XS.10	-0.278306	0.887986	0.998693	TCGA	NA
Sphingomonas.taxi	0.896433	0.137348	0.998693	TCGA	NA
Sphingomonas.wittichii	0.11747	0.937685	0.998693	TCGA	NA
Sphingopyxis.granuli	-0.724622	0.712353	0.998693	TCGA	NA
Sphingopyxis.lindanitolerans	0.400788	0.867694	0.998693	TCGA	NA
Sphingopyxis.macrogoltabida	0.0458549	0.98458	0.998693	TCGA	NA
Sphingopyxis.sp..113P3	-0.0824993	0.94801	0.998693	TCGA	NA
Sphingopyxis.sp..EG6	0.0458557	0.984476	0.998693	TCGA	NA
Sphingopyxis.sp..MG	0.327857	0.583636	0.998693	TCGA	NA
Sphingopyxis.sp..OPL5	0.244652	0.933517	0.998693	TCGA	NA
Sphingopyxis.terrae	-0.146479	0.950422	0.998693	TCGA	NA
Sphingosinicella.sp..BN140058	0.112973	0.962497	0.998693	TCGA	NA
Sphingosinicella.sp..UDD2	-0.135381	0.938149	0.998693	TCGA	NA
Sphingosinithalassobacter.sp..CS137	0.231739	0.908222	0.998693	TCGA	NA
Sphingosinithalassobacter.sp..zrk23	-0.33821	0.788594	0.998693	TCGA	NA
Spiroplasma.endosymbiont.of..Nebria.riversi.	0.138821	0.951745	0.998693	TCGA	NA
Spirosoma.aerolatum	-0.155017	0.954208	0.998693	TCGA	NA
Spirosoma.pollinicola	0.430671	0.883249	0.998693	TCGA	NA
Spirosoma.rigui	-0.237609	0.935423	0.998693	TCGA	NA
Spongiibacter.sp..IMCC21906	0.425571	0.874568	0.998693	TCGA	NA
Sporisorium.graminicola	-2.76342	0.00145648	0.812231	TCGA	TCGA
Stackebrandtia.nassauensis	-0.332577	0.909713	0.998693	TCGA	NA
Staphylococcus.arlettae	0.138819	0.950891	0.998693	TCGA	NA
Staphylococcus.aureus	-0.25216	0.461665	0.998693	TCGA	NA
Staphylococcus.auricularis	0.794644	0.226156	0.998693	TCGA	NA
Staphylococcus.capitis	-0.495705	0.279903	0.998693	TCGA	NA
Staphylococcus.caprae	-0.292613	0.773063	0.998693	TCGA	NA
Staphylococcus.carnosus	0.582728	0.774074	0.998693	TCGA	NA
Staphylococcus.cohnii	0.339615	0.713818	0.998693	TCGA	NA
Staphylococcus.epidermidis	0.28851	0.408608	0.998693	TCGA	NA
Staphylococcus.equorum	-0.239583	0.93489	0.998693	TCGA	NA
Staphylococcus.haemolyticus	0.479795	0.435971	0.998693	TCGA	NA
Staphylococcus.hominis	0.806931	0.031147	0.998693	TCGA	TCGA
Staphylococcus.lugdunensis	0.180221	0.837958	0.998693	TCGA	NA
Staphylococcus.pasteuri	0.940007	0.614707	0.998693	TCGA	NA
Staphylococcus.saccharolyticus	0.954249	0.0354809	0.998693	TCGA	TCGA
Staphylococcus.saprophyticus	1.29746	0.129464	0.998693	TCGA	NA
Staphylococcus.simulans	0.809151	0.223613	0.998693	TCGA	NA
Staphylococcus.sp..SB1.57	-0.365791	0.900726	0.998693	TCGA	NA
Staphylococcus.virus.Andhra	-0.661913	0.194238	0.998693	TCGA	NA
Staphylococcus.virus.CSA13	0.331052	0.868951	0.998693	TCGA	NA
Staphylococcus.warneri	0.256463	0.667543	0.998693	TCGA	NA
Staphylococcus.xylosus	-0.146549	0.956616	0.998693	TCGA	NA
Starkeya.sp..ORNL1	0.0522431	0.985787	0.998693	TCGA	NA
Stenotrophomonas.acidaminiphila	-0.0675032	0.981623	0.998693	TCGA	NA
Stenotrophomonas.maltophilia	0.901426	0.0874156	0.998693	TCGA	NA
Stenotrophomonas.rhizophila	0.238195	0.920711	0.998693	TCGA	NA
Stenotrophomonas.sp..LM091	0.68724	0.476057	0.998693	TCGA	NA
Steroidobacter.denitrificans	0.43054	0.858269	0.998693	TCGA	NA
Sterolibacterium.denitrificans	-0.140167	0.961881	0.998693	TCGA	NA
Streptococcus.agalactiae	1.64781	0.573711	0.998693	TCGA	NA
Streptococcus.anginosus	1.3173	0.619016	0.998693	TCGA	NA
Streptococcus.australis	2.31243	0.300571	0.998693	TCGA	NA
Streptococcus.cristatus	0.546711	0.661528	0.998693	TCGA	NA
Streptococcus.dysgalactiae	0.0577183	0.984287	0.998693	TCGA	NA
Streptococcus.gallolyticus	-0.680754	0.795326	0.998693	TCGA	NA
Streptococcus.gordonii	1.85425	0.0793165	0.998693	TCGA	NA
Streptococcus.gwangjuense	0.027225	0.98679	0.998693	TCGA	NA
Streptococcus.infantarius	1.34954	0.64517	0.998693	TCGA	NA
Streptococcus.intermedius	-0.478649	0.832272	0.998693	TCGA	NA
Streptococcus.lactarius	-0.646592	0.813048	0.998693	TCGA	NA
Streptococcus.mitis	0.306828	0.553379	0.998693	TCGA	NA
Streptococcus.mutans	1.47512	0.614645	0.998693	TCGA	NA
Streptococcus.oralis	0.516085	0.358232	0.998693	TCGA	NA
Streptococcus.parasanguinis	1.71562	0.0384541	0.998693	TCGA	TCGA
Streptococcus.parasuis	0.715154	0.643215	0.998693	TCGA	NA
Streptococcus.pneumoniae	0.825645	0.235907	0.998693	TCGA	NA
Streptococcus.pseudopneumoniae	1.84205	0.215649	0.998693	TCGA	NA
Streptococcus.pyogenes	0.695531	0.747273	0.998693	TCGA	NA
Streptococcus.salivarius	1.1703	0.145063	0.998693	TCGA	NA
Streptococcus.sanguinis	1.02203	0.0501158	0.998693	TCGA	NA
Streptococcus.sp..116.D4	0.483117	0.856685	0.998693	TCGA	NA
Streptococcus.sp..1643	0.280896	0.923671	0.998693	TCGA	NA
Streptococcus.sp..A12	1.30333	0.624861	0.998693	TCGA	NA
Streptococcus.sp..HSISM1	0.556852	0.631765	0.998693	TCGA	NA
Streptococcus.sp..LPB0220	1.34085	0.258033	0.998693	TCGA	NA
Streptococcus.sp..NPS.308	1.14126	0.614559	0.998693	TCGA	NA
Streptococcus.sp..oral.taxon.061	0.302237	0.765277	0.998693	TCGA	NA
Streptococcus.sp..oral.taxon.064	-0.677717	0.817175	0.998693	TCGA	NA
Streptococcus.sp..oral.taxon.431	-0.525796	0.629849	0.998693	TCGA	NA
Streptococcus.suis	1.55772	0.33852	0.998693	TCGA	NA
Streptococcus.thermophilus	0.719444	0.383192	0.998693	TCGA	NA
Streptococcus.vestibularis	0.138842	0.962239	0.998693	TCGA	NA
Streptomyces.bingchenggensis	0.0522431	0.985787	0.998693	TCGA	NA
Streptomyces.buecherae	0.132409	0.945759	0.998693	TCGA	NA
Streptomyces.davaonensis	0.0522431	0.985787	0.998693	TCGA	NA
Streptomyces.hawaiiensis	-0.0620183	0.981544	0.998693	TCGA	NA
Streptomyces.lividans	-0.037866	0.78122	0.998693	TCGA	NA
Streptomyces.pluripotens	-0.140167	0.961881	0.998693	TCGA	NA
Streptomyces.sp..CB00271	-0.265952	0.896885	0.998693	TCGA	NA
Streptomyces.sp..NEAU.S7GS2	-0.140167	0.961881	0.998693	TCGA	NA
Streptomyces.sp..SN.593	-0.981113	0.54046	0.998693	TCGA	NA
Streptomyces.spongiicola	0.0522431	0.985787	0.998693	TCGA	NA
Streptomyces.tsukubensis	0.0458348	0.98753	0.998693	TCGA	NA
Streptomyces.venezuelae	0.238193	0.9203	0.998693	TCGA	NA
Streptosporangium.sp...caverna.	0.145246	0.9605	0.998693	TCGA	NA
Succinivibrio.dextrinosolvens	-0.239583	0.93489	0.998693	TCGA	NA
Sugiyamaella.lignohabitans	-1.69561	0.117795	0.998693	TCGA	NA
Sulfuricella.denitrificans	0.422176	0.876342	0.998693	TCGA	NA
Sulfuritortus.calidifontis	-0.351238	0.861877	0.998693	TCGA	NA
Sulfurivermis.fontis	0.0924142	0.95316	0.998693	TCGA	NA
Sutterella.faecalis	-0.34119	0.879203	0.998693	TCGA	NA
Sutterella.megalosphaeroides	0.705871	0.759087	0.998693	TCGA	NA
Sutterella.wadsworthensis	-1.07268	0.506259	0.998693	TCGA	NA
Symbiobacterium.thermophilum	-0.0471682	0.987168	0.998693	TCGA	NA
Talaromyces.rugulosus	0.457821	0.719697	0.998693	TCGA	NA
Tannerella.forsythia	-0.237609	0.935423	0.998693	TCGA	NA
Tannerella.sp..oral.taxon.HOT.286	0.0522431	0.985787	0.998693	TCGA	NA
Tardiphaga.sp..vice154	1.03678	0.649933	0.998693	TCGA	NA
Tautonia.plasticadhaerens	-0.458602	0.863952	0.998693	TCGA	NA
Telmatocola.sphagniphila	-0.0535818	0.985423	0.998693	TCGA	NA
Tenuifilum.thalassicum	-0.921947	0.69033	0.998693	TCGA	NA
Tepidanaerobacter.acetatoxydans	0.244652	0.933517	0.998693	TCGA	NA
Tepidiforma.bonchosmolovskayae	-0.0471682	0.987168	0.998693	TCGA	NA
Tepiditoga.spiralis	-0.144606	0.960672	0.998693	TCGA	NA
Terriglobus.albidus	0.337659	0.908338	0.998693	TCGA	NA
Tessaracoccus.flavescens	-0.00185738	0.999495	0.999495	TCGA	NA
Tessaracoccus.timonensis	1.16679	0.665697	0.998693	TCGA	NA
Tetrapisispora.phaffii	0.0458384	0.986995	0.998693	TCGA	NA
Tetrasphaera.sp..HKS02	0.326215	0.911427	0.998693	TCGA	NA
Thalassiosira.pseudonana	0.0437044	0.942336	0.998693	TCGA	NA
Thauera.hydrothermalis	0.566333	0.806794	0.998693	TCGA	NA
Thauera.sp..K11	0.0458555	0.984492	0.998693	TCGA	NA
Thauera.sp..MZ1T	0.149396	0.95031	0.998693	TCGA	NA
Theileria.equi	0.0939686	0.943742	0.998693	TCGA	NA
Theileria.orientalis	-0.199055	0.940239	0.998693	TCGA	NA
Thermoanaerobacterium.aotearoense	-0.23316	0.936634	0.998693	TCGA	NA
Thermoanaerobacterium.thermosaccharolyticum	0.617528	0.813549	0.998693	TCGA	NA
Thermobacillus.composti	1.25823	0.667676	0.998693	TCGA	NA
Thermobifida.fusca	0.159635	0.92733	0.998693	TCGA	NA
Thermobispora.bispora	0.0458558	0.984451	0.998693	TCGA	NA
Thermoclostridium.stercorarium	0.138842	0.962239	0.998693	TCGA	NA
Thermocrinis.albus	-0.751746	0.79766	0.998693	TCGA	NA
Thermodesulfovibrio.yellowstonii	-0.228848	0.93779	0.998693	TCGA	NA
Thermomonospora.amylolytica	-0.0471587	0.98665	0.998693	TCGA	NA
Thermosediminibacter.oceani	-0.140167	0.961881	0.998693	TCGA	NA
Thermothelomyces.thermophilus	-0.647229	0.643802	0.998693	TCGA	NA
Thermothielavioides.terrestris	-0.936193	0.370715	0.998693	TCGA	NA
Thermovirga.lienii	0.522289	0.822556	0.998693	TCGA	NA
Thermus.aquaticus	0.0522431	0.985787	0.998693	TCGA	NA
Thermus.caldilimi	-0.332577	0.909713	0.998693	TCGA	NA
Thermus.scotoductus	0.520135	0.714314	0.998693	TCGA	NA
Thermus.thermophilus	-0.64515	0.779241	0.998693	TCGA	NA
Thiomonas.intermedia	0.145246	0.9605	0.998693	TCGA	NA
Thiomonas.sp..X19	-0.053454	0.978958	0.998693	TCGA	NA
Thiothrix.sp..Ku.5	-0.140167	0.961881	0.998693	TCGA	NA
Tolumonas.auensis	-0.341006	0.901028	0.998693	TCGA	NA
Torulaspora.delbrueckii	-0.332577	0.909713	0.998693	TCGA	NA
Toxoplasma.gondii	-1.96132	0.00550801	0.998693	TCGA	TCGA
Treponema.brennaborense	0.337659	0.908338	0.998693	TCGA	NA
Treponema.caldarium	1.93754	0.507893	0.998693	TCGA	NA
Treponema.medium	1.13491	0.669095	0.998693	TCGA	NA
Truepera.radiovictrix	-0.0616299	0.968634	0.998693	TCGA	NA
Trueperella.pecoris	0.30356	0.917558	0.998693	TCGA	NA
Trypanosoma.brucei	-0.423741	0.787267	0.998693	TCGA	NA
Tsukamurella.paurometabola	-0.0471682	0.987168	0.998693	TCGA	NA
Tsuneonella.mangrovi	0.0522431	0.985787	0.998693	TCGA	NA
Turicimonas.muris	-0.0407552	0.988913	0.998693	TCGA	NA
Urbifossiella.limnaea	-0.30991	0.915837	0.998693	TCGA	NA
Usitatibacter.rugosus	-0.0580111	0.970487	0.998693	TCGA	NA
Ustilaginoidea.virens	-0.324784	0.644155	0.998693	TCGA	NA
Ustilago.maydis	-0.289966	0.75051	0.998693	TCGA	NA
Vallitalea.pronyensis	0.326215	0.911427	0.998693	TCGA	NA
Variibacter.gotjawalensis	0.0522431	0.985787	0.998693	TCGA	NA
Variovorax.paradoxus	0.599537	0.341403	0.998693	TCGA	NA
Variovorax.sp..HW608	-0.169902	0.913799	0.998693	TCGA	NA
Variovorax.sp..PAMC.28711	-0.190784	0.923529	0.998693	TCGA	NA
Variovorax.sp..PAMC26660	-0.140167	0.961881	0.998693	TCGA	NA
Variovorax.sp..PBL.E5	-0.365624	0.891856	0.998693	TCGA	NA
Variovorax.sp..PBL.H6	0.039436	0.988178	0.998693	TCGA	NA
Variovorax.sp..PBS.H4	-0.258571	0.910308	0.998693	TCGA	NA
Variovorax.sp..RA8	0.483287	0.830077	0.998693	TCGA	NA
Variovorax.sp..RKNM96	-0.151003	0.939347	0.998693	TCGA	NA
Variovorax.sp..SRS16	-0.147684	0.956922	0.998693	TCGA	NA
Variovorax.sp..WDL1	0.421979	0.852071	0.998693	TCGA	NA
Veillonella.atypica	0.869602	0.313548	0.998693	TCGA	NA
Veillonella.dispar	0.337645	0.905103	0.998693	TCGA	NA
Veillonella.nakazawae	-0.188345	0.874901	0.998693	TCGA	NA
Veillonella.parvula	0.19747	0.854759	0.998693	TCGA	NA
Veillonella.rodentium	0.238253	0.93525	0.998693	TCGA	NA
Veillonella.sp..S12025.13	-0.256293	0.883095	0.998693	TCGA	NA
Verminephrobacter.eiseniae	0.45244	0.616679	0.998693	TCGA	NA
Verrucomicrobium.spinosum	0.415877	0.887214	0.998693	TCGA	NA
Vibrio.anguillarum	-0.337223	0.783979	0.998693	TCGA	NA
Vibrio.fluvialis	1.10329	0.706643	0.998693	TCGA	NA
Vibrio.parahaemolyticus	-0.265265	0.911079	0.998693	TCGA	NA
Vibrio.phage.ValB1MD.2	-0.287372	0.149889	0.998693	TCGA	NA
Vitreoscilla.filiformis	-0.140167	0.961881	0.998693	TCGA	NA
Vogesella.sp..LIG4	-0.444904	0.879413	0.998693	TCGA	NA
Weissella.confusa	-1.12735	0.700429	0.998693	TCGA	NA
Weizmannia.coagulans	0.354816	0.726652	0.998693	TCGA	NA
Winogradskyella.sp..PG.2	-0.0407552	0.988913	0.998693	TCGA	NA
Wolinella.succinogenes	-0.62509	0.831172	0.998693	TCGA	NA
X.Bacillus..caldolyticus	-0.165828	0.951669	0.998693	TCGA	NA
X.Candida..glabrata	-0.517516	0.855035	0.998693	TCGA	NA
X.Clostridium..hylemonae	1.58948	0.30649	0.998693	TCGA	NA
X.Clostridium..innocuum	-0.444904	0.879413	0.998693	TCGA	NA
X.Clostridium..scindens	1.70709	0.414149	0.998693	TCGA	NA
X.Eubacterium..cellulosolvens	0.292351	0.866486	0.998693	TCGA	NA
X.Haemophilus..ducreyi	0.337659	0.908338	0.998693	TCGA	NA
X.Ochrobactrum..quorumnocens	-0.0691955	0.939582	0.998693	TCGA	NA
X.Phormidium..sp..ETS.05	0.717089	0.80682	0.998693	TCGA	NA
X.Ruminococcus..gnavus	-0.58392	0.785141	0.998693	TCGA	NA
X.Ruminococcus..torques	0.234228	0.818205	0.998693	TCGA	NA
Xanthomonas.campestris	-0.293365	0.379208	0.998693	TCGA	NA
Xanthomonas.euvesicatoria	0.26194	0.49112	0.998693	TCGA	NA
Xanthomonas.translucens	-0.0537484	0.985378	0.998693	TCGA	NA
Xylophilus.rhododendri	-0.681831	0.636289	0.998693	TCGA	NA
Yarrowia.lipolytica	-0.116898	0.940488	0.998693	TCGA	NA
Yersinia.enterocolitica	-0.0407552	0.988913	0.998693	TCGA	NA
Yimella.sp..cx.51	0.244652	0.933517	0.998693	TCGA	NA
Zygosaccharomyces.rouxii	-0.166878	0.950897	0.998693	TCGA	NA
Zygotorulaspora.mrakii	-1.71826	0.501095	0.998693	TCGA	NA
Zymoseptoria.tritici	0.532517	0.376581	0.998693	TCGA	NA
Abyssicoccus.albus	NA	NA	NA	ORIEN	NA
Acetilactobacillus.jinshanensis	0.500198	0.864117	0.999641	ORIEN	NA
Acetivibrio.saccincola	NA	NA	NA	ORIEN	NA
Acetobacter.sp..KACC.21233	0.500198	0.864117	0.999641	ORIEN	NA
Acetomicrobium.mobile	NA	NA	NA	ORIEN	NA
Acholeplasma.brassicae	NA	NA	NA	ORIEN	NA
Achromobacter.deleyi	0	1	NA	ORIEN	NA
Achromobacter.xylosoxidans	-0.720463	0.805105	0.999641	ORIEN	NA
Acidaminococcus.fermentans	0.535645	0.854587	0.999641	ORIEN	NA
Acidaminococcus.intestini	0.958367	0.742894	0.999641	ORIEN	NA
Acidianus.manzaensis	1.06597	0.708655	0.999641	ORIEN	NA
Acidibrevibacterium.fodinaquatile	0	1	NA	ORIEN	NA
Acidimicrobium.ferrooxidans	NA	NA	NA	ORIEN	NA
Acidobacterium.capsulatum	NA	NA	NA	ORIEN	NA
Acidovorax.avenae	-0.174055	0.952492	0.999641	ORIEN	NA
Acidovorax.carolinensis	-0.117301	0.967974	0.999641	ORIEN	NA
Acidovorax.sp..KKS102	-1.1739	0.687528	0.999641	ORIEN	NA
Acinetobacter.baumannii	0	1	NA	ORIEN	NA
Acinetobacter.calcoaceticus	0.242714	0.798653	0.999641	ORIEN	NA
Acinetobacter.haemolyticus	0.568164	0.845862	0.999641	ORIEN	NA
Acinetobacter.lanii	0.244834	0.933239	0.999641	ORIEN	NA
Acinetobacter.lwoffii	NA	NA	NA	ORIEN	NA
Acinetobacter.radioresistens	0.500198	0.864117	0.999641	ORIEN	NA
Acinetobacter.schindleri	NA	NA	NA	ORIEN	NA
Acinetobacter.sp..MYb10	-0.358648	0.902276	0.999641	ORIEN	NA
Actinocatenispora.thailandica	0.244834	0.933239	0.999641	ORIEN	NA
Actinomyces.naeslundii	0.108761	0.970311	0.999641	ORIEN	NA
Actinomyces.pacaensis	0.258341	0.929566	0.999641	ORIEN	NA
Actinoplanes.friuliensis	0.468376	0.872689	0.999641	ORIEN	NA
Actinoplanes.sp..L3.i22	-0.176447	0.934008	0.999641	ORIEN	NA
Actinoplanes.sp..OR16	-0.668418	0.727282	0.999641	ORIEN	NA
Actinopolyspora.erythraea	0.31113	0.915228	0.999641	ORIEN	NA
Actinosynnema.pretiosum	0.158847	0.956623	0.999641	ORIEN	NA
Acutalibacter.muris	0.553758	0.786016	0.999641	ORIEN	NA
Adlercreutzia.equolifaciens	0.304736	0.916963	0.999641	ORIEN	NA
Adlercreutzia.sp..8CFCBH1	0.113625	0.968984	0.999641	ORIEN	NA
Aeoliella.mucimassa	0.500198	0.864117	0.999641	ORIEN	NA
Aeromicrobium.chenweiae	0.244834	0.933239	0.999641	ORIEN	NA
Aeromonas.salmonicida	0.746949	0.798249	0.999641	ORIEN	NA
Aeromonas.sp..WP2.W18.CRE.05	-0.669038	0.818775	0.999641	ORIEN	NA
Aerosticca.soli	NA	NA	NA	ORIEN	NA
Agrobacterium.tumefaciens	-0.650844	0.772425	0.999641	ORIEN	NA
Akkermansia.muciniphila	1.92535	0.438997	0.999641	ORIEN	NA
Alcaligenes.faecalis	-0.353189	0.903681	0.999641	ORIEN	NA
Alcanivorax.sp..N3.2A	0	1	NA	ORIEN	NA
Alicyclobacillus.sp..TC	0.622325	0.831372	0.999641	ORIEN	NA
Alistipes.communis	0.700195	0.805463	0.999641	ORIEN	NA
Alistipes.dispar	-1.194	0.635649	0.999641	ORIEN	NA
Alistipes.finegoldii	0.544897	0.84281	0.999641	ORIEN	NA
Alistipes.indistinctus	0.989833	0.717157	0.999641	ORIEN	NA
Alistipes.megaguti	1.32774	0.649121	0.999641	ORIEN	NA
Alistipes.onderdonkii	0.22129	0.939569	0.999641	ORIEN	NA
Alistipes.shahii	2.81571	0.244428	0.999641	ORIEN	NA
Alistipes.sp..dk3624	-0.11755	0.967906	0.999641	ORIEN	NA
Alkalibacter.sp..ES005	0.622325	0.831372	0.999641	ORIEN	NA
Alkalitalea.saponilacus	NA	NA	NA	ORIEN	NA
Alloactinosynnema.sp..L.07	0.274883	0.925047	0.999641	ORIEN	NA
Alloprevotella.sp..E39	-1.30755	0.654115	0.999641	ORIEN	NA
Amedibacterium.intestinale	0.622325	0.831372	0.999641	ORIEN	NA
Aminipila.butyrica	1.87138	0.521441	0.999641	ORIEN	NA
Aminipila.sp..JN.18	NA	NA	NA	ORIEN	NA
Aminipila.terrae	1.11779	0.701981	0.999641	ORIEN	NA
Aminobacterium.colombiense	0	1	NA	ORIEN	NA
Amniculibacterium.sp..G2.70	-0.474875	0.870837	0.999641	ORIEN	NA
Amycolatopsis.mediterranei	0.687201	0.814089	0.999641	ORIEN	NA
Amycolatopsis.sp..BJA.103	0.302301	0.917625	0.999641	ORIEN	NA
Amycolatopsis.sp..CA.230715	0.500198	0.864117	0.999641	ORIEN	NA
Amycolatopsis.sp..YIM.10	0.521217	0.858464	0.999641	ORIEN	NA
Anaerobutyricum.hallii	0.368826	0.869005	0.999641	ORIEN	NA
Anaerococcus.mediterraneensis	0.631985	0.828771	0.999641	ORIEN	NA
Anaerococcus.obesiensis	0.622325	0.831372	0.999641	ORIEN	NA
Anaerococcus.prevotii	NA	NA	NA	ORIEN	NA
Anaerocolumna.cellulosilytica	0.145803	0.958053	0.999641	ORIEN	NA
Anaerocolumna.sedimenticola	0.746931	0.798254	0.999641	ORIEN	NA
Anaerocolumna.sp..CTTW	2.40497	0.344889	0.999641	ORIEN	NA
Anaerohalosphaera.lusitana	NA	NA	NA	ORIEN	NA
Anaeromyxobacter.dehalogenans	-0.0208652	0.993814	0.999641	ORIEN	NA
Anaerostipes.caccae	0.905705	0.756574	0.999641	ORIEN	NA
Anaerostipes.hadrus	-0.391161	0.867699	0.999641	ORIEN	NA
Anaerotignum.propionicum	-0.344747	0.850519	0.999641	ORIEN	NA
Anatilimnocola.aggregata	-0.0430202	0.988253	0.999641	ORIEN	NA
Anoxybacter.fermentans	0.968823	0.740187	0.999641	ORIEN	NA
Anseongella.ginsenosidimutans	0.331168	0.909793	0.999641	ORIEN	NA
Anthocerotibacter.panamensis	NA	NA	NA	ORIEN	NA
Aquaspirillum.sp..LM1	-0.17424	0.952441	0.999641	ORIEN	NA
Aquihabitans.sp..G128	-0.551698	0.829237	0.999641	ORIEN	NA
Aquiluna.borgnonia	-1.54968	0.476645	0.999641	ORIEN	NA
Aquimarina.sp..TRL1	NA	NA	NA	ORIEN	NA
Aquirhabdus.parva	NA	NA	NA	ORIEN	NA
Aquirufa.nivalisilvae	-0.0304097	0.991696	0.999641	ORIEN	NA
Aquitalea.magnusonii	0.302301	0.917625	0.999641	ORIEN	NA
Arabia.massiliensis	0.453715	0.876643	0.999641	ORIEN	NA
Arachidicoccus.soli	0.181238	0.950544	0.999641	ORIEN	NA
Arachidicoccus.sp..B3.10	0.520981	0.858527	0.999641	ORIEN	NA
Arcanobacterium.phocisimile	NA	NA	NA	ORIEN	NA
Arcticibacterium.luteifluviistationis	0.108761	0.970311	0.999641	ORIEN	NA
Arenimonas.daejeonensis	0	1	NA	ORIEN	NA
Arthrobacter.sp..D5.1	NA	NA	NA	ORIEN	NA
Arthrobacter.sp..KBS0702	0.500198	0.864117	0.999641	ORIEN	NA
Arthrobacter.sp..PGP41	0.622325	0.831372	0.999641	ORIEN	NA
Arthrobacter.sp..U41	NA	NA	NA	ORIEN	NA
Arthrobacter.sp..UKPF54.2	0.302301	0.917625	0.999641	ORIEN	NA
Asaia.bogorensis	0.500198	0.864117	0.999641	ORIEN	NA
Aspergillus.chevalieri	1.02629	0.683356	0.999641	ORIEN	NA
Aspergillus.fumigatus	0.0890055	0.975696	0.999641	ORIEN	NA
Aspergillus.luchuensis	0.179474	0.951031	0.999641	ORIEN	NA
Aspergillus.oryzae	-2.24888	0.0233544	0.999641	ORIEN	ORIEN
Aspergillus.puulaauensis	-1.32073	0.60482	0.999641	ORIEN	NA
Asticcacaulis.excentricus	0.31377	0.9145	0.999641	ORIEN	NA
Atopobium.sp..oral.taxon.416	NA	NA	NA	ORIEN	NA
Atribacter.laminatus	0.500198	0.864117	0.999641	ORIEN	NA
Aurantimicrobium.sp..MWH.Mo1	0.201317	0.945074	0.999641	ORIEN	NA
Austwickia.chelonae	0.244834	0.933239	0.999641	ORIEN	NA
Azospirillum.brasilense	0.108761	0.970311	0.999641	ORIEN	NA
Babesia.bigemina	0.292186	0.910904	0.999641	ORIEN	NA
Babesia.bovis	0.160053	0.841916	0.999641	ORIEN	NA
Babesia.microti	-0.343648	0.652659	0.999641	ORIEN	NA
Bacillus.altitudinis	0.695736	0.811821	0.999641	ORIEN	NA
Bacillus.amyloliquefaciens	0.520208	0.858735	0.999641	ORIEN	NA
Bacillus.anthracis	NA	NA	NA	ORIEN	NA
Bacillus.cereus	-0.20974	0.756318	0.999641	ORIEN	NA
Bacillus.methanolicus	NA	NA	NA	ORIEN	NA
Bacillus.sp..PAMC26568	0.622325	0.831372	0.999641	ORIEN	NA
Bacillus.subtilis	0.816721	0.779664	0.999641	ORIEN	NA
Bacillus.thuringiensis	1.01297	0.705343	0.999641	ORIEN	NA
Bacillus.toyonensis	NA	NA	NA	ORIEN	NA
Bacillus.velezensis	-0.746758	0.798138	0.999641	ORIEN	NA
Bacteriovorax.stolpii	0.244834	0.933239	0.999641	ORIEN	NA
Bacteroides.caccae	-0.145888	0.953538	0.999641	ORIEN	NA
Bacteroides.caecimuris	0.235656	0.935735	0.999641	ORIEN	NA
Bacteroides.cellulosilyticus	-1.86201	0.495312	0.999641	ORIEN	NA
Bacteroides.coprosuis	1.1423	0.695762	0.999641	ORIEN	NA
Bacteroides.eggerthii	2.79524	0.337631	0.999641	ORIEN	NA
Bacteroides.fragilis	3.61972	0.0367493	0.999641	ORIEN	ORIEN
Bacteroides.helcogenes	0.641046	0.826376	0.999641	ORIEN	NA
Bacteroides.heparinolyticus	0.453715	0.876643	0.999641	ORIEN	NA
Bacteroides.intestinalis	0.00186453	0.999491	1	ORIEN	NA
Bacteroides.luhongzhouii	1.07013	0.714017	0.999641	ORIEN	NA
Bacteroides.ovatus	3.42451	0.159741	0.999641	ORIEN	NA
Bacteroides.salyersiae	-0.101017	0.970059	0.999641	ORIEN	NA
Bacteroides.sp..CBA7301	0.884516	0.7621	0.999641	ORIEN	NA
Bacteroides.sp..M10	1.04647	0.720186	0.999641	ORIEN	NA
Bacteroides.sp..ZJ.18	NA	NA	NA	ORIEN	NA
Bacteroides.thetaiotaomicron	0.0906954	0.963097	0.999641	ORIEN	NA
Bacteroides.uniformis	-2.33563	0.281677	0.999641	ORIEN	NA
Bacteroides.xylanisolvens	1.11779	0.701981	0.999641	ORIEN	NA
Bacteroides.zhangwenhongi	1.35192	0.643392	0.999641	ORIEN	NA
Bacteroides.zoogleoformans	NA	NA	NA	ORIEN	NA
Barnesiella.viscericola	0.550807	0.839908	0.999641	ORIEN	NA
Bernardetia.litoralis	1.1423	0.695762	0.999641	ORIEN	NA
Besnoitia.besnoiti	0.173087	0.848167	0.999641	ORIEN	NA
Bibersteinia.trehalosi	0	1	NA	ORIEN	NA
Bifidobacterium.adolescentis	0.244834	0.933239	0.999641	ORIEN	NA
Bifidobacterium.asteroides	0.500198	0.864117	0.999641	ORIEN	NA
Bifidobacterium.bifidum	-0.0304097	0.991696	0.999641	ORIEN	NA
Bifidobacterium.dentium	-1.49578	0.525647	0.999641	ORIEN	NA
Bifidobacterium.longum	0.500845	0.852009	0.999641	ORIEN	NA
Bifidobacterium.pseudocatenulatum	NA	NA	NA	ORIEN	NA
Bifidobacterium.pullorum	-0.0160416	0.99562	0.999641	ORIEN	NA
Bigelowiella.natans	-1.04986	0.35362	0.999641	ORIEN	NA
Blautia.argi	1.69434	0.561127	0.999641	ORIEN	NA
Blautia.hansenii	0.576433	0.843438	0.999641	ORIEN	NA
Blautia.obeum	1.21819	0.628881	0.999641	ORIEN	NA
Blautia.producta	0.272396	0.925736	0.999641	ORIEN	NA
Blautia.pseudococcoides	1.25038	0.652518	0.999641	ORIEN	NA
Blautia.sp..LZLJ.3	0.146484	0.960023	0.999641	ORIEN	NA
Blautia.sp..SC05B48	-1.3402	0.565108	0.999641	ORIEN	NA
Bombilactobacillus.bombi	0.453715	0.876643	0.999641	ORIEN	NA
Bordetella.holmesii	0.212045	0.927741	0.999641	ORIEN	NA
Bordetella.trematum	-0.168492	0.954008	0.999641	ORIEN	NA
Borrelia.anserina	NA	NA	NA	ORIEN	NA
Bosea.vaviloviae	-0.358648	0.902276	0.999641	ORIEN	NA
Botrytis.cinerea	-0.322329	0.718293	0.999641	ORIEN	NA
Brachybacterium.avium	-0.104902	0.971358	0.999641	ORIEN	NA
Brachybacterium.saurashtrense	0.0999124	0.972725	0.999641	ORIEN	NA
Brachybacterium.sp..SGAir0954	0.108761	0.970311	0.999641	ORIEN	NA
Brachyspira.murdochii	0.275385	0.924934	0.999641	ORIEN	NA
Bradyrhizobium.erythrophlei	-0.272136	0.925776	0.999641	ORIEN	NA
Bradyrhizobium.sp.	NA	NA	NA	ORIEN	NA
Bradyrhizobium.sp..BTAi1	-1.03866	0.721966	0.999641	ORIEN	NA
Bradyrhizobium.sp..PSBB068	0.108761	0.970311	0.999641	ORIEN	NA
Bradyrhizobium.sp..SK17	0	1	NA	ORIEN	NA
Brazilian.marseillevirus	NA	NA	NA	ORIEN	NA
Brettanomyces.bruxellensis	0.206093	0.931175	0.999641	ORIEN	NA
Brettanomyces.nanus	-0.88524	0.381595	0.999641	ORIEN	NA
Brevefilum.fermentans	1.14955	0.69377	0.999641	ORIEN	NA
Brevibacillus.choshinensis	NA	NA	NA	ORIEN	NA
Brevibacterium.casei	0.500198	0.864117	0.999641	ORIEN	NA
Brevibacterium.sp..CS2	NA	NA	NA	ORIEN	NA
Brevundimonas.sp..Bb.A	0.453715	0.876643	0.999641	ORIEN	NA
Brevundimonas.sp..M20	0.108761	0.970311	0.999641	ORIEN	NA
Buchnera.aphidicola	0.152688	0.958331	0.999641	ORIEN	NA
Bulleidia.sp..zg.1006	2.3304	0.424361	0.999641	ORIEN	NA
Burkholderia.ambifaria	1.1423	0.695762	0.999641	ORIEN	NA
Burkholderia.contaminans	0	1	NA	ORIEN	NA
Burkholderia.glumae	0.902537	0.7574	0.999641	ORIEN	NA
Butyricimonas.faecalis	-1.19619	0.681911	0.999641	ORIEN	NA
Butyricimonas.virosa	0.061236	0.983273	0.999641	ORIEN	NA
Butyrivibrio.fibrisolvens	1.46362	0.615985	0.999641	ORIEN	NA
Butyrivibrio.hungatei	0.536096	0.854374	0.999641	ORIEN	NA
Butyrivibrio.proteoclasticus	0.244834	0.933239	0.999641	ORIEN	NA
Caballeronia.insecticola	0.473708	0.871251	0.999641	ORIEN	NA
Calditerrivibrio.nitroreducens	NA	NA	NA	ORIEN	NA
Caloranaerobacter.azorensis	0.216271	0.936613	0.999641	ORIEN	NA
Calothrix.sp..NIES.2098	-0.0304097	0.991696	0.999641	ORIEN	NA
Calothrix.sp..PCC.6303	NA	NA	NA	ORIEN	NA
Calycomorphotria.hydatis	NA	NA	NA	ORIEN	NA
Caminibacter.pacificus	NA	NA	NA	ORIEN	NA
Campylobacter.blaseri	0.0195301	0.994667	0.999641	ORIEN	NA
Campylobacter.coli	NA	NA	NA	ORIEN	NA
Campylobacter.concisus	2.05058	0.480683	0.999641	ORIEN	NA
Campylobacter.cuniculorum	NA	NA	NA	ORIEN	NA
Campylobacter.curvus	0.622325	0.831372	0.999641	ORIEN	NA
Campylobacter.gracilis	4.94487	0.0599217	0.999641	ORIEN	NA
Campylobacter.hepaticus	NA	NA	NA	ORIEN	NA
Campylobacter.hominis	NA	NA	NA	ORIEN	NA
Campylobacter.jejuni	NA	NA	NA	ORIEN	NA
Campylobacter.rectus	0.92722	0.750976	0.999641	ORIEN	NA
Campylobacter.showae	0.884516	0.7621	0.999641	ORIEN	NA
Campylobacter.sp..RM16192	NA	NA	NA	ORIEN	NA
Campylobacter.ureolyticus	0.206551	0.943647	0.999641	ORIEN	NA
Candida.albicans	1.14898	0.644965	0.999641	ORIEN	NA
Candida.orthopsilosis	0.454136	0.876529	0.999641	ORIEN	NA
Candidatus.Amoebophilus.asiaticus	NA	NA	NA	ORIEN	NA
Candidatus.Annandia.adelgestsuga	0.244834	0.933239	0.999641	ORIEN	NA
Candidatus.Aquiluna.sp..UB.MaderosW2red	-1.28188	0.640079	0.999641	ORIEN	NA
Candidatus.Babela.massiliensis	NA	NA	NA	ORIEN	NA
Candidatus.Bipolaricaulis.anaerobius	NA	NA	NA	ORIEN	NA
Candidatus.Cloacimonas.acidaminovorans	0.244834	0.933239	0.999641	ORIEN	NA
Candidatus.Deianiraea.vastatrix	NA	NA	NA	ORIEN	NA
Candidatus.Desulfovibrio.trichonymphae	NA	NA	NA	ORIEN	NA
Candidatus.Endolissoclinum.faulkneri	NA	NA	NA	ORIEN	NA
Candidatus.Erwinia.haradaeae	0.340503	0.907263	0.999641	ORIEN	NA
Candidatus.Hepatoplasma.crinochetorum	NA	NA	NA	ORIEN	NA
Candidatus.Izimaplasma.sp..HR1	NA	NA	NA	ORIEN	NA
Candidatus.Liberibacter.africanus	0.272715	0.925659	0.999641	ORIEN	NA
Candidatus.Midichloria.mitochondrii	NA	NA	NA	ORIEN	NA
Candidatus.Nanosynbacter.lyticus	0.244834	0.933239	0.999641	ORIEN	NA
Candidatus.Nitrosotalea.okcheonensis	0.178016	0.951429	0.999641	ORIEN	NA
Candidatus.Pelagibacter.sp..FZCC0015	0.244834	0.933239	0.999641	ORIEN	NA
Candidatus.Phytoplasma.australiense	-0.044825	0.98776	0.999641	ORIEN	NA
Candidatus.Planktophila.versatilis	0.28442	0.922479	0.999641	ORIEN	NA
Candidatus.Promineofilum.breve	0.208525	0.900177	0.999641	ORIEN	NA
Candidatus.Rickettsiella.viridis	NA	NA	NA	ORIEN	NA
Candidatus.Sneabacter.namystus	NA	NA	NA	ORIEN	NA
Candidatus.Sodalis.pierantonius	0.453715	0.876643	0.999641	ORIEN	NA
Candidatus.Solibacter.usitatus	0.199465	0.945586	0.999641	ORIEN	NA
Candidatus.Sulcia.muelleri	NA	NA	NA	ORIEN	NA
Candidatus.Symbiobacter.mobilis	0.244834	0.933239	0.999641	ORIEN	NA
Candidatus.Syntrophocurvum.alkaliphilum	0.871914	0.765392	0.999641	ORIEN	NA
Capnocytophaga.leadbetteri	0.746884	0.798267	0.999641	ORIEN	NA
Capnocytophaga.sputigena	0.15276	0.958312	0.999641	ORIEN	NA
Caproicibacterium.amylolyticum	0.150547	0.953589	0.999641	ORIEN	NA
Caproiciproducens.sp..7D4C2	1.71842	0.538821	0.999641	ORIEN	NA
Caproiciproducens.sp..NJN.50	1.58995	0.585808	0.999641	ORIEN	NA
Carboxydocella.thermautotrophica	NA	NA	NA	ORIEN	NA
Carboxydothermus.hydrogenoformans	0.500198	0.864117	0.999641	ORIEN	NA
Catenovulum.sp..CCB.QB4	0.22576	0.938428	0.999641	ORIEN	NA
Cercospora.beticola	0.302301	0.917625	0.999641	ORIEN	NA
Chamaesiphon.minutus	NA	NA	NA	ORIEN	NA
Chitinophaga.caeni	0.244834	0.933239	0.999641	ORIEN	NA
Chitinophaga.oryzae	0.500198	0.864117	0.999641	ORIEN	NA
Chitinophaga.sp..KRA15.503	NA	NA	NA	ORIEN	NA
Chitinophaga.sp..MD30	0.0515284	0.985931	0.999641	ORIEN	NA
Chloroflexus.aurantiacus	0.331168	0.909793	0.999641	ORIEN	NA
Chondromyces.crocatus	1.1423	0.695762	0.999641	ORIEN	NA
Choristoneura.fumiferana.granulovirus	0.210926	0.924036	0.999641	ORIEN	NA
Christensenella.minuta	-0.306926	0.916317	0.999641	ORIEN	NA
Christensenella.sp..Marseille.P3954	-0.207739	0.943272	0.999641	ORIEN	NA
Chryseobacterium.gallinarum	0.453715	0.876643	0.999641	ORIEN	NA
Chryseobacterium.gleum	0.500198	0.864117	0.999641	ORIEN	NA
Chthonomonas.calidirosea	NA	NA	NA	ORIEN	NA
Citrobacter.tructae	0.340503	0.907263	0.999641	ORIEN	NA
Cloacibacillus.porcorum	0.301262	0.917831	0.999641	ORIEN	NA
Clostridioides.difficile	2.20338	0.449609	0.999641	ORIEN	NA
Clostridium.argentinense	0.622325	0.831372	0.999641	ORIEN	NA
Clostridium.baratii	-0.0263392	0.992808	0.999641	ORIEN	NA
Clostridium.botulinum	1.4371	0.622435	0.999641	ORIEN	NA
Clostridium.butyricum	-0.940405	0.745941	0.999641	ORIEN	NA
Clostridium.intestinale	0.592704	0.75451	0.999641	ORIEN	NA
Clostridium.kluyveri	0.695736	0.811821	0.999641	ORIEN	NA
Clostridium.pasteurianum	NA	NA	NA	ORIEN	NA
Clostridium.perfringens	0.92892	0.711184	0.999641	ORIEN	NA
Clostridium.sp...deep.sea.	0.108761	0.970311	0.999641	ORIEN	NA
Clostridium.sp..C1	-0.736714	0.800797	0.999641	ORIEN	NA
Clostridium.sp..CT4	0.622325	0.831372	0.999641	ORIEN	NA
Clostridium.sp..SY8519	1.92466	0.509624	0.999641	ORIEN	NA
Clostridium.tetani	-0.465992	0.790277	0.999641	ORIEN	NA
Clostridium.thermarum	NA	NA	NA	ORIEN	NA
Cobetia.sp..AM6	-0.572263	0.844642	0.999641	ORIEN	NA
Colletotrichum.higginsianum	0.141369	0.884475	0.999641	ORIEN	NA
Collinsella.aerofaciens	-1.05109	0.624674	0.999641	ORIEN	NA
Collinsella.sp..zg1085	0	1	NA	ORIEN	NA
Conexivisphaera.calida	-0.447737	0.7448	0.999641	ORIEN	NA
Coprobacter.secundus	-0.294904	0.919585	0.999641	ORIEN	NA
Coprococcus.catus	2.8651	0.230803	0.999641	ORIEN	NA
Coprococcus.comes	-1.68995	0.531643	0.999641	ORIEN	NA
Coprococcus.sp..ART55.1	0.746884	0.798267	0.999641	ORIEN	NA
Coriobacterium.glomerans	0.235656	0.935735	0.999641	ORIEN	NA
Corynebacterium.efficiens	0.186477	0.949123	0.999641	ORIEN	NA
Corynebacterium.kefirresidentii	NA	NA	NA	ORIEN	NA
Corynebacterium.kroppenstedtii	0.272715	0.925659	0.999641	ORIEN	NA
Corynebacterium.maris	NA	NA	NA	ORIEN	NA
Corynebacterium.propinquum	0.108761	0.970311	0.999641	ORIEN	NA
Corynebacterium.segmentosum	-0.0304097	0.991696	0.999641	ORIEN	NA
Corynebacterium.striatum	0.500198	0.864117	0.999641	ORIEN	NA
Corynebacterium.xerosis	-0.294904	0.919585	0.999641	ORIEN	NA
Crassaminicella.sp..SY095	0.453715	0.876643	0.999641	ORIEN	NA
crAssphage.cr53_1	-0.11755	0.967906	0.999641	ORIEN	NA
Cronobacter.condimenti	0.269211	0.926577	0.999641	ORIEN	NA
Cryptococcus.neoformans	0.786414	0.52907	0.999641	ORIEN	NA
Cryptomonas.paramecium	-1.53131	0.351303	0.999641	ORIEN	NA
Cryptosporidium.parvum	-0.47264	0.818715	0.999641	ORIEN	NA
Cupriavidus.basilensis	-0.656714	0.822058	0.999641	ORIEN	NA
Cupriavidus.metallidurans	NA	NA	NA	ORIEN	NA
Cupriavidus.oxalaticus	-0.368208	0.899684	0.999641	ORIEN	NA
Cupriavidus.pauculus	NA	NA	NA	ORIEN	NA
Curtobacterium.flaccumfaciens	0.800648	0.756722	0.999641	ORIEN	NA
Cutibacterium.acnes	-0.988672	0.594816	0.999641	ORIEN	NA
Cutibacterium.granulosum	-0.391704	0.893317	0.999641	ORIEN	NA
Cyanobium.sp..NIES.981	0.340503	0.907263	0.999641	ORIEN	NA
Cytophaga.hutchinsonii	NA	NA	NA	ORIEN	NA
Debaryomyces.hansenii	0.807272	0.782341	0.999641	ORIEN	NA
Dechloromonas.sp..HYN0024	NA	NA	NA	ORIEN	NA
Deinococcus.ficus	0.299309	0.918437	0.999641	ORIEN	NA
Deinococcus.proteolyticus	0.638816	0.826934	0.999641	ORIEN	NA
[truncated: 817 more rows]
