# Supplementary material for: The Tumor Microbiome Reacts to Hypoxia and Can Influence Response to Radiation Treatment in Colorectal Cancer
Source: Cancer Res Commun. 2024 Jul 10;4(7):1690–701. doi: 10.1158/2767-9764.CRC-23-0367 (PMC11234499; doi:10.1158/2767-9764.CRC-23-0367)
Supplement: Supplementary Data — Kruskal-Walis test results comparing the deconvolved immune cell compositions between hypoxic and normoxic tumors. [file crc-23-0367_supplementary_data_suppsd4.xlsx]

## Sheet: TableS4_kruskal_human-immune
statistic	p.value	parameter	method	ImmuneCell	padj
20.0607	7.50208e-06	1	Kruskal-Wallis rank sum test	Macrophages.M0	0.000157544
9.53726	0.00201342	1	Kruskal-Wallis rank sum test	NK.cells.resting	0.0211409
8.3575	0.00384099	1	Kruskal-Wallis rank sum test	B.cells.memory	0.0245923
7.76528	0.00532601	1	Kruskal-Wallis rank sum test	T.cells.CD4.memory.resting	0.0245923
7.5943	0.0058553	1	Kruskal-Wallis rank sum test	T.cells.regulatory..Tregs.	0.0245923
6.53854	0.0105562	1	Kruskal-Wallis rank sum test	Dendritic.cells.activated	0.0369467
4.45501	0.0347989	1	Kruskal-Wallis rank sum test	Mast.cells.activated	0.104397
3.25744	0.0711001	1	Kruskal-Wallis rank sum test	T.cells.CD8	0.155817
3.18761	0.0741985	1	Kruskal-Wallis rank sum test	NK.cells.activated	0.155817
3.47111	0.0624494	1	Kruskal-Wallis rank sum test	Mast.cells.resting	0.155817
2.27047	0.13186	1	Kruskal-Wallis rank sum test	Dendritic.cells.resting	0.251733
1.65086	0.198842	1	Kruskal-Wallis rank sum test	T.cells.CD4.memory.activated	0.347973
0.533951	0.46495	1	Kruskal-Wallis rank sum test	Monocytes	0.660623
0.626771	0.428542	1	Kruskal-Wallis rank sum test	Macrophages.M1	0.660623
0.517585	0.471874	1	Kruskal-Wallis rank sum test	TILs	0.660623
0.347454	0.555558	1	Kruskal-Wallis rank sum test	B.cells.naive	0.686278
0.37198	0.541927	1	Kruskal-Wallis rank sum test	T.cells.follicular.helper	0.686278
0.28884	0.590965	1	Kruskal-Wallis rank sum test	Neutrophils	0.689459
0.152878	0.6958	1	Kruskal-Wallis rank sum test	Macrophages.M2	0.769042
0.0834727	0.772645	1	Kruskal-Wallis rank sum test	T.cells.CD4.naive	0.811278
6.43399e-05	0.9936	1	Kruskal-Wallis rank sum test	Eosinophils	0.9936
NA	NA	1	Kruskal-Wallis rank sum test	T.cells.gamma.delta	NA
