# Supplementary material for: The Tumor Microbiome Reacts to Hypoxia and Can Influence Response to Radiation Treatment in Colorectal Cancer
Source: Cancer Res Commun. 2024 Jul 10;4(7):1690–701. doi: 10.1158/2767-9764.CRC-23-0367 (PMC11234499; doi:10.1158/2767-9764.CRC-23-0367)
Supplement: Supplementary Data — Cox proportional hazards model results for the interaction terms between hypoxia (binary, low or high) with microbe relative abundance in COADREAD tumors treated with radiotherapy. [file crc-23-0367_supplementary_data_suppsd5.xlsx]

## Sheet: TableS5_survival_buffa-microbe-
term	estimate	std.error	statistic	p.value	padj
BuffaHigh:g__Nakaseomyces	12.9772	1.22477	10.5956	3.12457e-26	2.89022e-23
BuffaHigh:s__.Candida..glabrata	12.9772	1.22477	10.5956	3.12457e-26	2.89022e-23
BuffaHigh:g__Bulleidia	-4.90144	1.30625	-3.75231	0.000175215	0.161724
BuffaHigh:s__Bulleidia.sp..zg.1006	-4.90144	1.30625	-3.75231	0.000175215	0.161724
BuffaHigh:s__Fusobacterium.canifelinum	-4.72754	1.40508	-3.3646	0.000766547	0.70599
BuffaHigh:c__Erysipelotrichia	-3.13094	1.182	-2.64884	0.00807674	1
BuffaHigh:o__Erysipelotrichales	-3.13094	1.182	-2.64884	0.00807674	1
BuffaHigh:f__Erysipelotrichaceae	-3.13094	1.182	-2.64884	0.00807674	1
BuffaHigh:s__Bacillus.anthracis	-3.69065	1.53865	-2.39863	0.0164566	1
BuffaHigh:g__Spirosoma	2.81026	1.18674	2.36805	0.0178821	1
BuffaHigh:s__Pyricularia.pennisetigena	-2.30461	0.981414	-2.34825	0.0188617	1
BuffaHigh:c__Epsilonproteobacteria	-2.15016	1.00493	-2.13961	0.0323863	1
BuffaHigh:o__Campylobacterales	-2.15016	1.00493	-2.13961	0.0323863	1
BuffaHigh:s__Burkholderia.cepacia	-3.36909	1.58022	-2.13203	0.0330043	1
BuffaHigh:g__Pseudobutyrivibrio	-2.68	1.29243	-2.07362	0.0381144	1
BuffaHigh:s__Pseudobutyrivibrio.xylanivorans	-2.68	1.29243	-2.07362	0.0381144	1
BuffaHigh:s__Campylobacter.jejuni	-2.67235	1.31316	-2.03506	0.0418452	1
BuffaHigh:s__Campylobacter.coli	-3.11708	1.56691	-1.98932	0.0466663	1
BuffaHigh:g__Muribaculum	-3.07403	1.55348	-1.9788	0.0478387	1
BuffaHigh:s__Muribaculum.intestinale	-3.07403	1.55348	-1.9788	0.0478387	1
BuffaHigh:s__Bacillus.subtilis	-1.8042	0.917058	-1.96737	0.04914	1
BuffaHigh:f__Campylobacteraceae	-1.97627	1.00762	-1.96134	0.0498399	1
BuffaHigh:g__Campylobacter	-1.97627	1.00762	-1.96134	0.0498399	1
BuffaHigh:g__Mobiluncus	-2.66022	1.36419	-1.95004	0.0511717	1
BuffaHigh:s__Mobiluncus.curtisii	-2.66022	1.36419	-1.95004	0.0511717	1
BuffaHigh:f__Gottschalkiaceae	-2.4352	1.29229	-1.8844	0.0595104	1
BuffaHigh:g__Gottschalkia	-2.4352	1.29229	-1.8844	0.0595104	1
BuffaHigh:s__Gottschalkia.acidurici	-2.4352	1.29229	-1.8844	0.0595104	1
BuffaHigh:f__Alcaligenaceae	1.50701	0.82104	1.83548	0.066434	1
BuffaHigh:s__Stenotrophomonas.maltophilia	-2.25236	1.23581	-1.82257	0.0683688	1
BuffaHigh:s__Spirosoma.rigui	2.71639	1.53389	1.77092	0.0765745	1
BuffaHigh:o__Tissierellales	-2.05952	1.22159	-1.68594	0.0918074	1
BuffaHigh:s__Clostridium.botulinum	-2.10008	1.29034	-1.62754	0.103623	1
BuffaHigh:f__Flavobacteriaceae	-1.27604	0.786367	-1.6227	0.104653	1
BuffaHigh:f__Xanthomonadaceae	-1.96778	1.21971	-1.61332	0.106675	1
BuffaHigh:g__Stenotrophomonas	-1.96778	1.21971	-1.61332	0.106675	1
BuffaHigh:f__Saccharomycetaceae	1.84931	1.16175	1.59184	0.111421	1
BuffaHigh:c__Tissierellia	-1.93349	1.21999	-1.58484	0.113002	1
BuffaHigh:s__Kocuria.rhizophila	-2.42088	1.53446	-1.57768	0.11464	1
BuffaHigh:s__Porphyromonas.asaccharolytica	-1.51611	0.962087	-1.57585	0.11506	1
BuffaHigh:g__Lacrimispora	-1.85367	1.18857	-1.55958	0.11886	1
BuffaHigh:s__Lacrimispora.saccharolytica	-1.85367	1.18857	-1.55958	0.11886	1
BuffaHigh:s__Fusobacterium.sp..oral.taxon.203	-2.28992	1.49968	-1.52694	0.126776	1
BuffaHigh:k__unclassified.p__Synergistetes	-1.93885	1.29299	-1.49951	0.133742	1
BuffaHigh:p__Synergistetes	-1.93885	1.29299	-1.49951	0.133742	1
BuffaHigh:c__Synergistia	-1.93885	1.29299	-1.49951	0.133742	1
BuffaHigh:o__Synergistales	-1.93885	1.29299	-1.49951	0.133742	1
BuffaHigh:f__Synergistaceae	-1.93885	1.29299	-1.49951	0.133742	1
BuffaHigh:g__Fretibacterium	-1.90325	1.2928	-1.47219	0.140969	1
BuffaHigh:s__Fretibacterium.fastidiosum	-1.90325	1.2928	-1.47219	0.140969	1
BuffaHigh:s__Fusobacterium.hwasookii	-1.88839	1.29252	-1.46102	0.144011	1
BuffaHigh:g__Clostridioides	-1.38726	0.957616	-1.44866	0.147434	1
BuffaHigh:s__Clostridioides.difficile	-1.38726	0.957616	-1.44866	0.147434	1
BuffaHigh:g__Dysosmobacter	-1.8217	1.28713	-1.41532	0.156976	1
BuffaHigh:s__Pseudomonas.chlororaphis	1.6493	1.16634	1.41408	0.157339	1
BuffaHigh:o__Selenomonadales	-1.73172	1.22476	-1.41393	0.157382	1
BuffaHigh:s__Plasmodium.sp..gorilla.clade.G2	1.29613	0.926812	1.39849	0.161967	1
BuffaHigh:f__Selenomonadaceae	-1.70221	1.22492	-1.38966	0.164633	1
BuffaHigh:g__Selenomonas	-1.70221	1.22492	-1.38966	0.164633	1
BuffaHigh:f__Oscillospiraceae	-1.63034	1.18905	-1.37113	0.170335	1
BuffaHigh:f__Cytophagaceae	1.41722	1.102	1.28604	0.198429	1
BuffaHigh:c__Saccharomycetes	-1.18667	0.930395	-1.27545	0.20215	1
BuffaHigh:o__Saccharomycetales	-1.18667	0.930395	-1.27545	0.20215	1
BuffaHigh:g__Butyricimonas	-1.50796	1.19024	-1.26694	0.205178	1
BuffaHigh:s__Pseudomonas.putida	-1.51275	1.22099	-1.23895	0.215365	1
BuffaHigh:f__Odoribacteraceae	-1.45572	1.19048	-1.2228	0.221406	1
BuffaHigh:c__Flavobacteriia	-0.953267	0.784574	-1.21501	0.224362	1
BuffaHigh:o__Flavobacteriales	-0.953267	0.784574	-1.21501	0.224362	1
BuffaHigh:g__Enterocloster	-1.20706	0.995091	-1.21302	0.225122	1
BuffaHigh:s__Enterocloster.clostridioformis	-1.20706	0.995091	-1.21302	0.225122	1
BuffaHigh:c__Anaerolineae	-1.84677	1.52312	-1.21249	0.225324	1
BuffaHigh:o__Anaerolineales	-1.84677	1.52312	-1.21249	0.225324	1
BuffaHigh:f__Anaerolineaceae	-1.84677	1.52312	-1.21249	0.225324	1
BuffaHigh:s__Leptotrichia.sp..oral.taxon.498	-1.84677	1.52312	-1.21249	0.225324	1
BuffaHigh:f__Porphyromonadaceae	-1.02686	0.873528	-1.17553	0.239782	1
BuffaHigh:g__Porphyromonas	-1.02686	0.873528	-1.17553	0.239782	1
BuffaHigh:g__Escherichia	1.4294	1.21828	1.17329	0.24068	1
BuffaHigh:s__Escherichia.coli	1.4294	1.21828	1.17329	0.24068	1
BuffaHigh:f__Muribaculaceae	-1.73053	1.50519	-1.14971	0.250262	1
BuffaHigh:f__unclassified.g__Massilistercora	-1.15692	1.00654	-1.1494	0.250392	1
BuffaHigh:g__Massilistercora	-1.15692	1.00654	-1.1494	0.250392	1
BuffaHigh:s__Massilistercora.timonensis	-1.15692	1.00654	-1.1494	0.250392	1
BuffaHigh:s__Dysosmobacter.sp..Marseille.Q4140	-1.46887	1.28797	-1.14045	0.254098	1
BuffaHigh:s__Bacteroides.salyersiae	-1.45891	1.28636	-1.13414	0.256736	1
BuffaHigh:s__Delftia.lacustris	-1.21835	1.09244	-1.11525	0.264744	1
BuffaHigh:f__Christensenellaceae	-1.41966	1.28992	-1.10058	0.271081	1
BuffaHigh:g__Christensenella	-1.41966	1.28992	-1.10058	0.271081	1
BuffaHigh:g__Mediterraneibacter	-1.02708	0.935891	-1.09744	0.272449	1
BuffaHigh:s__.Ruminococcus..gnavus	-1.02708	0.935891	-1.09744	0.272449	1
BuffaHigh:g__Microbacterium	-1.40337	1.28732	-1.09014	0.275649	1
BuffaHigh:g__Prevotella	-1.29413	1.19171	-1.08594	0.277505	1
BuffaHigh:c__Gammaproteobacteria	-1.31578	1.2176	-1.08063	0.27986	1
BuffaHigh:s__Christensenella.minuta	-1.39558	1.29182	-1.08032	0.279998	1
BuffaHigh:g__Odoribacter	-1.38243	1.28989	-1.07174	0.283838	1
BuffaHigh:s__Odoribacter.splanchnicus	-1.38243	1.28989	-1.07174	0.283838	1
BuffaHigh:f__Clostridiaceae	-0.866595	0.820524	-1.05615	0.290901	1
BuffaHigh:g__Clostridium	-0.866595	0.820524	-1.05615	0.290901	1
BuffaHigh:g__Cupriavidus	-1.24657	1.1887	-1.04868	0.294324	1
BuffaHigh:f__Peptostreptococcaceae	-1.00396	0.959988	-1.04581	0.295651	1
BuffaHigh:s__Streptococcus.thermophilus	-1.35122	1.29913	-1.04009	0.298297	1
BuffaHigh:f__Debaryomycetaceae	-0.753293	0.726818	-1.03643	0.300003	1
BuffaHigh:s__Porphyromonas.sp..oral.taxon.275	-1.52812	1.48198	-1.03113	0.302478	1
BuffaHigh:f__Rikenellaceae	-1.11136	1.0781	-1.03085	0.302612	1
BuffaHigh:g__Alistipes	-1.11136	1.0781	-1.03085	0.302612	1
BuffaHigh:s__Prevotella.ruminicola	-1.22766	1.19579	-1.02665	0.304585	1
BuffaHigh:g__Ruminococcus	-1.23579	1.2214	-1.01178	0.311643	1
BuffaHigh:f__Yersiniaceae	-1.19052	1.2033	-0.989375	0.32248	1
BuffaHigh:p__Basidiomycota	0.884589	0.896836	0.986344	0.323964	1
BuffaHigh:c__Ustilaginomycetes	0.884589	0.896836	0.986344	0.323964	1
BuffaHigh:o__Ustilaginales	0.884589	0.896836	0.986344	0.323964	1
BuffaHigh:f__Ustilaginaceae	0.884589	0.896836	0.986344	0.323964	1
BuffaHigh:g__Sporisorium	0.884589	0.896836	0.986344	0.323964	1
BuffaHigh:s__Sporisorium.graminicola	0.884589	0.896836	0.986344	0.323964	1
BuffaHigh:g__Phocaeicola	-0.765272	0.787818	-0.971383	0.331358	1
BuffaHigh:s__Pseudomonas.parafulva	-1.25871	1.29659	-0.970786	0.331655	1
BuffaHigh:f__Aspergillaceae	1.09876	1.153	0.952952	0.340614	1
BuffaHigh:g__Aspergillus	1.09876	1.153	0.952952	0.340614	1
BuffaHigh:s__Aspergillus.chevalieri	1.09876	1.153	0.952952	0.340614	1
BuffaHigh:s__Selenomonas.sputigena	-1.2174	1.28769	-0.945414	0.344447	1
BuffaHigh:g__Delftia	-0.940538	0.997432	-0.942959	0.345702	1
BuffaHigh:s__Oscillibacter.sp..MM35	-1.36911	1.46853	-0.932302	0.351181	1
BuffaHigh:o__Acidaminococcales	1.18234	1.29475	0.913184	0.361146	1
BuffaHigh:f__Acidaminococcaceae	1.18234	1.29475	0.913184	0.361146	1
BuffaHigh:g__Phascolarctobacterium	1.18234	1.29475	0.913184	0.361146	1
BuffaHigh:s__Phascolarctobacterium.sp..Marseille.Q4147	1.18234	1.29475	0.913184	0.361146	1
BuffaHigh:g__Amphibacillus	1.1378	1.27972	0.889097	0.373951	1
BuffaHigh:s__Amphibacillus.xylanus	1.1378	1.27972	0.889097	0.373951	1
BuffaHigh:f__Nostocaceae	-0.944355	1.08434	-0.870899	0.383809	1
BuffaHigh:g__Nostoc	-0.944355	1.08434	-0.870899	0.383809	1
BuffaHigh:s__Pseudomonas.aeruginosa	-0.801305	0.92535	-0.865949	0.386518	1
BuffaHigh:k__unclassified.p__Chloroflexi	-0.827343	0.959349	-0.8624	0.388467	1
BuffaHigh:p__Chloroflexi	-0.827343	0.959349	-0.8624	0.388467	1
BuffaHigh:s__Pyricularia.grisea	0.626711	0.739632	0.847327	0.396813	1
BuffaHigh:s__Acinetobacter.calcoaceticus	0.648943	0.765977	0.84721	0.396878	1
BuffaHigh:s__Leptotrichia.wadei	-1.23682	1.4689	-0.842007	0.399784	1
BuffaHigh:s__Bacillus.thuringiensis	-0.837576	0.994766	-0.841983	0.399797	1
BuffaHigh:g__Oscillibacter	-1.07314	1.2832	-0.836304	0.402984	1
BuffaHigh:f__Lachnospiraceae	-0.771061	0.936123	-0.823675	0.410125	1
BuffaHigh:k__unclassified.p__Thermotogae	0.980205	1.19249	0.821984	0.411086	1
BuffaHigh:p__Thermotogae	0.980205	1.19249	0.821984	0.411086	1
BuffaHigh:c__Thermotogae	0.980205	1.19249	0.821984	0.411086	1
BuffaHigh:o__Thermotogales	0.980205	1.19249	0.821984	0.411086	1
BuffaHigh:f__Thermotogaceae	0.980205	1.19249	0.821984	0.411086	1
BuffaHigh:g__Thermotoga	0.980205	1.19249	0.821984	0.411086	1
BuffaHigh:s__Thermotoga.maritima	0.980205	1.19249	0.821984	0.411086	1
BuffaHigh:o__Gemmatales	-1.05622	1.29645	-0.814695	0.415247	1
BuffaHigh:f__Gemmataceae	-1.05622	1.29645	-0.814695	0.415247	1
BuffaHigh:f__Enterobacteriaceae	0.766325	0.949881	0.806759	0.419805	1
BuffaHigh:o__Pseudonocardiales	-0.723496	0.906262	-0.79833	0.424679	1
BuffaHigh:f__Pseudonocardiaceae	-0.723496	0.906262	-0.79833	0.424679	1
BuffaHigh:k__unclassified.p__Fusobacteria	0.689405	0.865669	0.796384	0.425809	1
BuffaHigh:p__Fusobacteria	0.689405	0.865669	0.796384	0.425809	1
BuffaHigh:c__Fusobacteriia	0.689405	0.865669	0.796384	0.425809	1
BuffaHigh:o__Fusobacteriales	0.689405	0.865669	0.796384	0.425809	1
BuffaHigh:s__Oscillibacter.sp..MM50	-1.01437	1.28306	-0.79059	0.429183	1
BuffaHigh:o__Burkholderiales	0.752279	0.952393	0.789883	0.429596	1
BuffaHigh:o__Thermoanaerobacterales	-1.14645	1.47165	-0.779022	0.435967	1
BuffaHigh:g__Mycobacterium	-1.14632	1.48646	-0.771175	0.440603	1
BuffaHigh:k__unclassified.p__Crenarchaeota	-1.13417	1.48384	-0.764352	0.444658	1
BuffaHigh:p__Crenarchaeota	-1.13417	1.48384	-0.764352	0.444658	1
BuffaHigh:c__Thermoprotei	-1.13417	1.48384	-0.764352	0.444658	1
BuffaHigh:o__Desulfurococcales	-1.13417	1.48384	-0.764352	0.444658	1
BuffaHigh:f__Pyrodictiaceae	-1.13417	1.48384	-0.764352	0.444658	1
BuffaHigh:g__Pyrolobus	-1.13417	1.48384	-0.764352	0.444658	1
BuffaHigh:s__Pyrolobus.fumarii	-1.13417	1.48384	-0.764352	0.444658	1
BuffaHigh:f__Microbacteriaceae	-0.801171	1.07369	-0.746188	0.455554	1
BuffaHigh:o__Myxococcales	1.09599	1.47255	0.744281	0.456707	1
BuffaHigh:c__Betaproteobacteria	0.705103	0.95209	0.740585	0.458945	1
BuffaHigh:g__Achromobacter	0.943946	1.29479	0.729036	0.46598	1
BuffaHigh:c__Conoidasida	-0.845228	1.17512	-0.719272	0.471973	1
BuffaHigh:o__Eucoccidiorida	-0.845228	1.17512	-0.719272	0.471973	1
BuffaHigh:f__Cryptosporidiidae	-0.845228	1.17512	-0.719272	0.471973	1
BuffaHigh:g__Cryptosporidium	-0.845228	1.17512	-0.719272	0.471973	1
BuffaHigh:s__Cryptosporidium.parvum	-0.845228	1.17512	-0.719272	0.471973	1
BuffaHigh:c__Dothideomycetes	-0.589851	0.82011	-0.719234	0.471997	1
BuffaHigh:o__Mycosphaerellales	-0.589851	0.82011	-0.719234	0.471997	1
BuffaHigh:f__Mycosphaerellaceae	-0.589851	0.82011	-0.719234	0.471997	1
BuffaHigh:g__Zymoseptoria	-0.589851	0.82011	-0.719234	0.471997	1
BuffaHigh:s__Zymoseptoria.tritici	-0.589851	0.82011	-0.719234	0.471997	1
BuffaHigh:g__Urbifossiella	-0.931481	1.29597	-0.718754	0.472292	1
BuffaHigh:s__Urbifossiella.limnaea	-0.931481	1.29597	-0.718754	0.472292	1
BuffaHigh:k__unclassified.p__Verrucomicrobia	-1.04697	1.46846	-0.712971	0.475864	1
BuffaHigh:p__Verrucomicrobia	-1.04697	1.46846	-0.712971	0.475864	1
BuffaHigh:o__Hyphomicrobiales	0.650612	0.927399	0.701544	0.482963	1
BuffaHigh:g__Alloprevotella	-0.855927	1.2217	-0.700606	0.483549	1
BuffaHigh:s__Alloprevotella.sp..E39	-0.855927	1.2217	-0.700606	0.483549	1
BuffaHigh:s__Phocaeicola.dorei	-0.691908	0.996255	-0.694509	0.487363	1
BuffaHigh:c__Planctomycetia	-0.888501	1.28927	-0.689152	0.490727	1
BuffaHigh:s__Achromobacter.xylosoxidans	-0.891832	1.29411	-0.689145	0.490732	1
BuffaHigh:k__unclassified.p__Cyanobacteria	-0.597309	0.869777	-0.686738	0.492248	1
BuffaHigh:p__Cyanobacteria	-0.597309	0.869777	-0.686738	0.492248	1
BuffaHigh:g__Methylobacterium	0.649861	0.951198	0.683203	0.494479	1
BuffaHigh:f__unclassified.g__Gemella	-0.826506	1.22292	-0.675849	0.499137	1
BuffaHigh:g__Gemella	-0.826506	1.22292	-0.675849	0.499137	1
BuffaHigh:f__Bacteroidaceae	-0.504495	0.752523	-0.670404	0.5026	1
BuffaHigh:f__Prevotellaceae	-0.626574	0.961077	-0.651949	0.514434	1
BuffaHigh:o__Sordariales	-0.462589	0.713384	-0.648444	0.516698	1
BuffaHigh:g__Amycolatopsis	-0.642953	0.992539	-0.647786	0.517123	1
BuffaHigh:s__Amycolatopsis.sp..DSM.110486	-0.642953	0.992539	-0.647786	0.517123	1
BuffaHigh:o__Xanthomonadales	-0.585635	0.907335	-0.645444	0.518639	1
BuffaHigh:f__Chaetomiaceae	-0.471717	0.741595	-0.636085	0.524721	1
BuffaHigh:g__Thermothielavioides	-0.471717	0.741595	-0.636085	0.524721	1
BuffaHigh:s__Thermothielavioides.terrestris	-0.471717	0.741595	-0.636085	0.524721	1
BuffaHigh:o__Micrococcales	-0.573495	0.907142	-0.6322	0.527256	1
BuffaHigh:c__Bacteroidia	-0.473092	0.752332	-0.628833	0.529458	1
BuffaHigh:o__Bacteroidales	-0.473092	0.752332	-0.628833	0.529458	1
BuffaHigh:f__Pseudomonadaceae	-0.470178	0.759386	-0.619155	0.535814	1
BuffaHigh:g__Pseudomonas	-0.470178	0.759386	-0.619155	0.535814	1
BuffaHigh:f__Streptococcaceae	-0.47393	0.775864	-0.610842	0.541304	1
BuffaHigh:g__Streptococcus	-0.47393	0.775864	-0.610842	0.541304	1
BuffaHigh:f__Fusobacteriaceae	0.518959	0.865797	0.5994	0.548906	1
BuffaHigh:g__Fusobacterium	0.518959	0.865797	0.5994	0.548906	1
BuffaHigh:g__Bacteroides	-0.452474	0.757616	-0.597234	0.550351	1
BuffaHigh:f__Methylobacteriaceae	0.564838	0.951468	0.593649	0.552747	1
BuffaHigh:g__Leptotrichia	-0.871518	1.46944	-0.593097	0.553116	1
BuffaHigh:o__Hypocreales	-0.422766	0.714211	-0.591934	0.553895	1
BuffaHigh:f__Clavicipitaceae	-0.422766	0.714211	-0.591934	0.553895	1
BuffaHigh:g__Ustilaginoidea	-0.422766	0.714211	-0.591934	0.553895	1
BuffaHigh:s__Ustilaginoidea.virens	-0.422766	0.714211	-0.591934	0.553895	1
BuffaHigh:k__unclassified.s__Mollivirus.sibericum	0.759619	1.28847	0.589551	0.555492	1
BuffaHigh:p__unclassified.s__Mollivirus.sibericum	0.759619	1.28847	0.589551	0.555492	1
BuffaHigh:c__unclassified.s__Mollivirus.sibericum	0.759619	1.28847	0.589551	0.555492	1
BuffaHigh:o__unclassified.s__Mollivirus.sibericum	0.759619	1.28847	0.589551	0.555492	1
BuffaHigh:f__unclassified.s__Mollivirus.sibericum	0.759619	1.28847	0.589551	0.555492	1
BuffaHigh:g__unclassified.s__Mollivirus.sibericum	0.759619	1.28847	0.589551	0.555492	1
BuffaHigh:s__Mollivirus.sibericum	0.759619	1.28847	0.589551	0.555492	1
BuffaHigh:k__unclassified.p__Euglenozoa	-0.533975	0.910346	-0.586562	0.557498	1
BuffaHigh:p__Euglenozoa	-0.533975	0.910346	-0.586562	0.557498	1
BuffaHigh:c__Kinetoplastea	-0.533975	0.910346	-0.586562	0.557498	1
BuffaHigh:o__Trypanosomatida	-0.533975	0.910346	-0.586562	0.557498	1
BuffaHigh:f__Trypanosomatidae	-0.533975	0.910346	-0.586562	0.557498	1
BuffaHigh:g__Trypanosoma	-0.533975	0.910346	-0.586562	0.557498	1
BuffaHigh:s__Trypanosoma.brucei	-0.533975	0.910346	-0.586562	0.557498	1
BuffaHigh:f__Sordariaceae	0.432735	0.754966	0.573184	0.56652	1
BuffaHigh:g__Neurospora	0.432735	0.754966	0.573184	0.56652	1
BuffaHigh:s__Neurospora.crassa	0.432735	0.754966	0.573184	0.56652	1
BuffaHigh:g__Kocuria	-0.732479	1.29195	-0.566957	0.570743	1
BuffaHigh:k__unclassified.p__Planctomycetes	-0.72785	1.28658	-0.565726	0.57158	1
BuffaHigh:p__Planctomycetes	-0.72785	1.28658	-0.565726	0.57158	1
BuffaHigh:g__Pichia	0.411625	0.731261	0.562897	0.573505	1
BuffaHigh:s__Pichia.kudriavzevii	0.411625	0.731261	0.562897	0.573505	1
BuffaHigh:k__unclassified.p__Proteobacteria	-0.835003	1.49038	-0.560263	0.5753	1
BuffaHigh:p__Proteobacteria	-0.835003	1.49038	-0.560263	0.5753	1
BuffaHigh:o__Pseudomonadales	-0.508823	0.912812	-0.557424	0.577238	1
BuffaHigh:s__Bacteroides.fragilis	0.526665	0.957722	0.549914	0.582378	1
BuffaHigh:k__unclassified.p__Bacteroidetes	-0.400724	0.734574	-0.545519	0.585397	1
BuffaHigh:p__Bacteroidetes	-0.400724	0.734574	-0.545519	0.585397	1
BuffaHigh:f__Leptotrichiaceae	-0.800793	1.4696	-0.544906	0.585818	1
BuffaHigh:g__Synechococcus	-0.696063	1.30451	-0.533582	0.593631	1
BuffaHigh:g__Candida	-0.426802	0.806238	-0.529375	0.596545	1
BuffaHigh:s__Candida.albicans	-0.426802	0.806238	-0.529375	0.596545	1
BuffaHigh:s__Streptococcus.porcinus	0.520903	0.989367	0.526501	0.59854	1
BuffaHigh:f__Corynebacteriaceae	-0.449072	0.870243	-0.516031	0.605832	1
BuffaHigh:g__Corynebacterium	-0.449072	0.870243	-0.516031	0.605832	1
BuffaHigh:c__Deltaproteobacteria	-0.509262	0.994883	-0.511882	0.608734	1
BuffaHigh:s__Methylobacterium.radiotolerans	0.720272	1.46528	0.491561	0.62303	1
BuffaHigh:s__Pseudomonas.sp..St316	-0.631519	1.2897	-0.489662	0.624373	1
BuffaHigh:k__unclassified.p__Actinobacteria	-0.360079	0.744634	-0.483565	0.628695	1
BuffaHigh:p__Actinobacteria	-0.360079	0.744634	-0.483565	0.628695	1
BuffaHigh:c__Actinomycetia	-0.360079	0.744634	-0.483565	0.628695	1
BuffaHigh:o__Lactobacillales	-0.35783	0.769732	-0.464876	0.64202	1
BuffaHigh:d__Archaea	-0.458695	0.991331	-0.462706	0.643575	1
BuffaHigh:f__Sphingomonadaceae	0.368168	0.802699	0.458663	0.646477	1
BuffaHigh:g__Sphingomonas	0.368168	0.802699	0.458663	0.646477	1
BuffaHigh:s__Pseudomonas.stutzeri	-0.669949	1.46295	-0.457943	0.646993	1
BuffaHigh:s__Bacteroides.ovatus	-0.395562	0.874482	-0.452339	0.651025	1
BuffaHigh:c__Negativicutes	-0.411278	0.914753	-0.449605	0.652995	1
BuffaHigh:f__Synechococcaceae	-0.58309	1.29952	-0.448697	0.65365	1
BuffaHigh:o__Enterobacterales	-0.334948	0.749277	-0.447029	0.654854	1
BuffaHigh:f__Trichocomaceae	-0.343353	0.769939	-0.445948	0.655635	1
BuffaHigh:g__Talaromyces	-0.343353	0.769939	-0.445948	0.655635	1
BuffaHigh:s__Talaromyces.rugulosus	-0.343353	0.769939	-0.445948	0.655635	1
BuffaHigh:f__Pichiaceae	0.310244	0.716405	0.433056	0.664974	1
BuffaHigh:s__Plasmodium.chabaudi	0.521267	1.21838	0.427835	0.668772	1
BuffaHigh:s__Butyricimonas.virosa	-0.531129	1.28609	-0.412981	0.679621	1
BuffaHigh:g__Priestia	0.393676	0.958068	0.410906	0.681141	1
BuffaHigh:s__Priestia.megaterium	0.393676	0.958068	0.410906	0.681141	1
BuffaHigh:s__Bacillus.sp..S3	0.576496	1.46475	0.39358	0.693891	1
BuffaHigh:g__Alcaligenes	0.324017	0.828892	0.390904	0.695868	1
BuffaHigh:s__Alcaligenes.faecalis	0.324017	0.828892	0.390904	0.695868	1
BuffaHigh:s__Fusobacterium.ulcerans	0.575179	1.47512	0.389919	0.696596	1
BuffaHigh:o__Eubacteriales	-0.2754	0.735151	-0.374616	0.707946	1
BuffaHigh:o__Actinomycetales	-0.320171	0.880015	-0.363825	0.715989	1
BuffaHigh:f__Actinomycetaceae	-0.320171	0.880015	-0.363825	0.715989	1
BuffaHigh:g__Serratia	-0.433665	1.23262	-0.351823	0.724971	1
BuffaHigh:f__Burkholderiaceae	-0.246458	0.702632	-0.350764	0.725766	1
BuffaHigh:s__Moraxella.osloensis	0.510956	1.46234	0.34941	0.726782	1
BuffaHigh:s__Clostridium.tetani	-0.440135	1.28823	-0.34166	0.732607	1
BuffaHigh:c__Clostridia	-0.249243	0.73472	-0.339235	0.734433	1
BuffaHigh:o__Sphingomonadales	0.251853	0.754665	0.333728	0.738585	1
BuffaHigh:c__Sordariomycetes	0.333975	1.00397	0.332654	0.739395	1
BuffaHigh:c__Alphaproteobacteria	-0.234481	0.71283	-0.328944	0.742198	1
BuffaHigh:g__Streptomyces	-0.290521	0.906324	-0.320548	0.748553	1
BuffaHigh:f__Nocardiaceae	0.369695	1.21682	0.303821	0.761264	1
BuffaHigh:g__Nocardia	0.369695	1.21682	0.303821	0.761264	1
BuffaHigh:s__Parabacteroides.distasonis	0.290016	0.99236	0.292249	0.770096	1
BuffaHigh:g__Burkholderia	-0.226236	0.791553	-0.285813	0.775022	1
BuffaHigh:s__Microbacterium.esteraromaticum	-0.420113	1.46996	-0.285798	0.775033	1
BuffaHigh:s__Burkholderia.contaminans	-0.274236	1.00629	-0.272522	0.785221	1
BuffaHigh:s__Acinetobacter.baumannii	-0.342753	1.28742	-0.266233	0.79006	1
BuffaHigh:s__Fusobacterium.pseudoperiodonticum	-0.283344	1.07802	-0.262838	0.792676	1
BuffaHigh:s__Clostridium.perfringens	0.352498	1.47604	0.238813	0.81125	1
BuffaHigh:s__Sphingomonas.hengshuiensis	-0.222902	0.954246	-0.233589	0.815304	1
BuffaHigh:c__unclassified.o__Synechococcales	-0.298618	1.29505	-0.230583	0.817639	1
BuffaHigh:o__Synechococcales	-0.298618	1.29505	-0.230583	0.817639	1
BuffaHigh:s__Plasmodium.coatneyi	-0.2911	1.28301	-0.226888	0.820511	1
BuffaHigh:o__Corynebacteriales	0.171901	0.759587	0.226309	0.820961	1
BuffaHigh:g__Streptacidiphilus	-0.331572	1.48279	-0.223613	0.823058	1
BuffaHigh:s__Bifidobacterium.adolescentis	0.306889	1.47153	0.208551	0.834798	1
BuffaHigh:c__unclassified.o__Nostocales	-0.220788	1.07214	-0.205931	0.836845	1
BuffaHigh:o__Nostocales	-0.220788	1.07214	-0.205931	0.836845	1
BuffaHigh:s__Campylobacter.showae	-0.262765	1.28945	-0.20378	0.838525	1
BuffaHigh:g__Moraxella	-0.24759	1.28191	-0.193141	0.846848	1
BuffaHigh:f__Comamonadaceae	-0.146808	0.770942	-0.190427	0.848975	1
BuffaHigh:s__Pseudomonas.yamanorum	0.177933	1.00241	0.177506	0.859111	1
BuffaHigh:o__Streptomycetales	-0.152493	0.861071	-0.177097	0.859432	1
BuffaHigh:f__Streptomycetaceae	-0.152493	0.861071	-0.177097	0.859432	1
BuffaHigh:s__Acinetobacter.sp..WCHAc010034	0.254845	1.47207	0.17312	0.862557	1
BuffaHigh:c__Cytophagia	-0.18419	1.07728	-0.170977	0.864242	1
BuffaHigh:o__Cytophagales	-0.18419	1.07728	-0.170977	0.864242	1
BuffaHigh:g__Acinetobacter	-0.126864	0.77757	-0.163154	0.870397	1
BuffaHigh:f__Thermoanaerobacterales	-0.234334	1.47706	-0.158649	0.873946	1
BuffaHigh:g__Mahella	-0.234334	1.47706	-0.158649	0.873946	1
BuffaHigh:s__Mahella.australiensis	-0.234334	1.47706	-0.158649	0.873946	1
BuffaHigh:k__unclassified.p__Thaumarchaeota	0.217501	1.46189	0.14878	0.881727	1
BuffaHigh:p__Thaumarchaeota	0.217501	1.46189	0.14878	0.881727	1
BuffaHigh:f__Moraxellaceae	-0.111434	0.777534	-0.143317	0.88604	1
BuffaHigh:s__Fusobacterium.nucleatum	-0.127488	0.910597	-0.140005	0.888656	1
BuffaHigh:g__Debaryomyces	0.0955146	0.711667	0.134212	0.893235	1
BuffaHigh:s__Debaryomyces.hansenii	0.0955146	0.711667	0.134212	0.893235	1
BuffaHigh:f__Tannerellaceae	0.118159	0.909161	0.129965	0.896594	1
BuffaHigh:f__Barnesiellaceae	-0.183162	1.47028	-0.124576	0.900859	1
BuffaHigh:s__Bifidobacterium.dentium	-0.104705	0.846685	-0.123665	0.901581	1
BuffaHigh:g__Lachnoanaerobaculum	0.167594	1.46378	0.114494	0.908847	1
BuffaHigh:s__Lachnoanaerobaculum.umeaense	0.167594	1.46378	0.114494	0.908847	1
BuffaHigh:s__Leptotrichia.trevisanii	-0.150439	1.47334	-0.102108	0.918671	1
BuffaHigh:s__Alistipes.finegoldii	-0.124248	1.28722	-0.0965238	0.923105	1
BuffaHigh:f__unclassified.g__Methylibium	0.129512	1.48557	0.08718	0.930528	1
BuffaHigh:g__Methylibium	0.129512	1.48557	0.08718	0.930528	1
BuffaHigh:g__Parabacteroides	0.0773113	0.909398	0.0850137	0.932251	1
BuffaHigh:g__Candidatus	-0.0700414	0.950259	-0.0737077	0.941243	1
BuffaHigh:g__Myroides	0.0656035	0.952146	0.0689006	0.945069	1
BuffaHigh:s__Myroides.profundi	0.0656035	0.952146	0.0689006	0.945069	1
BuffaHigh:s__Pseudomonas.multiresinivorans	0.101845	1.48793	0.0684479	0.945429	1
BuffaHigh:o__Magnaporthales	-0.0529832	0.77668	-0.0682176	0.945612	1
BuffaHigh:f__Pyriculariaceae	-0.0529832	0.77668	-0.0682176	0.945612	1
BuffaHigh:g__Pyricularia	-0.0529832	0.77668	-0.0682176	0.945612	1
BuffaHigh:g__Barnesiella	-0.0938537	1.47091	-0.0638067	0.949124	1
BuffaHigh:s__Barnesiella.viscericola	-0.0938537	1.47091	-0.0638067	0.949124	1
BuffaHigh:c__Ardenticatenia	-0.063034	1.1887	-0.0530275	0.95771	1
BuffaHigh:o__Ardenticatenales	-0.063034	1.1887	-0.0530275	0.95771	1
BuffaHigh:f__Ardenticatenaceae	-0.063034	1.1887	-0.0530275	0.95771	1
BuffaHigh:s__Candidatus.Promineofilum.breve	-0.063034	1.1887	-0.0530275	0.95771	1
BuffaHigh:f__unclassified.g__Minicystis	0.052847	1.47736	0.0357713	0.971465	1
BuffaHigh:g__Minicystis	0.052847	1.47736	0.0357713	0.971465	1
BuffaHigh:s__Minicystis.rosea	0.052847	1.47736	0.0357713	0.971465	1
BuffaHigh:s__Leptotrichia.hongkongensis	0.0505038	1.47798	0.0341709	0.972741	1
BuffaHigh:c__Eurotiomycetes	-0.0211744	0.704107	-0.0300727	0.976009	1
BuffaHigh:o__Eurotiales	-0.0211744	0.704107	-0.0300727	0.976009	1
BuffaHigh:s__Phocaeicola.vulgatus	0.0242733	0.831416	0.0291951	0.976709	1
BuffaHigh:f__Mycobacteriaceae	0.0308041	1.07101	0.0287618	0.977055	1
BuffaHigh:c__Conexivisphaeria	-0.039836	1.46214	-0.027245	0.978264	1
BuffaHigh:o__Conexivisphaerales	-0.039836	1.46214	-0.027245	0.978264	1
BuffaHigh:f__Conexivisphaeraceae	-0.039836	1.46214	-0.027245	0.978264	1
BuffaHigh:g__Conexivisphaera	-0.039836	1.46214	-0.027245	0.978264	1
BuffaHigh:s__Conexivisphaera.calida	-0.039836	1.46214	-0.027245	0.978264	1
BuffaHigh:o__Bifidobacteriales	0.0205588	0.793599	0.0259058	0.979332	1
BuffaHigh:f__Bifidobacteriaceae	0.0205588	0.793599	0.0259058	0.979332	1
BuffaHigh:g__Bifidobacterium	0.0205588	0.793599	0.0259058	0.979332	1
BuffaHigh:s__Ruminococcus.albus	-0.0343698	1.47111	-0.0233632	0.981361	1
BuffaHigh:s__Serratia.grimesii	0.0297594	1.29405	0.0229971	0.981653	1
BuffaHigh:s__Ruminococcus.sp..JE7A12	0.0109102	1.46269	0.00745898	0.994049	1
BuffaHigh:f__Micrococcaceae	-0.00963909	1.29569	-0.00743936	0.994064	1
BuffaHigh:o__Coriobacteriales	-18.9853	3671.89	-0.00517044	0.995875	1
BuffaHigh:c__Coriobacteriia	-19.8263	3859.3	-0.00513728	0.995901	1
BuffaHigh:k__unclassified.p__Chlamydiae	-20.1123	3965.21	-0.00507219	0.995953	1
BuffaHigh:p__Chlamydiae	-20.1123	3965.21	-0.00507219	0.995953	1
BuffaHigh:c__Chlamydiia	-20.1123	3965.21	-0.00507219	0.995953	1
BuffaHigh:o__Parachlamydiales	-20.1123	3965.21	-0.00507219	0.995953	1
BuffaHigh:f__unclassified.g__Candidatus	-20.8257	4169	-0.00499536	0.996014	1
BuffaHigh:s__Pseudomonas.mendocina	18.6245	3729.56	0.00499375	0.996016	1
BuffaHigh:g__Murdochiella	-19.7773	3967.32	-0.00498507	0.996023	1
BuffaHigh:s__Murdochiella.vaginalis	-19.7773	3967.32	-0.00498507	0.996023	1
BuffaHigh:c__Candidatus	-19.7717	4074.04	-0.0048531	0.996128	1
BuffaHigh:o__Candidatus	-19.7717	4074.04	-0.0048531	0.996128	1
BuffaHigh:f__Dipodascaceae	-18.3987	3823.45	-0.00481206	0.996161	1
BuffaHigh:g__Yarrowia	-18.3987	3823.45	-0.00481206	0.996161	1
BuffaHigh:s__Yarrowia.lipolytica	-18.3987	3823.45	-0.00481206	0.996161	1
BuffaHigh:s__Leptotrichia.sp..oral.taxon.221	-20.8222	4356.55	-0.00477952	0.996187	1
BuffaHigh:s__Fusobacterium.necrophorum	-17.996	3773.45	-0.00476912	0.996195	1
BuffaHigh:o__Neisseriales	-18.562	3929.49	-0.00472376	0.996231	1
BuffaHigh:g__Leuconostoc	-17.1005	3624.06	-0.00471861	0.996235	1
BuffaHigh:s__Delftia.acidovorans	-16.9845	3633.87	-0.00467394	0.996271	1
BuffaHigh:s__Leptotrichia.hofstadii	-17.7284	3796.82	-0.00466928	0.996274	1
BuffaHigh:s__Cupriavidus.basilensis	-17.4152	3736.75	-0.00466053	0.996281	1
BuffaHigh:o__Vibrionales	-19.7682	4263.22	-0.00463692	0.9963	1
BuffaHigh:f__Vibrionaceae	-19.7682	4263.22	-0.00463692	0.9963	1
BuffaHigh:g__Vibrio	-19.7682	4263.22	-0.00463692	0.9963	1
BuffaHigh:k__unclassified.p__Acidobacteria	-17.0324	3676.01	-0.00463339	0.996303	1
BuffaHigh:p__Acidobacteria	-17.0324	3676.01	-0.00463339	0.996303	1
BuffaHigh:c__Hydrogenophilalia	-16.7457	3616.49	-0.00463037	0.996306	1
BuffaHigh:o__Hydrogenophilales	-16.7457	3616.49	-0.00463037	0.996306	1
BuffaHigh:f__Hydrogenophilaceae	-16.7457	3616.49	-0.00463037	0.996306	1
BuffaHigh:g__Hydrogenophilus	-16.7457	3616.49	-0.00463037	0.996306	1
BuffaHigh:s__Hydrogenophilus.thermoluteolus	-16.7457	3616.49	-0.00463037	0.996306	1
BuffaHigh:s__Synechococcus.sp..CC9902	-16.9875	3669.45	-0.00462943	0.996306	1
BuffaHigh:s__Leptotrichia.sp..oral.taxon.212	-18.5166	4006.6	-0.00462154	0.996313	1
BuffaHigh:k__unclassified.p__Tenericutes	-18.7951	4070.23	-0.0046177	0.996316	1
BuffaHigh:p__Tenericutes	-18.7951	4070.23	-0.0046177	0.996316	1
BuffaHigh:s__Delftia.tsuruhatensis	-20.0275	4340.17	-0.00461445	0.996318	1
BuffaHigh:f__Candidatus	-17.277	3744.51	-0.00461396	0.996319	1
BuffaHigh:s__Pseudomonas.entomophila	-18.7216	4063.76	-0.00460696	0.996324	1
BuffaHigh:g__Borreliella	-18.874	4100.5	-0.00460285	0.996327	1
BuffaHigh:s__Corynebacterium.jeikeium	-17.9584	3905.26	-0.00459852	0.996331	1
BuffaHigh:k__unclassified.p__Spirochaetes	-19.7633	4309.58	-0.00458591	0.996341	1
BuffaHigh:p__Spirochaetes	-19.7633	4309.58	-0.00458591	0.996341	1
BuffaHigh:c__Spirochaetia	-19.7633	4309.58	-0.00458591	0.996341	1
BuffaHigh:g__Fannyhessea	-20.342	4449.75	-0.00457149	0.996352	1
BuffaHigh:s__Fannyhessea.vaginae	-20.342	4449.75	-0.00457149	0.996352	1
BuffaHigh:g__Olsenella	-19.0524	4186.79	-0.0045506	0.996369	1
BuffaHigh:s__Pseudomonas.sp..SGAir0191	-17.1646	3782.47	-0.00453794	0.996379	1
BuffaHigh:f__Theileriidae	17.7905	3926.69	0.00453065	0.996385	1
BuffaHigh:g__Theileria	17.7905	3926.69	0.00453065	0.996385	1
BuffaHigh:s__Bacteroides.intestinalis	-16.8837	3746.57	-0.00450645	0.996404	1
BuffaHigh:s__Bacteroides.heparinolyticus	-17.026	3782.8	-0.00450091	0.996409	1
BuffaHigh:o__Piroplasmida	17.6747	3927.47	0.00450027	0.996409	1
BuffaHigh:f__Chromobacteriaceae	-16.7205	3720.32	-0.00449439	0.996414	1
BuffaHigh:f__Peptoniphilaceae	-17.927	3991.05	-0.00449179	0.996416	1
BuffaHigh:f__Erythrobacteraceae	-17.0844	3837.42	-0.00445205	0.996448	1
BuffaHigh:f__Morganellaceae	-17.8467	4011.72	-0.00444864	0.996451	1
BuffaHigh:s__Leptotrichia.sp..oral.taxon.218	-20.8111	4698.01	-0.00442978	0.996466	1
BuffaHigh:s__Prevotella.oris	-17.0664	3856.03	-0.00442589	0.996469	1
BuffaHigh:s__Oscillibacter.valericigenes	-17.6134	3990.44	-0.0044139	0.996478	1
BuffaHigh:s__Nocardia.mangyaensis	15.9239	3608.77	0.00441256	0.996479	1
BuffaHigh:s__Bacteroides.zhangwenhongi	-18.6687	4244.34	-0.0043985	0.996491	1
BuffaHigh:s__Bacteroides.caecimuris	-20.8108	4733.88	-0.00439615	0.996492	1
BuffaHigh:s__Sphingomonas.sp..MM.1	-16.0768	3665.29	-0.00438624	0.9965	1
BuffaHigh:k__unclassified.p__Euryarchaeota	-17.4087	3971.74	-0.00438315	0.996503	1
BuffaHigh:p__Euryarchaeota	-17.4087	3971.74	-0.00438315	0.996503	1
BuffaHigh:s__Sphingomonas.wittichii	17.471	4013.08	0.00435352	0.996526	1
BuffaHigh:g__Peptoniphilus	-19.0223	4405.64	-0.00431772	0.996555	1
BuffaHigh:s__Peptoniphilus.ivorii	-19.0223	4405.64	-0.00431772	0.996555	1
BuffaHigh:f__unclassified.g__Leptothrix	-17.5903	4080.97	-0.00431032	0.996561	1
BuffaHigh:g__Leptothrix	-17.5903	4080.97	-0.00431032	0.996561	1
BuffaHigh:s__Leptothrix.cholodnii	-17.5903	4080.97	-0.00431032	0.996561	1
BuffaHigh:s__Sphingomonas.sp..AP4.R1	16.2653	3780.48	0.00430244	0.996567	1
BuffaHigh:s__Abelson.murine.leukemia.virus	-17.3252	4033.59	-0.00429523	0.996573	1
BuffaHigh:o__Rhodocyclales	-17.8375	4174.82	-0.00427262	0.996591	1
BuffaHigh:s__Clostridium.septicum	-16.8818	3958.82	-0.00426435	0.996598	1
BuffaHigh:c__Halobacteria	-16.8497	3951.79	-0.00426381	0.996598	1
BuffaHigh:s__Fusobacterium.periodonticum	-20.8106	4882.83	-0.00426199	0.996599	1
BuffaHigh:s__Butyricimonas.faecalis	-17.438	4134.88	-0.0042173	0.996635	1
BuffaHigh:f__Thermoactinomycetaceae	-17.593	4207.45	-0.00418138	0.996664	1
BuffaHigh:o__Eggerthellales	-19.8824	4758.52	-0.00417827	0.996666	1
BuffaHigh:f__Eggerthellaceae	-19.8824	4758.52	-0.00417827	0.996666	1
BuffaHigh:g__Pseudoleptotrichia	-17.8101	4262.93	-0.00417792	0.996667	1
BuffaHigh:s__Pseudoleptotrichia.goodfellowii	-17.8101	4262.93	-0.00417792	0.996667	1
BuffaHigh:o__Marinilabiliales	-17.8584	4276.28	-0.00417615	0.996668	1
BuffaHigh:f__Prolixibacteraceae	-17.8584	4276.28	-0.00417615	0.996668	1
BuffaHigh:g__Draconibacterium	-17.8584	4276.28	-0.00417615	0.996668	1
BuffaHigh:s__Draconibacterium.orientale	-17.8584	4276.28	-0.00417615	0.996668	1
BuffaHigh:o__Rhodospirillales	-16.479	3949.1	-0.00417284	0.996671	1
BuffaHigh:k__Heunggongvirae	17.1925	4122.21	0.00417069	0.996672	1
BuffaHigh:p__Uroviricota	17.1925	4122.21	0.00417069	0.996672	1
BuffaHigh:c__Caudoviricetes	17.1925	4122.21	0.00417069	0.996672	1
BuffaHigh:o__Caudovirales	17.1925	4122.21	0.00417069	0.996672	1
BuffaHigh:f__Siphoviridae	17.1925	4122.21	0.00417069	0.996672	1
BuffaHigh:g__Gorganvirus	17.1925	4122.21	0.00417069	0.996672	1
BuffaHigh:s__Proteus.virus.Isfahan	17.1925	4122.21	0.00417069	0.996672	1
BuffaHigh:s__Olsenella.uli	-22.0833	5300.66	-0.00416614	0.996676	1
BuffaHigh:o__Pasteurellales	-16.867	4054.23	-0.00416034	0.996681	1
BuffaHigh:f__Pasteurellaceae	-16.867	4054.23	-0.00416034	0.996681	1
BuffaHigh:o__Nevskiales	15.0193	3611.43	0.00415882	0.996682	1
BuffaHigh:g__Capnocytophaga	-18.8513	4540.55	-0.00415177	0.996687	1
BuffaHigh:g__Diaphorobacter	15.9116	3850.11	0.00413275	0.996703	1
BuffaHigh:g__Gordonibacter	-19.8886	4850.02	-0.00410072	0.996728	1
BuffaHigh:g__Anaerotignum	-18.8406	4611.04	-0.00408599	0.99674	1
BuffaHigh:s__Anaerotignum.propionicum	-18.8406	4611.04	-0.00408599	0.99674	1
BuffaHigh:g__Haemophilus	-16.5157	4052.52	-0.00407542	0.996748	1
BuffaHigh:s__Nostoc.sp..NIES.3756	16.3732	4029.17	0.00406367	0.996758	1
BuffaHigh:s__Methylobacterium.nodulans	17.4279	4290.72	0.00406177	0.996759	1
BuffaHigh:f__Eubacteriales	-18.2852	4517.95	-0.00404723	0.996771	1
BuffaHigh:s__Bifidobacterium.longum	16.9992	4215.73	0.00403234	0.996783	1
BuffaHigh:f__Hymenobacteraceae	-18.3108	4545.5	-0.00402833	0.996786	1
BuffaHigh:g__Hymenobacter	-18.3108	4545.5	-0.00402833	0.996786	1
BuffaHigh:o__Desulfobacterales	15.8988	3953.79	0.00402116	0.996792	1
BuffaHigh:d__Viruses	16.4965	4102.68	0.00402092	0.996792	1
BuffaHigh:f__Lactobacillaceae	-16.2318	4040.1	-0.00401767	0.996794	1
BuffaHigh:s__Pseudomonas.sp..MRSN12121	-19.1409	4770.74	-0.00401213	0.996799	1
BuffaHigh:g__Microterricola	15.8041	3945.97	0.00400512	0.996804	1
BuffaHigh:s__Microterricola.viridarii	15.8041	3945.97	0.00400512	0.996804	1
BuffaHigh:o__Veillonellales	-17.2209	4318.43	-0.00398778	0.996818	1
BuffaHigh:f__Veillonellaceae	-17.2209	4318.43	-0.00398778	0.996818	1
BuffaHigh:s__Diaphorobacter.sp..HDW4A	16.3623	4103.32	0.00398756	0.996818	1
BuffaHigh:s__Gemella.morbillorum	-17.5715	4420.97	-0.00397458	0.996829	1
BuffaHigh:g__Hydrogenophaga	-19.3259	4866.88	-0.0039709	0.996832	1
BuffaHigh:o__Rhodobacterales	-17.1628	4325.68	-0.00396766	0.996834	1
BuffaHigh:f__Rhodobacteraceae	-17.1628	4325.68	-0.00396766	0.996834	1
BuffaHigh:g__Morganella	-20.0745	5072.29	-0.00395768	0.996842	1
BuffaHigh:s__Morganella.morganii	-20.0745	5072.29	-0.00395768	0.996842	1
BuffaHigh:k__Fungi	-15.7581	3982.47	-0.00395687	0.996843	1
BuffaHigh:s__Acinetobacter.johnsonii	15.3441	3890.52	0.00394397	0.996853	1
BuffaHigh:g__Zygotorulaspora	18.172	4611.64	0.00394045	0.996856	1
BuffaHigh:s__Zygotorulaspora.mrakii	18.172	4611.64	0.00394045	0.996856	1
BuffaHigh:s__Theileria.equi	17.4514	4430.86	0.00393861	0.996857	1
BuffaHigh:s__Parabacteroides.goldsteinii	-16.5303	4224.6	-0.00391287	0.996878	1
BuffaHigh:g__Lactobacillus	-20.7936	5324.31	-0.0039054	0.996884	1
BuffaHigh:g__Jeotgalicoccus	-17.4209	4461.18	-0.003905	0.996884	1
BuffaHigh:g__Lactococcus	-17.4318	4484.24	-0.00388734	0.996898	1
BuffaHigh:g__Actinomyces	16.8463	4334.91	0.00388621	0.996899	1
BuffaHigh:s__Pseudomonas.qingdaonensis	-18.7812	4845.78	-0.00387579	0.996908	1
BuffaHigh:g__Blautia	-19.1058	4940.96	-0.00386682	0.996915	1
BuffaHigh:s__Blautia.sp..LZLJ.3	-19.1058	4940.96	-0.00386682	0.996915	1
BuffaHigh:s__Alistipes.communis	-19.2663	5008.36	-0.00384682	0.996931	1
BuffaHigh:s__Kitasatospora.setae	15.8436	4122.28	0.00384341	0.996933	1
BuffaHigh:s__Plasmodium.vivax	16.9264	4404.67	0.00384283	0.996934	1
BuffaHigh:s__Bacteroides.luhongzhouii	-19.7714	5148.32	-0.00384035	0.996936	1
BuffaHigh:f__Peptococcaceae	-15.88	4141.77	-0.00383411	0.996941	1
BuffaHigh:s__Ruminococcus.champanellensis	-16.9632	4430.58	-0.00382866	0.996945	1
BuffaHigh:s__Clostridium.sp..SY8519	-19.2794	5059.13	-0.00381082	0.996959	1
BuffaHigh:s__Oscillibacter.sp..MM59	-18.7836	4939.92	-0.00380242	0.996966	1
BuffaHigh:g__Erythrobacter	-16.2747	4281.76	-0.00380094	0.996967	1
BuffaHigh:s__Plasmodium.falciparum	17.7016	4661.97	0.00379701	0.99697	1
BuffaHigh:g__Jonquetella	-18.6219	4917.39	-0.00378695	0.996978	1
BuffaHigh:s__Jonquetella.anthropi	-18.6219	4917.39	-0.00378695	0.996978	1
BuffaHigh:g__Bordetella	18.4286	4881.34	0.00377533	0.996988	1
BuffaHigh:f__Propionibacteriaceae	15.076	3995.53	0.00377322	0.996989	1
BuffaHigh:f__Treponemataceae	-17.8143	4722.74	-0.00377203	0.99699	1
BuffaHigh:g__Treponema	-17.8143	4722.74	-0.00377203	0.99699	1
BuffaHigh:s__Theileria.annulata	17.5771	4665.46	0.00376749	0.996994	1
BuffaHigh:s__Lactococcus.lactis	-20.0902	5336.38	-0.00376477	0.996996	1
BuffaHigh:s__Pseudomonas.sp..ADAK13	-20.0902	5336.38	-0.00376477	0.996996	1
BuffaHigh:s__Megasphaera.stantonii	-20.8068	5567.94	-0.0037369	0.997018	1
BuffaHigh:s__Clostridium.intestinale	-21.6219	5797.02	-0.00372983	0.997024	1
BuffaHigh:g__Slackia	-21.1336	5669.27	-0.00372775	0.997026	1
BuffaHigh:s__Slackia.heliotrinireducens	-21.1336	5669.27	-0.00372775	0.997026	1
BuffaHigh:s__Bacteroides.caccae	-19.3775	5204.85	-0.00372298	0.997029	1
BuffaHigh:s__Bordetella.holmesii	18.4247	4987.16	0.00369444	0.997052	1
BuffaHigh:g__Solimonas	15.0409	4074.98	0.00369103	0.997055	1
BuffaHigh:s__Solimonas.sp..K1W22B.7	15.0409	4074.98	0.00369103	0.997055	1
BuffaHigh:s__Corynebacterium.efficiens	-16.6798	4523.55	-0.00368733	0.997058	1
BuffaHigh:f__Rhodanobacteraceae	17.5012	4749.38	0.00368494	0.99706	1
BuffaHigh:f__Sinobacteraceae	15.0055	4078.29	0.00367937	0.997064	1
BuffaHigh:s__Prevotella.sp..WR041	-16.2708	4425.1	-0.00367693	0.997066	1
BuffaHigh:o__Spirochaetales	-19.6493	5347.84	-0.00367425	0.997068	1
BuffaHigh:s__Alistipes.dispar	-16.2708	4434.87	-0.00366884	0.997073	1
BuffaHigh:f__Thermoanaerobacteraceae	-20.8059	5676.25	-0.00366543	0.997075	1
BuffaHigh:g__Carboxydothermus	-20.8059	5676.25	-0.00366543	0.997075	1
BuffaHigh:s__Carboxydothermus.hydrogenoformans	-20.8059	5676.25	-0.00366543	0.997075	1
BuffaHigh:s__Corynebacterium.segmentosum	16.1734	4473.7	0.00361522	0.997115	1
BuffaHigh:s__Burkholderia.territorii	-17.0934	4742.05	-0.00360464	0.997124	1
BuffaHigh:g__Intestinibaculum	14.7186	4084.28	0.00360372	0.997125	1
BuffaHigh:s__Intestinibaculum.porci	14.7186	4084.28	0.00360372	0.997125	1
BuffaHigh:s__Mycobacterium.sp..JS623	14.7186	4084.28	0.00360372	0.997125	1
BuffaHigh:s__Plasmodium.malariae	18.9648	5265.75	0.00360153	0.997126	1
BuffaHigh:g__Polynucleobacter	14.2718	3970.84	0.00359416	0.997132	1
BuffaHigh:g__Ilyobacter	-17.3358	4838.81	-0.00358266	0.997141	1
BuffaHigh:s__Ilyobacter.polytropus	-17.3358	4838.81	-0.00358266	0.997141	1
BuffaHigh:f__Borreliaceae	-20.1201	5641.5	-0.00356644	0.997154	1
BuffaHigh:s__Burkholderia.pseudomallei	13.9064	3899.51	0.00356619	0.997155	1
BuffaHigh:o__Propionibacteriales	16.1002	4540.7	0.00354574	0.997171	1
BuffaHigh:s__Capnocytophaga.endodontalis	-17.4712	4937.14	-0.00353873	0.997177	1
BuffaHigh:s__Methylibium.sp..Pch.M	-16.4251	4656.43	-0.0035274	0.997186	1
BuffaHigh:s__Gemella.sanguinis	13.6407	3888.68	0.00350779	0.997201	1
BuffaHigh:f__Thioalkalibacteraceae	-16.2146	4649.32	-0.00348753	0.997217	1
BuffaHigh:g__Guyparkeria	-16.2146	4649.32	-0.00348753	0.997217	1
BuffaHigh:s__Guyparkeria.halophila	-16.2146	4649.32	-0.00348753	0.997217	1
BuffaHigh:g__Ogataea	-16.9768	4869.03	-0.0034867	0.997218	1
BuffaHigh:s__Ogataea.parapolymorpha	-16.9768	4869.03	-0.0034867	0.997218	1
BuffaHigh:f__Legionellaceae	18.0323	5181.4	0.00348019	0.997223	1
BuffaHigh:g__Legionella	18.0323	5181.4	0.00348019	0.997223	1
BuffaHigh:s__Mycolicibacterium.fluoranthenivorans	19.1841	5515.14	0.00347843	0.997225	1
BuffaHigh:s__Prevotella.sp..Rep29	-19.2896	5559.44	-0.00346971	0.997232	1
BuffaHigh:s__Pseudomonas.plecoglossicida	-18.1772	5249.96	-0.00346234	0.997237	1
BuffaHigh:c__Sphingobacteriia	-19.7514	5742.04	-0.00343979	0.997255	1
BuffaHigh:c__unclassified.g__Candidatus	-19.7514	5742.04	-0.00343979	0.997255	1
BuffaHigh:o__Sphingobacteriales	-19.7514	5742.04	-0.00343979	0.997255	1
BuffaHigh:o__unclassified.g__Candidatus	-19.7514	5742.04	-0.00343979	0.997255	1
BuffaHigh:f__Coriobacteriaceae	-19.7514	5742.04	-0.00343979	0.997255	1
BuffaHigh:f__Sphingobacteriaceae	-19.7514	5742.04	-0.00343979	0.997255	1
BuffaHigh:g__Collinsella	-19.7514	5742.04	-0.00343979	0.997255	1
BuffaHigh:g__Rhodocytophaga	-19.7514	5742.04	-0.00343979	0.997255	1
BuffaHigh:g__Sphingobacterium	-19.7514	5742.04	-0.00343979	0.997255	1
BuffaHigh:s__Blautia.producta	-19.7514	5742.04	-0.00343979	0.997255	1
BuffaHigh:s__Candidatus.Endolissoclinum.faulkneri	-19.7514	5742.04	-0.00343979	0.997255	1
BuffaHigh:s__Collinsella.sp..zg1085	-19.7514	5742.04	-0.00343979	0.997255	1
BuffaHigh:s__Enterococcus.faecium	-19.7514	5742.04	-0.00343979	0.997255	1
BuffaHigh:s__Leptotrichia.sp..oral.taxon.847	-19.7514	5742.04	-0.00343979	0.997255	1
BuffaHigh:s__Rhodocytophaga.rosea	-19.7514	5742.04	-0.00343979	0.997255	1
BuffaHigh:s__Vibrio.cholerae	-19.7514	5742.04	-0.00343979	0.997255	1
BuffaHigh:g__Megasphaera	-17.2127	5017.89	-0.00343026	0.997263	1
BuffaHigh:k__Pararnavirae	-18.3968	5374.22	-0.00342315	0.997269	1
BuffaHigh:p__Artverviricota	-18.3968	5374.22	-0.00342315	0.997269	1
BuffaHigh:c__Revtraviricetes	-18.3968	5374.22	-0.00342315	0.997269	1
BuffaHigh:o__Ortervirales	-18.3968	5374.22	-0.00342315	0.997269	1
BuffaHigh:f__Retroviridae	-18.3968	5374.22	-0.00342315	0.997269	1
BuffaHigh:f__Atopobiaceae	-18.7795	5491.1	-0.00341999	0.997271	1
BuffaHigh:o__Oceanospirillales	-20.0937	5878.68	-0.00341807	0.997273	1
BuffaHigh:s__Hydrogenophaga.sp..PBC	-20.0937	5878.68	-0.00341807	0.997273	1
BuffaHigh:s__Microbacterium.sp..PM5	-20.0937	5878.68	-0.00341807	0.997273	1
BuffaHigh:g__Mogibacterium	-19.8136	5815.05	-0.0034073	0.997281	1
BuffaHigh:s__Mogibacterium.diversum	-19.8136	5815.05	-0.0034073	0.997281	1
BuffaHigh:s__Prevotella.enoeca	-19.7405	5793.74	-0.00340721	0.997281	1
BuffaHigh:c__Chitinophagia	15.7517	4644.97	0.00339113	0.997294	1
BuffaHigh:o__Chitinophagales	15.7517	4644.97	0.00339113	0.997294	1
BuffaHigh:f__Chitinophagaceae	15.7517	4644.97	0.00339113	0.997294	1
BuffaHigh:s__Prevotella.multiformis	-19.0331	5631.9	-0.00337951	0.997304	1
BuffaHigh:p__Ascomycota	-16.7421	4957.42	-0.00337719	0.997305	1
BuffaHigh:s__Pseudomonas.fluorescens	-16.2611	4829.53	-0.00336701	0.997314	1
BuffaHigh:g__Romboutsia	16.502	4913.1	0.00335877	0.99732	1
BuffaHigh:f__Helicobacteraceae	13.1185	3907.82	0.00335698	0.997322	1
BuffaHigh:g__Helicobacter	13.1185	3907.82	0.00335698	0.997322	1
BuffaHigh:s__Helicobacter.pylori	13.1185	3907.82	0.00335698	0.997322	1
BuffaHigh:s__Gemella.haemolysans	-16.6812	4981.23	-0.00334882	0.997328	1
BuffaHigh:c__Oligoflexia	17.5883	5255.64	0.00334657	0.99733	1
BuffaHigh:o__Bacteriovoracales	17.5883	5255.64	0.00334657	0.99733	1
BuffaHigh:f__Halobacteriovoraceae	17.5883	5255.64	0.00334657	0.99733	1
BuffaHigh:g__Halobacteriovorax	17.5883	5255.64	0.00334657	0.99733	1
BuffaHigh:s__Halobacteriovorax.sp..BALOs_7	17.5883	5255.64	0.00334657	0.99733	1
BuffaHigh:g__Desulfovibrio	-19.0877	5731.3	-0.00333044	0.997343	1
BuffaHigh:s__Desulfovibrio.vulgaris	-19.0877	5731.3	-0.00333044	0.997343	1
BuffaHigh:s__Clostridium.sp..AWRP	-16.3145	4918.18	-0.00331718	0.997353	1
BuffaHigh:c__Aconoidasida	17.1171	5163.99	0.00331469	0.997355	1
BuffaHigh:o__Haemosporida	17.1171	5163.99	0.00331469	0.997355	1
BuffaHigh:f__Plasmodiidae	17.1171	5163.99	0.00331469	0.997355	1
BuffaHigh:g__Plasmodium	17.1171	5163.99	0.00331469	0.997355	1
BuffaHigh:s__Streptococcus.pneumoniae	-15.5683	4704.86	-0.00330898	0.99736	1
BuffaHigh:s__Bacteroides.xylanisolvens	-19.3638	5868.72	-0.00329948	0.997367	1
BuffaHigh:f__Sutterellaceae	-17.1408	5195.55	-0.00329913	0.997368	1
BuffaHigh:g__Sutterella	-17.1408	5195.55	-0.00329913	0.997368	1
BuffaHigh:s__Sutterella.wadsworthensis	-17.0219	5187.69	-0.00328122	0.997382	1
BuffaHigh:k__unclassified.p__Apicomplexa	16.9168	5156.01	0.00328098	0.997382	1
BuffaHigh:p__Apicomplexa	16.9168	5156.01	0.00328098	0.997382	1
BuffaHigh:g__Gammaretrovirus	-18.7275	5708.45	-0.00328066	0.997382	1
BuffaHigh:c__Opitutae	-17.1371	5230.68	-0.00327626	0.997386	1
BuffaHigh:k__Orthornavirae	15.4379	4712.57	0.0032759	0.997386	1
BuffaHigh:p__Negarnaviricota	15.4379	4712.57	0.0032759	0.997386	1
BuffaHigh:c__Ellioviricetes	15.4379	4712.57	0.0032759	0.997386	1
BuffaHigh:o__Bunyavirales	15.4379	4712.57	0.0032759	0.997386	1
BuffaHigh:f__Peribunyaviridae	15.4379	4712.57	0.0032759	0.997386	1
BuffaHigh:g__Orthobunyavirus	15.4379	4712.57	0.0032759	0.997386	1
BuffaHigh:s__Shamonda.orthobunyavirus	15.4379	4712.57	0.0032759	0.997386	1
BuffaHigh:s__Nocardia.sp..CS682	-16.6661	5100.3	-0.00326766	0.997393	1
BuffaHigh:s__Leptotrichia.buccalis	-16.6419	5094.91	-0.00326637	0.997394	1
BuffaHigh:s__Kocuria.palustris	-17.285	5292.54	-0.00326592	0.997394	1
BuffaHigh:s__Alistipes.megaguti	-16.6178	5089.57	-0.00326506	0.997395	1
BuffaHigh:o__Desulfovibrionales	-18.2525	5592.12	-0.00326397	0.997396	1
BuffaHigh:f__Desulfovibrionaceae	-18.2525	5592.12	-0.00326397	0.997396	1
BuffaHigh:g__Micrococcus	-16.5316	5081.73	-0.00325314	0.997404	1
BuffaHigh:s__Micrococcus.luteus	-16.5316	5081.73	-0.00325314	0.997404	1
BuffaHigh:o__Legionellales	17.0488	5242.25	0.00325219	0.997405	1
BuffaHigh:f__Enterococcaceae	-16.5329	5085.27	-0.00325113	0.997406	1
BuffaHigh:g__Enterococcus	-16.5329	5085.27	-0.00325113	0.997406	1
BuffaHigh:g__Longicatena	-16.6395	5119.6	-0.00325015	0.997407	1
BuffaHigh:s__Longicatena.caecimuris	-16.6395	5119.6	-0.00325015	0.997407	1
BuffaHigh:o__Chromatiales	-15.0552	4641.05	-0.00324393	0.997412	1
BuffaHigh:g__Altererythrobacter	-16.416	5068.81	-0.00323863	0.997416	1
BuffaHigh:s__Altererythrobacter.ishigakiensis	-16.416	5068.81	-0.00323863	0.997416	1
BuffaHigh:s__Burkholderia.cenocepacia	-18.9227	5844.67	-0.00323759	0.997417	1
BuffaHigh:s__Murine.leukemia.virus	-17.7263	5493.43	-0.00322682	0.997425	1
BuffaHigh:s__Acinetobacter.nosocomialis	-17.2495	5354.82	-0.0032213	0.99743	1
BuffaHigh:s__Gemella.sp..ND.6198	16.7892	5219.85	0.00321642	0.997434	1
BuffaHigh:s__Sutterella.megalosphaeroides	-16.6431	5182.98	-0.00321111	0.997438	1
BuffaHigh:g__Yersinia	-17.3372	5400.29	-0.00321043	0.997438	1
BuffaHigh:s__Delftia.sp..Cs1.4	-17.0996	5333.79	-0.0032059	0.997442	1
BuffaHigh:s__Leptotrichia.shahii	-17.5048	5463.44	-0.003204	0.997444	1
BuffaHigh:s__Microbacterium.sp..ABRD_28	15.7586	4918.7	0.00320382	0.997444	1
BuffaHigh:g__Anaerococcus	-16.1651	5060.57	-0.00319433	0.997451	1
BuffaHigh:s__Anaerococcus.obesiensis	-16.1651	5060.57	-0.00319433	0.997451	1
BuffaHigh:o__Opitutales	-17.5496	5526.75	-0.00317539	0.997466	1
BuffaHigh:f__Opitutaceae	-17.5496	5526.75	-0.00317539	0.997466	1
BuffaHigh:s__Oscillibacter.sp..NSJ.62	-17.6021	5552.79	-0.00316996	0.997471	1
BuffaHigh:s__Cupriavidus.taiwanensis	13.7683	4356.61	0.00316033	0.997478	1
BuffaHigh:g__Limosilactobacillus	-15.9504	5056.25	-0.00315459	0.997483	1
BuffaHigh:s__Bacteroides.sp..M10	-17.3283	5518.01	-0.00314031	0.997494	1
BuffaHigh:f__Rhodospirillaceae	-15.8408	5053.68	-0.0031345	0.997499	1
BuffaHigh:f__Trichomonascaceae	17.5333	5598.17	0.00313197	0.997501	1
BuffaHigh:g__Sugiyamaella	17.5333	5598.17	0.00313197	0.997501	1
BuffaHigh:s__Sugiyamaella.lignohabitans	17.5333	5598.17	0.00313197	0.997501	1
BuffaHigh:g__Comamonas	-15.8108	5054.24	-0.00312823	0.997504	1
BuffaHigh:s__Streptococcus.sanguinis	15.921	5091.76	0.00312683	0.997505	1
BuffaHigh:o__Nitrosomonadales	-17.8042	5724.22	-0.00311033	0.997518	1
BuffaHigh:g__Lactiplantibacillus	-18.242	5924.85	-0.00307889	0.997543	1
BuffaHigh:g__Schaalia	17.307	5629.96	0.0030741	0.997547	1
BuffaHigh:g__Mannheimia	-15.4517	5052.81	-0.00305803	0.99756	1
BuffaHigh:s__Mannheimia.sp..USDA.ARS.USMARC.1261	-15.4517	5052.81	-0.00305803	0.99756	1
BuffaHigh:s__Burkholderia.ambifaria	17.9414	5941.73	0.00301956	0.997591	1
BuffaHigh:g__Caballeronia	15.4284	5124.27	0.00301086	0.997598	1
BuffaHigh:s__Caballeronia.insecticola	15.4284	5124.27	0.00301086	0.997598	1
BuffaHigh:g__Dyella	15.6352	5198.75	0.00300749	0.9976	1
BuffaHigh:g__Enterobacter	16.452	5514.76	0.00298326	0.99762	1
BuffaHigh:g__Tepidanaerobacter	15.3077	5134.74	0.0029812	0.997621	1
BuffaHigh:s__Tepidanaerobacter.acetatoxydans	15.3077	5134.74	0.0029812	0.997621	1
BuffaHigh:s__Burkholderia.glumae	-17.3672	5840	-0.00297383	0.997627	1
BuffaHigh:f__Akkermansiaceae	16.1335	5431.86	0.00297016	0.99763	1
BuffaHigh:g__Akkermansia	16.1335	5431.86	0.00297016	0.99763	1
BuffaHigh:s__Akkermansia.muciniphila	16.1335	5431.86	0.00297016	0.99763	1
BuffaHigh:g__Kitasatospora	14.8577	5049.56	0.00294237	0.997652	1
BuffaHigh:c__Verrucomicrobiae	15.9941	5448.17	0.00293568	0.997658	1
BuffaHigh:o__Verrucomicrobiales	15.9941	5448.17	0.00293568	0.997658	1
BuffaHigh:s__Corynebacterium.terpenotabidum	15.7454	5363.48	0.00293568	0.997658	1
BuffaHigh:c__Vicinamibacteria	-17.2327	5925.45	-0.00290825	0.99768	1
BuffaHigh:o__unclassified.f__Vicinamibacteraceae	-17.2327	5925.45	-0.00290825	0.99768	1
BuffaHigh:f__Vicinamibacteraceae	-17.2327	5925.45	-0.00290825	0.99768	1
BuffaHigh:g__Luteitalea	-17.2327	5925.45	-0.00290825	0.99768	1
BuffaHigh:s__Luteitalea.pratensis	-17.2327	5925.45	-0.00290825	0.99768	1
BuffaHigh:o__Thermosediminibacterales	15.5921	5366.04	0.0029057	0.997682	1
BuffaHigh:f__Tepidanaerobacteraceae	15.5921	5366.04	0.0029057	0.997682	1
BuffaHigh:o__Rickettsiales	15.591	5378.62	0.00289869	0.997687	1
BuffaHigh:f__Rickettsiaceae	15.591	5378.62	0.00289869	0.997687	1
BuffaHigh:s__Romboutsia.sp..CE17	15.3788	5387.53	0.00285451	0.997722	1
BuffaHigh:s__Fusobacterium.sp..NSJ.57	-15.6036	5492.24	-0.00284102	0.997733	1
BuffaHigh:g__Betabaculovirus	16.3018	5743.82	0.00283815	0.997735	1
BuffaHigh:k__unclassified.c__Naldaviricetes	16.215	5751.34	0.00281934	0.99775	1
BuffaHigh:p__unclassified.c__Naldaviricetes	16.215	5751.34	0.00281934	0.99775	1
BuffaHigh:c__Naldaviricetes	16.215	5751.34	0.00281934	0.99775	1
BuffaHigh:o__Lefavirales	16.215	5751.34	0.00281934	0.99775	1
BuffaHigh:f__Baculoviridae	16.215	5751.34	0.00281934	0.99775	1
BuffaHigh:s__Haemophilus.influenzae	-16.5816	5915.78	-0.00280295	0.997764	1
BuffaHigh:s__Choristoneura.fumiferana.granulovirus	16.4949	5895.66	0.00279781	0.997768	1
BuffaHigh:s__Methylobacterium.durans	15.7407	5734.4	0.00274495	0.99781	1
BuffaHigh:g__Pandoraea	12.7889	5790.77	0.00220849	0.998238	1
BuffaHigh:s__Pandoraea.oxalativorans	12.7889	5790.77	0.00220849	0.998238	1
BuffaHigh:g__Mycolicibacterium	0.0032287	1.46361	0.00220598	0.99824	1
BuffaHigh:s__Treponema.denticola	-0.806927	7406.83	-0.000108944	0.999913	1
BuffaHigh:g__Tistrella	-0.813438	7488.35	-0.000108627	0.999913	1
BuffaHigh:s__Tistrella.mobilis	-0.813438	7488.35	-0.000108627	0.999913	1
BuffaHigh:s__Dysosmobacter.welbionis	-0.840059	7796.85	-0.000107743	0.999914	1
BuffaHigh:f__Zoogloeaceae	-0.838126	7967.11	-0.000105198	0.999916	1
BuffaHigh:g__Thauera	-0.838126	7967.11	-0.000105198	0.999916	1
BuffaHigh:s__Thauera.sp..MZ1T	-0.838126	7967.11	-0.000105198	0.999916	1
BuffaHigh:s__Streptococcus.mitis	-0.820323	7812.31	-0.000105004	0.999916	1
BuffaHigh:s__Enterobacter.kobei	-0.808052	7804.2	-0.000103541	0.999917	1
BuffaHigh:f__Sporomusaceae	-0.821184	7979.09	-0.000102917	0.999918	1
BuffaHigh:s__Streptomyces.sp..SAT1	-0.860283	8373.32	-0.000102741	0.999918	1
BuffaHigh:f__Sterolibacteriaceae	-0.797779	7835.08	-0.000101821	0.999919	1
BuffaHigh:g__Methylomusa	-0.822247	8185.58	-0.000100451	0.99992	1
BuffaHigh:g__Tabrizicola	-0.822247	8185.58	-0.000100451	0.99992	1
BuffaHigh:s__Haemophilus.haemolyticus	-0.822247	8185.58	-0.000100451	0.99992	1
BuffaHigh:s__Methylomusa.anaerophila	-0.822247	8185.58	-0.000100451	0.99992	1
BuffaHigh:s__Prevotella.fusca	-0.822247	8185.58	-0.000100451	0.99992	1
BuffaHigh:s__Streptococcus.parasanguinis	-0.822247	8185.58	-0.000100451	0.99992	1
BuffaHigh:s__Streptococcus.sp..HSISM1	-0.822247	8185.58	-0.000100451	0.99992	1
BuffaHigh:s__Streptococcus.sp..LPB0220	-0.822247	8185.58	-0.000100451	0.99992	1
BuffaHigh:s__Tabrizicola.piscis	-0.822247	8185.58	-0.000100451	0.99992	1
BuffaHigh:s__Treponema.medium	-0.822247	8185.58	-0.000100451	0.99992	1
BuffaHigh:s__Treponema.sp..Marseille.Q4132	-0.822247	8185.58	-0.000100451	0.99992	1
BuffaHigh:s__Bacillus.cereus	0.998539	9960.1	0.000100254	0.99992	1
BuffaHigh:s__Lactiplantibacillus.plantarum	-0.815675	8177.74	-9.97433e-05	0.99992	1
BuffaHigh:s__Mycolicibacterium.chubuense	-0.819465	8321.05	-9.8481e-05	0.999921	1
BuffaHigh:s__Methylobacterium.terrae	-0.819884	8356.88	-9.81089e-05	0.999922	1
BuffaHigh:o__Planctomycetales	-0.792078	8109.15	-9.7677e-05	0.999922	1
BuffaHigh:f__Planctomycetaceae	-0.792078	8109.15	-9.7677e-05	0.999922	1
BuffaHigh:o__Geodermatophilales	-0.824856	8802.36	-9.37086e-05	0.999925	1
BuffaHigh:f__Geodermatophilaceae	-0.824856	8802.36	-9.37086e-05	0.999925	1
BuffaHigh:g__Modestobacter	-0.824856	8802.36	-9.37086e-05	0.999925	1
BuffaHigh:s__Modestobacter.marinus	-0.824856	8802.36	-9.37086e-05	0.999925	1
BuffaHigh:s__Methylobacterium.brachiatum	-0.796721	8537.96	-9.33151e-05	0.999926	1
BuffaHigh:g__Aggregatibacter	-0.820618	8997.98	-9.12002e-05	0.999927	1
BuffaHigh:s__Aggregatibacter.segnis	-0.820618	8997.98	-9.12002e-05	0.999927	1
BuffaHigh:g__Bacillus	0.995392	10926.9	9.10953e-05	0.999927	1
BuffaHigh:s__Streptococcus.pyogenes	-0.829949	9121.94	-9.09839e-05	0.999927	1
BuffaHigh:s__Porphyromonas.cangingivalis	-0.862143	9507.43	-9.06809e-05	0.999928	1
BuffaHigh:s__Erythrobacter.neustonensis	-0.779668	8598.04	-9.06798e-05	0.999928	1
BuffaHigh:g__Neisseria	-0.846022	9361.83	-9.03692e-05	0.999928	1
BuffaHigh:s__Hydrogenophaga.sp..YM1	-0.867563	9614.27	-9.02371e-05	0.999928	1
BuffaHigh:f__Acetobacteraceae	-0.813824	9124.42	-8.91919e-05	0.999929	1
BuffaHigh:g__Roseomonas	-0.813824	9124.42	-8.91919e-05	0.999929	1
BuffaHigh:s__Roseomonas.sp..546	-0.813824	9124.42	-8.91919e-05	0.999929	1
BuffaHigh:o__Frankiales	-0.807419	9095.92	-8.87671e-05	0.999929	1
BuffaHigh:f__Frankiaceae	-0.807419	9095.92	-8.87671e-05	0.999929	1
BuffaHigh:g__Frankia	-0.807419	9095.92	-8.87671e-05	0.999929	1
BuffaHigh:s__Frankia.sp..QA3	-0.807419	9095.92	-8.87671e-05	0.999929	1
BuffaHigh:g__Bergeyella	-0.777152	8937.94	-8.69498e-05	0.999931	1
BuffaHigh:s__Bergeyella.cardium	-0.777152	8937.94	-8.69498e-05	0.999931	1
BuffaHigh:g__Filimonas	-0.826224	9595.84	-8.61024e-05	0.999931	1
BuffaHigh:s__Filimonas.lacunae	-0.826224	9595.84	-8.61024e-05	0.999931	1
BuffaHigh:s__Streptococcus.oralis	-0.776231	9059.01	-8.5686e-05	0.999932	1
BuffaHigh:s__Gordonibacter.pamelaeae	-0.870305	10172.7	-8.5553e-05	0.999932	1
BuffaHigh:s__Mycolicibacterium.aubagnense	-0.835553	9776.3	-8.54672e-05	0.999932	1
BuffaHigh:g__Monoglobus	-0.856579	10046.7	-8.52597e-05	0.999932	1
BuffaHigh:s__Monoglobus.pectinilyticus	-0.856579	10046.7	-8.52597e-05	0.999932	1
BuffaHigh:g__Sterolibacterium	-0.782172	9371.86	-8.34596e-05	0.999933	1
BuffaHigh:s__Sterolibacterium.denitrificans	-0.782172	9371.86	-8.34596e-05	0.999933	1
BuffaHigh:s__Lactococcus.cremoris	-0.810648	9878.23	-8.2064e-05	0.999935	1
BuffaHigh:g__Rothia	-0.773666	9449.5	-8.18737e-05	0.999935	1
BuffaHigh:s__Bordetella.hinzii	-0.843993	10320.6	-8.17776e-05	0.999935	1
BuffaHigh:f__Nocardioidaceae	-0.79948	9939.34	-8.04359e-05	0.999936	1
BuffaHigh:g__Nocardioides	-0.79948	9939.34	-8.04359e-05	0.999936	1
BuffaHigh:g__Torulaspora	-0.784716	9785.41	-8.01924e-05	0.999936	1
BuffaHigh:s__Torulaspora.globosa	-0.784716	9785.41	-8.01924e-05	0.999936	1
BuffaHigh:s__Fusobacterium.gonidiaformans	-0.777731	9735.99	-7.9882e-05	0.999936	1
BuffaHigh:s__Neisseria.sicca	-0.819114	10264.7	-7.97988e-05	0.999936	1
BuffaHigh:k__unclassified.p__Deinococcus	-0.717521	9009.36	-7.96417e-05	0.999936	1
BuffaHigh:p__Deinococcus	-0.717521	9009.36	-7.96417e-05	0.999936	1
BuffaHigh:c__Deinococci	-0.717521	9009.36	-7.96417e-05	0.999936	1
BuffaHigh:g__Geobacillus	-0.804507	10214.6	-7.87608e-05	0.999937	1
BuffaHigh:s__Escherichia.albertii	-0.773728	9932.05	-7.79022e-05	0.999938	1
BuffaHigh:s__Rothia.aeria	-0.773728	9932.05	-7.79022e-05	0.999938	1
BuffaHigh:s__Corynebacterium.diphtheriae	-0.783381	10091	-7.76315e-05	0.999938	1
BuffaHigh:g__Faecalibacillus	-0.825103	10681.8	-7.72441e-05	0.999938	1
BuffaHigh:s__Faecalibacillus.intestinalis	-0.825103	10681.8	-7.72441e-05	0.999938	1
BuffaHigh:g__Haematobacter	-0.803738	10413.2	-7.71845e-05	0.999938	1
BuffaHigh:s__Corynebacterium.kefirresidentii	-0.803738	10413.2	-7.71845e-05	0.999938	1
BuffaHigh:s__Corynebacterium.tuberculostearicum	-0.803738	10413.2	-7.71845e-05	0.999938	1
BuffaHigh:s__Haematobacter.massiliensis	-0.803738	10413.2	-7.71845e-05	0.999938	1
BuffaHigh:s__Pseudomonas.sp..C27.2019.	-0.78024	10169	-7.67274e-05	0.999939	1
BuffaHigh:s__Christensenella.sp..Marseille.P3954	-0.798558	10432.2	-7.65477e-05	0.999939	1
BuffaHigh:o__unclassified.f__Candidatus	-0.784111	10298.2	-7.61408e-05	0.999939	1
BuffaHigh:s__Staphylococcus.epidermidis	-0.784111	10298.2	-7.61408e-05	0.999939	1
BuffaHigh:o__Thermales	-0.70798	9327.35	-7.59037e-05	0.999939	1
BuffaHigh:f__Thermaceae	-0.70798	9327.35	-7.59037e-05	0.999939	1
BuffaHigh:g__Thermus	-0.70798	9327.35	-7.59037e-05	0.999939	1
BuffaHigh:c__Mollicutes	-0.889917	11829.3	-7.52301e-05	0.99994	1
BuffaHigh:s__Porphyromonas.crevioricanis	-0.889917	11829.3	-7.52301e-05	0.99994	1
BuffaHigh:s__Kocuria.turfanensis	-0.809337	10842.7	-7.46435e-05	0.99994	1
BuffaHigh:f__Oxalobacteraceae	-0.84962	11546.9	-7.358e-05	0.999941	1
BuffaHigh:s__Romboutsia.hominis	-0.689438	9383.62	-7.34725e-05	0.999941	1
BuffaHigh:f__Spirochaetaceae	-0.87688	11937	-7.34591e-05	0.999941	1
BuffaHigh:g__Anaerocolumna	-0.87688	11937	-7.34591e-05	0.999941	1
BuffaHigh:s__Anaerocolumna.sp..CTTW	-0.87688	11937	-7.34591e-05	0.999941	1
BuffaHigh:s__Streptomyces.sp..fd1.xmd	-0.87688	11937	-7.34591e-05	0.999941	1
BuffaHigh:g__Klebsiella	-0.796152	10909.4	-7.29786e-05	0.999942	1
BuffaHigh:s__Klebsiella.quasipneumoniae	-0.796152	10909.4	-7.29786e-05	0.999942	1
BuffaHigh:g__Coprobacter	-0.804377	11028.8	-7.29339e-05	0.999942	1
BuffaHigh:g__Desulfofarcimen	-0.804377	11028.8	-7.29339e-05	0.999942	1
BuffaHigh:s__Coprobacter.secundus	-0.804377	11028.8	-7.29339e-05	0.999942	1
BuffaHigh:s__Desulfofarcimen.acetoxidans	-0.804377	11028.8	-7.29339e-05	0.999942	1
BuffaHigh:c__Acidimicrobiia	-0.814976	11247.9	-7.24558e-05	0.999942	1
BuffaHigh:o__Acidimicrobiales	-0.814976	11247.9	-7.24558e-05	0.999942	1
BuffaHigh:f__Iamiaceae	-0.814976	11247.9	-7.24558e-05	0.999942	1
BuffaHigh:g__Iamia	-0.814976	11247.9	-7.24558e-05	0.999942	1
BuffaHigh:s__Iamia.sp..SCSIO.61187	-0.814976	11247.9	-7.24558e-05	0.999942	1
BuffaHigh:s__Bacillus.velezensis	-0.82437	11546.9	-7.13932e-05	0.999943	1
BuffaHigh:f__Paludibacteraceae	-0.832069	11666.1	-7.13238e-05	0.999943	1
BuffaHigh:g__Paludibacter	-0.832069	11666.1	-7.13238e-05	0.999943	1
BuffaHigh:s__Paludibacter.propionicigenes	-0.832069	11666.1	-7.13238e-05	0.999943	1
BuffaHigh:s__Streptomyces.violaceusniger	-0.832069	11666.1	-7.13238e-05	0.999943	1
BuffaHigh:s__Corynebacterium.matruchotii	-0.846816	11875.6	-7.13075e-05	0.999943	1
BuffaHigh:o__Caulobacterales	-0.802928	11328.1	-7.08792e-05	0.999943	1
BuffaHigh:o__Nakamurellales	-0.802928	11328.1	-7.08792e-05	0.999943	1
BuffaHigh:f__Caulobacteraceae	-0.802928	11328.1	-7.08792e-05	0.999943	1
BuffaHigh:f__Nakamurellaceae	-0.802928	11328.1	-7.08792e-05	0.999943	1
BuffaHigh:g__Amniculibacterium	-0.802928	11328.1	-7.08792e-05	0.999943	1
BuffaHigh:g__Nakamurella	-0.802928	11328.1	-7.08792e-05	0.999943	1
BuffaHigh:g__Terricaulis	-0.802928	11328.1	-7.08792e-05	0.999943	1
BuffaHigh:s__Actinomyces.naeslundii	-0.802928	11328.1	-7.08792e-05	0.999943	1
BuffaHigh:s__Amniculibacterium.sp..G2.70	-0.802928	11328.1	-7.08792e-05	0.999943	1
BuffaHigh:s__Corynebacterium.sp..NML98.0116	-0.802928	11328.1	-7.08792e-05	0.999943	1
BuffaHigh:s__Kocuria.rosea	-0.802928	11328.1	-7.08792e-05	0.999943	1
BuffaHigh:s__Rothia.amarae	-0.802928	11328.1	-7.08792e-05	0.999943	1
BuffaHigh:s__Streptococcus.sp..FDAARGOS_522	-0.802928	11328.1	-7.08792e-05	0.999943	1
BuffaHigh:s__Terricaulis.silvestris	-0.802928	11328.1	-7.08792e-05	0.999943	1
BuffaHigh:s__Geobacillus.stearothermophilus	-0.815617	11508.9	-7.08683e-05	0.999943	1
BuffaHigh:o__Halanaerobiales	-0.885984	12751.3	-6.94818e-05	0.999945	1
BuffaHigh:f__Halanaerobiaceae	-0.885984	12751.3	-6.94818e-05	0.999945	1
BuffaHigh:s__Ruminococcus.bicirculans	-0.821927	11898.6	-6.90776e-05	0.999945	1
BuffaHigh:g__Arachidicoccus	-0.828897	12033	-6.88853e-05	0.999945	1
BuffaHigh:o__Streptosporangiales	-0.835215	12188.4	-6.85253e-05	0.999945	1
BuffaHigh:g__Cutibacterium	-0.808562	11803.1	-6.85041e-05	0.999945	1
BuffaHigh:s__Acinetobacter.lwoffii	-0.808562	11803.1	-6.85041e-05	0.999945	1
BuffaHigh:s__Cutibacterium.avidum	-0.808562	11803.1	-6.85041e-05	0.999945	1
BuffaHigh:k__unclassified.p__Armatimonadetes	-0.826499	12336.3	-6.69975e-05	0.999947	1
BuffaHigh:p__Armatimonadetes	-0.826499	12336.3	-6.69975e-05	0.999947	1
BuffaHigh:c__Chthonomonadetes	-0.826499	12336.3	-6.69975e-05	0.999947	1
BuffaHigh:o__Chthonomonadales	-0.826499	12336.3	-6.69975e-05	0.999947	1
BuffaHigh:f__Chthonomonadaceae	-0.826499	12336.3	-6.69975e-05	0.999947	1
BuffaHigh:g__Chthonomonas	-0.826499	12336.3	-6.69975e-05	0.999947	1
BuffaHigh:s__Chthonomonas.calidirosea	-0.826499	12336.3	-6.69975e-05	0.999947	1
BuffaHigh:s__Schaalia.meyeri	-0.74663	11273.1	-6.62311e-05	0.999947	1
BuffaHigh:g__Butyrivibrio	-0.74013	11219.6	-6.59674e-05	0.999947	1
BuffaHigh:s__Butyrivibrio.fibrisolvens	-0.74013	11219.6	-6.59674e-05	0.999947	1
BuffaHigh:s__Acinetobacter.haemolyticus	-0.820648	12512.2	-6.5588e-05	0.999948	1
BuffaHigh:f__Weeksellaceae	-0.772718	11845.4	-6.52333e-05	0.999948	1
BuffaHigh:s__Enterobacter.hormaechei	-0.775166	11996.2	-6.46174e-05	0.999948	1
BuffaHigh:c__Nitriliruptoria	-0.700539	10919.4	-6.41553e-05	0.999949	1
BuffaHigh:o__Egibacterales	-0.700539	10919.4	-6.41553e-05	0.999949	1
BuffaHigh:f__Egibacteraceae	-0.700539	10919.4	-6.41553e-05	0.999949	1
BuffaHigh:g__Egibacter	-0.700539	10919.4	-6.41553e-05	0.999949	1
BuffaHigh:s__Egibacter.rhizosphaerae	-0.700539	10919.4	-6.41553e-05	0.999949	1
BuffaHigh:c__unclassified.o__Gloeoemargaritales	-0.842831	13205.8	-6.38227e-05	0.999949	1
BuffaHigh:o__Gloeoemargaritales	-0.842831	13205.8	-6.38227e-05	0.999949	1
BuffaHigh:f__Gloeomargaritaceae	-0.842831	13205.8	-6.38227e-05	0.999949	1
BuffaHigh:g__Gloeomargarita	-0.842831	13205.8	-6.38227e-05	0.999949	1
BuffaHigh:s__Gloeomargarita.lithophora	-0.842831	13205.8	-6.38227e-05	0.999949	1
BuffaHigh:s__Pseudomonas.syringae	-0.663633	10516.9	-6.31017e-05	0.99995	1
BuffaHigh:s__Haemophilus.parainfluenzae	-0.853998	14233.9	-5.99974e-05	0.999952	1
BuffaHigh:s__Bacteroides.sp..CACC.737	-0.772992	13045.5	-5.92534e-05	0.999953	1
BuffaHigh:s__Corynebacterium.kroppenstedtii	-0.776316	13602.8	-5.70704e-05	0.999954	1
BuffaHigh:g__Sporomusa	-0.804667	14335.3	-5.61318e-05	0.999955	1
BuffaHigh:s__Prevotella.scopos	-0.804667	14335.3	-5.61318e-05	0.999955	1
BuffaHigh:s__Sporomusa.termitida	-0.804667	14335.3	-5.61318e-05	0.999955	1
BuffaHigh:f__Thermohalobacteraceae	-0.773794	13820.6	-5.59885e-05	0.999955	1
BuffaHigh:g__Caloranaerobacter	-0.773794	13820.6	-5.59885e-05	0.999955	1
BuffaHigh:s__Caloranaerobacter.azorensis	-0.773794	13820.6	-5.59885e-05	0.999955	1
BuffaHigh:f__Neisseriaceae	-0.849946	15297.1	-5.55624e-05	0.999956	1
BuffaHigh:s__Methylobacterium.aquaticum	-0.74508	13491.6	-5.52253e-05	0.999956	1
BuffaHigh:f__Herelleviridae	-0.767559	14362.7	-5.34412e-05	0.999957	1
BuffaHigh:g__Caeruleovirus	-0.764874	14492.1	-5.27786e-05	0.999958	1
BuffaHigh:s__Bacillus.virus.Bcp1	-0.764874	14492.1	-5.27786e-05	0.999958	1
BuffaHigh:s__Pseudomonas.rhodesiae	-0.841502	16477.1	-5.10709e-05	0.999959	1
BuffaHigh:g__Saccharopolyspora	-0.634469	12431.3	-5.10381e-05	0.999959	1
BuffaHigh:s__Corynebacterium.propinquum	-0.768829	15257.8	-5.03892e-05	0.99996	1
BuffaHigh:g__Pseudonocardia	-0.503536	10077.1	-4.99684e-05	0.99996	1
BuffaHigh:s__Pseudonocardia.autotrophica	-0.503536	10077.1	-4.99684e-05	0.99996	1
BuffaHigh:f__Desulfobulbaceae	-0.754935	15241.2	-4.95324e-05	0.99996	1
BuffaHigh:g__Desulfobulbus	-0.754935	15241.2	-4.95324e-05	0.99996	1
BuffaHigh:s__Hymenobacter.sp..BRD67	-0.760502	15955.6	-4.76637e-05	0.999962	1
BuffaHigh:s__Pseudomonas.azotoformans	-0.646772	13873.8	-4.66182e-05	0.999963	1
BuffaHigh:f__Babesiidae	-0.922259	23525.5	-3.92024e-05	0.999969	1
BuffaHigh:g__Babesia	-0.922259	23525.5	-3.92024e-05	0.999969	1
BuffaHigh:s__Babesia.bigemina	-0.922259	23525.5	-3.92024e-05	0.999969	1
BuffaHigh:g__Aerosticca	-0.466105	11999.1	-3.88449e-05	0.999969	1
BuffaHigh:s__Aerosticca.soli	-0.466105	11999.1	-3.88449e-05	0.999969	1
BuffaHigh:o__Micromonosporales	-0.508367	14600.7	-3.4818e-05	0.999972	1
BuffaHigh:f__Micromonosporaceae	-0.508367	14600.7	-3.4818e-05	0.999972	1
BuffaHigh:s__Bifidobacterium.bifidum	-0.74625	21791.8	-3.42445e-05	0.999973	1
BuffaHigh:s__Nocardia.farcinica	-0.705325	23083.2	-3.05558e-05	0.999976	1
BuffaHigh:f__Hyphomicrobiaceae	-0.437017	14754.1	-2.96201e-05	0.999976	1
BuffaHigh:f__Bradyrhizobiaceae	-0.430346	15913.1	-2.70435e-05	0.999978	1
BuffaHigh:s__Sphingomonas.sp..C8.2	-0.430346	15913.1	-2.70435e-05	0.999978	1
BuffaHigh:s__Megasphaera.elsdenii	-0.576452	21447.7	-2.68772e-05	0.999979	1
BuffaHigh:s__Methylobacterium.oryzae	-0.615739	24938.3	-2.46905e-05	0.99998	1
BuffaHigh:s__Selenomonas.sp..Marseille.Q3039	-0.903476	37463.3	-2.41163e-05	0.999981	1
BuffaHigh:s__Methylobacterium.phyllosphaerae	-0.520987	24753.7	-2.10469e-05	0.999983	1
BuffaHigh:d__Bacteria	NA	0	NA	NA	NA
BuffaHigh:d__Eukaryota	NA	0	NA	NA	NA
BuffaHigh:s__Plasmid.pWW100	NA	0	NA	NA	NA
BuffaHigh:k__Bamfordvirae	NA	0	NA	NA	NA
BuffaHigh:k__Metazoa	NA	0	NA	NA	NA
BuffaHigh:k__Sangervirae	NA	0	NA	NA	NA
BuffaHigh:k__Shotokuvirae	NA	0	NA	NA	NA
BuffaHigh:k__unclassified.c__Candidatus	NA	0	NA	NA	NA
BuffaHigh:k__unclassified.c__Cryptophyceae	NA	0	NA	NA	NA
BuffaHigh:k__unclassified.f__Candidatus	NA	0	NA	NA	NA
BuffaHigh:k__unclassified.g__Pandoravirus	NA	0	NA	NA	NA
BuffaHigh:k__unclassified.p__Aquificae	NA	0	NA	NA	NA
BuffaHigh:k__unclassified.p__Atribacterota	NA	0	NA	NA	NA
BuffaHigh:k__unclassified.p__Bacillariophyta	NA	0	NA	NA	NA
BuffaHigh:k__unclassified.p__Caldiserica	NA	0	NA	NA	NA
BuffaHigh:k__unclassified.p__Candidatus	NA	0	NA	NA	NA
BuffaHigh:k__unclassified.p__Cercozoa	NA	0	NA	NA	NA
BuffaHigh:k__unclassified.p__Chlorobi	NA	0	NA	NA	NA
BuffaHigh:k__unclassified.p__Chrysiogenetes	NA	0	NA	NA	NA
BuffaHigh:k__unclassified.p__Coprothermobacterota	NA	0	NA	NA	NA
BuffaHigh:k__unclassified.p__Deferribacteres	NA	0	NA	NA	NA
BuffaHigh:k__unclassified.p__Dictyoglomi	NA	0	NA	NA	NA
BuffaHigh:k__unclassified.p__Elusimicrobia	NA	0	NA	NA	NA
BuffaHigh:k__unclassified.p__Fibrobacteres	NA	0	NA	NA	NA
BuffaHigh:k__unclassified.p__Firmicutes	NA	0	NA	NA	NA
BuffaHigh:k__unclassified.p__Fornicata	NA	0	NA	NA	NA
BuffaHigh:k__unclassified.p__Gemmatimonadetes	NA	0	NA	NA	NA
BuffaHigh:k__unclassified.p__Ignavibacteriae	NA	0	NA	NA	NA
BuffaHigh:k__unclassified.p__Kiritimatiellaeota	NA	0	NA	NA	NA
BuffaHigh:k__unclassified.p__Nitrospirae	NA	0	NA	NA	NA
BuffaHigh:k__unclassified.p__Thermodesulfobacteria	NA	0	NA	NA	NA
BuffaHigh:k__unclassified.s__Abyssogena.phaseoliformis.symbiont	NA	0	NA	NA	NA
BuffaHigh:k__unclassified.s__Apis.mellifera.filamentous.virus	NA	0	NA	NA	NA
BuffaHigh:k__unclassified.s__Changjiang.tombus.like.virus.10	NA	0	NA	NA	NA
BuffaHigh:k__unclassified.s__Halovirus.HHTV.2	NA	0	NA	NA	NA
BuffaHigh:k__unclassified.s__Hubei.tombus.like.virus.8	NA	0	NA	NA	NA
BuffaHigh:k__unclassified.s__Isorropodon.fossajaponicum.symbiont	NA	0	NA	NA	NA
BuffaHigh:k__unclassified.s__Leptopilina.boulardi.filamentous.virus	NA	0	NA	NA	NA
BuffaHigh:k__unclassified.s__Plasmid.pWW100	NA	0	NA	NA	NA
BuffaHigh:p__Aquificae	NA	0	NA	NA	NA
BuffaHigh:p__Atribacterota	NA	0	NA	NA	NA
BuffaHigh:p__Bacillariophyta	NA	0	NA	NA	NA
BuffaHigh:p__Caldiserica	NA	0	NA	NA	NA
BuffaHigh:p__Candidatus	NA	0	NA	NA	NA
BuffaHigh:p__Cercozoa	NA	0	NA	NA	NA
BuffaHigh:p__Chlorobi	NA	0	NA	NA	NA
BuffaHigh:p__Chordata	NA	0	NA	NA	NA
BuffaHigh:p__Chrysiogenetes	NA	0	NA	NA	NA
BuffaHigh:p__Coprothermobacterota	NA	0	NA	NA	NA
BuffaHigh:p__Cossaviricota	NA	0	NA	NA	NA
BuffaHigh:p__Deferribacteres	NA	0	NA	NA	NA
BuffaHigh:p__Dictyoglomi	NA	0	NA	NA	NA
BuffaHigh:p__Duplornaviricota	NA	0	NA	NA	NA
BuffaHigh:p__Elusimicrobia	NA	0	NA	NA	NA
BuffaHigh:p__Fibrobacteres	NA	0	NA	NA	NA
BuffaHigh:p__Firmicutes	NA	0	NA	NA	NA
BuffaHigh:p__Fornicata	NA	0	NA	NA	NA
BuffaHigh:p__Gemmatimonadetes	NA	0	NA	NA	NA
BuffaHigh:p__Ignavibacteriae	NA	0	NA	NA	NA
BuffaHigh:p__Kiritimatiellaeota	NA	0	NA	NA	NA
BuffaHigh:p__Kitrinoviricota	NA	0	NA	NA	NA
BuffaHigh:p__Microsporidia	NA	0	NA	NA	NA
BuffaHigh:p__Nitrospirae	NA	0	NA	NA	NA
BuffaHigh:p__Nucleocytoviricota	NA	0	NA	NA	NA
BuffaHigh:p__Peploviricota	NA	0	NA	NA	NA
BuffaHigh:p__Phixviricota	NA	0	NA	NA	NA
BuffaHigh:p__Pisuviricota	NA	0	NA	NA	NA
BuffaHigh:p__Preplasmiviricota	NA	0	NA	NA	NA
BuffaHigh:p__Thermodesulfobacteria	NA	0	NA	NA	NA
BuffaHigh:p__unclassified.c__Candidatus	NA	0	NA	NA	NA
BuffaHigh:p__unclassified.c__Cryptophyceae	NA	0	NA	NA	NA
BuffaHigh:p__unclassified.f__Candidatus	NA	0	NA	NA	NA
BuffaHigh:p__unclassified.g__Pandoravirus	NA	0	NA	NA	NA
BuffaHigh:p__unclassified.s__Abyssogena.phaseoliformis.symbiont	NA	0	NA	NA	NA
BuffaHigh:p__unclassified.s__Apis.mellifera.filamentous.virus	NA	0	NA	NA	NA
BuffaHigh:p__unclassified.s__Changjiang.tombus.like.virus.10	NA	0	NA	NA	NA
BuffaHigh:p__unclassified.s__Halovirus.HHTV.2	NA	0	NA	NA	NA
BuffaHigh:p__unclassified.s__Hubei.tombus.like.virus.8	NA	0	NA	NA	NA
BuffaHigh:p__unclassified.s__Isorropodon.fossajaponicum.symbiont	NA	0	NA	NA	NA
BuffaHigh:p__unclassified.s__Leptopilina.boulardi.filamentous.virus	NA	0	NA	NA	NA
BuffaHigh:p__unclassified.s__Plasmid.pWW100	NA	0	NA	NA	NA
BuffaHigh:c__Acidithiobacillia	NA	0	NA	NA	NA
BuffaHigh:c__Acidobacteriia	NA	0	NA	NA	NA
BuffaHigh:c__Agaricomycetes	NA	0	NA	NA	NA
BuffaHigh:c__Alsuviricetes	NA	0	NA	NA	NA
BuffaHigh:c__Aquificae	NA	0	NA	NA	NA
BuffaHigh:c__Archaeoglobi	NA	0	NA	NA	NA
BuffaHigh:c__Atribacteria	NA	0	NA	NA	NA
BuffaHigh:c__Bacillariophyceae	NA	0	NA	NA	NA
BuffaHigh:c__Bacilli	NA	0	NA	NA	NA
BuffaHigh:c__Blastocatellia	NA	0	NA	NA	NA
BuffaHigh:c__Caldilineae	NA	0	NA	NA	NA
BuffaHigh:c__Caldisericia	NA	0	NA	NA	NA
BuffaHigh:c__Chlorarachniophyceae	NA	0	NA	NA	NA
BuffaHigh:c__Chlorobia	NA	0	NA	NA	NA
BuffaHigh:c__Chloroflexia	NA	0	NA	NA	NA
BuffaHigh:c__Chrymotiviricetes	NA	0	NA	NA	NA
BuffaHigh:c__Chrysiogenetes	NA	0	NA	NA	NA
BuffaHigh:c__Coprothermobacteria	NA	0	NA	NA	NA
BuffaHigh:c__Coscinodiscophyceae	NA	0	NA	NA	NA
BuffaHigh:c__Cryptophyceae	NA	0	NA	NA	NA
BuffaHigh:c__Deferribacteres	NA	0	NA	NA	NA
BuffaHigh:c__Dehalococcoidia	NA	0	NA	NA	NA
BuffaHigh:c__Dictyoglomia	NA	0	NA	NA	NA
BuffaHigh:c__Elusimicrobia	NA	0	NA	NA	NA
BuffaHigh:c__Endomicrobia	NA	0	NA	NA	NA
BuffaHigh:c__Fibrobacteria	NA	0	NA	NA	NA
BuffaHigh:c__Fimbriimonadia	NA	0	NA	NA	NA
BuffaHigh:c__Flasuviricetes	NA	0	NA	NA	NA
BuffaHigh:c__Gemmatimonadetes	NA	0	NA	NA	NA
BuffaHigh:c__Gloeobacteria	NA	0	NA	NA	NA
BuffaHigh:c__Herviviricetes	NA	0	NA	NA	NA
BuffaHigh:c__Holophagae	NA	0	NA	NA	NA
BuffaHigh:c__Ignavibacteria	NA	0	NA	NA	NA
BuffaHigh:c__Kiritimatiellae	NA	0	NA	NA	NA
BuffaHigh:c__Ktedonobacteria	NA	0	NA	NA	NA
BuffaHigh:c__Leotiomycetes	NA	0	NA	NA	NA
BuffaHigh:c__Limnochordia	NA	0	NA	NA	NA
BuffaHigh:c__Malasseziomycetes	NA	0	NA	NA	NA
BuffaHigh:c__Malgrandaviricetes	NA	0	NA	NA	NA
BuffaHigh:c__Mammalia	NA	0	NA	NA	NA
BuffaHigh:c__Megaviricetes	NA	0	NA	NA	NA
BuffaHigh:c__Methanobacteria	NA	0	NA	NA	NA
BuffaHigh:c__Methanococci	NA	0	NA	NA	NA
BuffaHigh:c__Methanomicrobia	NA	0	NA	NA	NA
BuffaHigh:c__Methylacidiphilae	NA	0	NA	NA	NA
BuffaHigh:c__Monjiviricetes	NA	0	NA	NA	NA
BuffaHigh:c__Nitrososphaeria	NA	0	NA	NA	NA
BuffaHigh:c__Nitrospira	NA	0	NA	NA	NA
BuffaHigh:c__Papovaviricetes	NA	0	NA	NA	NA
BuffaHigh:c__Phycisphaerae	NA	0	NA	NA	NA
BuffaHigh:c__Pisoniviricetes	NA	0	NA	NA	NA
BuffaHigh:c__Rubrobacteria	NA	0	NA	NA	NA
BuffaHigh:c__Saprospiria	NA	0	NA	NA	NA
BuffaHigh:c__Schizosaccharomycetes	NA	0	NA	NA	NA
BuffaHigh:c__Spartobacteria	NA	0	NA	NA	NA
BuffaHigh:c__Stelpaviricetes	NA	0	NA	NA	NA
BuffaHigh:c__Tectiliviricetes	NA	0	NA	NA	NA
BuffaHigh:c__Tepidiformia	NA	0	NA	NA	NA
BuffaHigh:c__Thermococci	NA	0	NA	NA	NA
BuffaHigh:c__Thermodesulfobacteria	NA	0	NA	NA	NA
BuffaHigh:c__Thermodesulfovibrionia	NA	0	NA	NA	NA
BuffaHigh:c__Thermoleophilia	NA	0	NA	NA	NA
BuffaHigh:c__Thermomicrobia	NA	0	NA	NA	NA
BuffaHigh:c__Thermoplasmata	NA	0	NA	NA	NA
BuffaHigh:c__Tolucaviricetes	NA	0	NA	NA	NA
BuffaHigh:c__Tremellomycetes	NA	0	NA	NA	NA
BuffaHigh:c__unclassified.f__Candidatus	NA	0	NA	NA	NA
BuffaHigh:c__unclassified.f__Unikaryonidae	NA	0	NA	NA	NA
BuffaHigh:c__unclassified.g__Aciduliprofundum	NA	0	NA	NA	NA
BuffaHigh:c__unclassified.g__Methylacidimicrobium	NA	0	NA	NA	NA
BuffaHigh:c__unclassified.g__Ndongobacter	NA	0	NA	NA	NA
BuffaHigh:c__unclassified.g__Pandoravirus	NA	0	NA	NA	NA
BuffaHigh:c__unclassified.g__Thermobaculum	NA	0	NA	NA	NA
BuffaHigh:c__unclassified.o__Bacteroidetes	NA	0	NA	NA	NA
BuffaHigh:c__unclassified.o__Chroococcales	NA	0	NA	NA	NA
BuffaHigh:c__unclassified.o__Chroococcidiopsidales	NA	0	NA	NA	NA
BuffaHigh:c__unclassified.o__Diplomonadida	NA	0	NA	NA	NA
BuffaHigh:c__unclassified.o__Nitrosopumilales	NA	0	NA	NA	NA
BuffaHigh:c__unclassified.o__Oscillatoriales	NA	0	NA	NA	NA
BuffaHigh:c__unclassified.o__Pleurocapsales	NA	0	NA	NA	NA
BuffaHigh:c__unclassified.s__Abyssogena.phaseoliformis.symbiont	NA	0	NA	NA	NA
BuffaHigh:c__unclassified.s__Apis.mellifera.filamentous.virus	NA	0	NA	NA	NA
BuffaHigh:c__unclassified.s__Changjiang.tombus.like.virus.10	NA	0	NA	NA	NA
BuffaHigh:c__unclassified.s__cyanobacterium.endosymbiont.of.Epithemia.turgida	NA	0	NA	NA	NA
BuffaHigh:c__unclassified.s__cyanobacterium.endosymbiont.of.Rhopalodia.gibberula	NA	0	NA	NA	NA
BuffaHigh:c__unclassified.s__endosymbiont..TC1..of.Trimyema.compressum	NA	0	NA	NA	NA
BuffaHigh:c__unclassified.s__Halovirus.HHTV.2	NA	0	NA	NA	NA
BuffaHigh:c__unclassified.s__Hubei.tombus.like.virus.8	NA	0	NA	NA	NA
BuffaHigh:c__unclassified.s__Isorropodon.fossajaponicum.symbiont	NA	0	NA	NA	NA
BuffaHigh:c__unclassified.s__Leptopilina.boulardi.filamentous.virus	NA	0	NA	NA	NA
BuffaHigh:c__unclassified.s__Plasmid.pWW100	NA	0	NA	NA	NA
BuffaHigh:c__Vidaverviricetes	NA	0	NA	NA	NA
BuffaHigh:c__Zetaproteobacteria	NA	0	NA	NA	NA
BuffaHigh:o__Acholeplasmatales	NA	0	NA	NA	NA
BuffaHigh:o__Acidiferrobacterales	NA	0	NA	NA	NA
BuffaHigh:o__Acidilobales	NA	0	NA	NA	NA
BuffaHigh:o__Acidithiobacillales	NA	0	NA	NA	NA
BuffaHigh:o__Acidobacteriales	NA	0	NA	NA	NA
BuffaHigh:o__Acidothermales	NA	0	NA	NA	NA
BuffaHigh:o__Actinopolysporales	NA	0	NA	NA	NA
BuffaHigh:o__Aeromonadales	NA	0	NA	NA	NA
BuffaHigh:o__Agaricales	NA	0	NA	NA	NA
BuffaHigh:o__Algavirales	NA	0	NA	NA	NA
BuffaHigh:o__Alteromonadales	NA	0	NA	NA	NA
BuffaHigh:o__Amarillovirales	NA	0	NA	NA	NA
BuffaHigh:o__Aquificales	NA	0	NA	NA	NA
BuffaHigh:o__Archaeoglobales	NA	0	NA	NA	NA
BuffaHigh:o__Atribacterales	NA	0	NA	NA	NA
BuffaHigh:o__Bacillales	NA	0	NA	NA	NA
BuffaHigh:o__Bacteroidetes	NA	0	NA	NA	NA
BuffaHigh:o__Brachyspirales	NA	0	NA	NA	NA
BuffaHigh:o__Bradymonadales	NA	0	NA	NA	NA
BuffaHigh:o__Bryobacterales	NA	0	NA	NA	NA
BuffaHigh:o__Caldilineales	NA	0	NA	NA	NA
BuffaHigh:o__Caldisericales	NA	0	NA	NA	NA
BuffaHigh:o__Cantharellales	NA	0	NA	NA	NA
BuffaHigh:o__Cardiobacteriales	NA	0	NA	NA	NA
BuffaHigh:o__Catenulisporales	NA	0	NA	NA	NA
BuffaHigh:o__Cellvibrionales	NA	0	NA	NA	NA
BuffaHigh:o__Chlamydiales	NA	0	NA	NA	NA
BuffaHigh:o__Chlorobiales	NA	0	NA	NA	NA
BuffaHigh:o__Chloroflexales	NA	0	NA	NA	NA
BuffaHigh:o__Chroococcales	NA	0	NA	NA	NA
BuffaHigh:o__Chroococcidiopsidales	NA	0	NA	NA	NA
BuffaHigh:o__Chrysiogenales	NA	0	NA	NA	NA
BuffaHigh:o__Coprothermobacterales	NA	0	NA	NA	NA
BuffaHigh:o__Cryptomonadales	NA	0	NA	NA	NA
BuffaHigh:o__Deferribacterales	NA	0	NA	NA	NA
BuffaHigh:o__Dehalococcoidales	NA	0	NA	NA	NA
BuffaHigh:o__Desulfarculales	NA	0	NA	NA	NA
BuffaHigh:o__Desulfurellales	NA	0	NA	NA	NA
BuffaHigh:o__Desulfurobacteriales	NA	0	NA	NA	NA
BuffaHigh:o__Desulfuromonadales	NA	0	NA	NA	NA
BuffaHigh:o__Dictyoglomales	NA	0	NA	NA	NA
BuffaHigh:o__Diplomonadida	NA	0	NA	NA	NA
BuffaHigh:o__Egicoccales	NA	0	NA	NA	NA
BuffaHigh:o__Elusimicrobiales	NA	0	NA	NA	NA
BuffaHigh:o__Emcibacterales	NA	0	NA	NA	NA
BuffaHigh:o__Endomicrobiales	NA	0	NA	NA	NA
BuffaHigh:o__Entomoplasmatales	NA	0	NA	NA	NA
BuffaHigh:o__Euzebyales	NA	0	NA	NA	NA
BuffaHigh:o__Fervidicoccales	NA	0	NA	NA	NA
BuffaHigh:o__Fibrobacterales	NA	0	NA	NA	NA
BuffaHigh:o__Fimbriimonadales	NA	0	NA	NA	NA
BuffaHigh:o__Gemmatimonadales	NA	0	NA	NA	NA
BuffaHigh:o__Ghabrivirales	NA	0	NA	NA	NA
BuffaHigh:o__Gloeobacterales	NA	0	NA	NA	NA
BuffaHigh:o__Glomerellales	NA	0	NA	NA	NA
BuffaHigh:o__Glycomycetales	NA	0	NA	NA	NA
BuffaHigh:o__Halobacteriales	NA	0	NA	NA	NA
BuffaHigh:o__Haloferacales	NA	0	NA	NA	NA
BuffaHigh:o__Helotiales	NA	0	NA	NA	NA
BuffaHigh:o__Herpesvirales	NA	0	NA	NA	NA
BuffaHigh:o__Holosporales	NA	0	NA	NA	NA
BuffaHigh:o__Hyphomonadales	NA	0	NA	NA	NA
BuffaHigh:o__Ignavibacteriales	NA	0	NA	NA	NA
BuffaHigh:o__Imitervirales	NA	0	NA	NA	NA
BuffaHigh:o__Immundisolibacterales	NA	0	NA	NA	NA
BuffaHigh:o__Isosphaerales	NA	0	NA	NA	NA
BuffaHigh:o__Jatrophihabitantales	NA	0	NA	NA	NA
BuffaHigh:o__Jiangellales	NA	0	NA	NA	NA
BuffaHigh:o__Kalamavirales	NA	0	NA	NA	NA
BuffaHigh:o__Kiritimatiellales	NA	0	NA	NA	NA
BuffaHigh:o__Koleobacterales	NA	0	NA	NA	NA
BuffaHigh:o__Kordiimonadales	NA	0	NA	NA	NA
BuffaHigh:o__Kosmotogales	NA	0	NA	NA	NA
BuffaHigh:o__Ktedonobacterales	NA	0	NA	NA	NA
BuffaHigh:o__Leptospirales	NA	0	NA	NA	NA
BuffaHigh:o__Limnochordales	NA	0	NA	NA	NA
BuffaHigh:o__Magnetococcales	NA	0	NA	NA	NA
BuffaHigh:o__Malasseziales	NA	0	NA	NA	NA
BuffaHigh:o__Maricaulales	NA	0	NA	NA	NA
BuffaHigh:o__Mariprofundales	NA	0	NA	NA	NA
BuffaHigh:o__Martellivirales	NA	0	NA	NA	NA
BuffaHigh:o__Mesoaciditogales	NA	0	NA	NA	NA
BuffaHigh:o__Methanobacteriales	NA	0	NA	NA	NA
BuffaHigh:o__Methanocellales	NA	0	NA	NA	NA
BuffaHigh:o__Methanococcales	NA	0	NA	NA	NA
BuffaHigh:o__Methanomassiliicoccales	NA	0	NA	NA	NA
BuffaHigh:o__Methanomicrobiales	NA	0	NA	NA	NA
BuffaHigh:o__Methanosarcinales	NA	0	NA	NA	NA
BuffaHigh:o__Methylacidiphilales	NA	0	NA	NA	NA
BuffaHigh:o__Methylococcales	NA	0	NA	NA	NA
BuffaHigh:o__Miltoncostaeales	NA	0	NA	NA	NA
BuffaHigh:o__Mindivirales	NA	0	NA	NA	NA
BuffaHigh:o__Mononegavirales	NA	0	NA	NA	NA
BuffaHigh:o__Mycoplasmatales	NA	0	NA	NA	NA
BuffaHigh:o__Natranaerobiales	NA	0	NA	NA	NA
BuffaHigh:o__Natrialbales	NA	0	NA	NA	NA
BuffaHigh:o__Nautiliales	NA	0	NA	NA	NA
BuffaHigh:o__Naviculales	NA	0	NA	NA	NA
BuffaHigh:o__Nitrosopumilales	NA	0	NA	NA	NA
BuffaHigh:o__Nitrososphaerales	NA	0	NA	NA	NA
BuffaHigh:o__Nitrospirales	NA	0	NA	NA	NA
BuffaHigh:o__Orbales	NA	0	NA	NA	NA
BuffaHigh:o__Oscillatoriales	NA	0	NA	NA	NA
BuffaHigh:o__Parvularculales	NA	0	NA	NA	NA
BuffaHigh:o__Patatavirales	NA	0	NA	NA	NA
BuffaHigh:o__Pelagibacterales	NA	0	NA	NA	NA
BuffaHigh:o__Petitvirales	NA	0	NA	NA	NA
BuffaHigh:o__Petrotogales	NA	0	NA	NA	NA
BuffaHigh:o__Phycisphaerales	NA	0	NA	NA	NA
BuffaHigh:o__Picornavirales	NA	0	NA	NA	NA
BuffaHigh:o__Pimascovirales	NA	0	NA	NA	NA
BuffaHigh:o__Pirellulales	NA	0	NA	NA	NA
BuffaHigh:o__Pleurocapsales	NA	0	NA	NA	NA
BuffaHigh:o__Primates	NA	0	NA	NA	NA
BuffaHigh:o__Puniceicoccales	NA	0	NA	NA	NA
BuffaHigh:o__Pyrenomonadales	NA	0	NA	NA	NA
BuffaHigh:o__Rowavirales	NA	0	NA	NA	NA
BuffaHigh:o__Rubrobacterales	NA	0	NA	NA	NA
BuffaHigh:o__Salinisphaerales	NA	0	NA	NA	NA
BuffaHigh:o__Saprospirales	NA	0	NA	NA	NA
BuffaHigh:o__Schizosaccharomycetales	NA	0	NA	NA	NA
BuffaHigh:o__Sedimentisphaerales	NA	0	NA	NA	NA
BuffaHigh:o__Sepolyvirales	NA	0	NA	NA	NA
BuffaHigh:o__Silvanigrellales	NA	0	NA	NA	NA
BuffaHigh:o__Sobelivirales	NA	0	NA	NA	NA
BuffaHigh:o__Solirubrobacterales	NA	0	NA	NA	NA
BuffaHigh:o__Sphaerobacterales	NA	0	NA	NA	NA
BuffaHigh:o__Sporichthyales	NA	0	NA	NA	NA
BuffaHigh:o__Sulfolobales	NA	0	NA	NA	NA
BuffaHigh:o__Syntrophobacterales	NA	0	NA	NA	NA
BuffaHigh:o__Tepidiformales	NA	0	NA	NA	NA
BuffaHigh:o__Tepidisphaerales	NA	0	NA	NA	NA
BuffaHigh:o__Thalassiosirales	NA	0	NA	NA	NA
BuffaHigh:o__Thermococcales	NA	0	NA	NA	NA
BuffaHigh:o__Thermodesulfobacteriales	NA	0	NA	NA	NA
BuffaHigh:o__Thermodesulfovibrionales	NA	0	NA	NA	NA
BuffaHigh:o__Thermofilales	NA	0	NA	NA	NA
BuffaHigh:o__Thermomicrobiales	NA	0	NA	NA	NA
BuffaHigh:o__Thermoplasmatales	NA	0	NA	NA	NA
BuffaHigh:o__Thermoproteales	NA	0	NA	NA	NA
BuffaHigh:o__Thermotomaculales	NA	0	NA	NA	NA
BuffaHigh:o__Thiotrichales	NA	0	NA	NA	NA
BuffaHigh:o__Tolivirales	NA	0	NA	NA	NA
BuffaHigh:o__Tremellales	NA	0	NA	NA	NA
BuffaHigh:o__Trueperales	NA	0	NA	NA	NA
BuffaHigh:o__Tymovirales	NA	0	NA	NA	NA
BuffaHigh:o__unclassified.f__Casimicrobiaceae	NA	0	NA	NA	NA
BuffaHigh:o__unclassified.f__Nimaviridae	NA	0	NA	NA	NA
BuffaHigh:o__unclassified.f__Unikaryonidae	NA	0	NA	NA	NA
BuffaHigh:o__unclassified.g__Aciduliprofundum	NA	0	NA	NA	NA
BuffaHigh:o__unclassified.g__Bigelowiella	NA	0	NA	NA	NA
BuffaHigh:o__unclassified.g__Chloracidobacterium	NA	0	NA	NA	NA
BuffaHigh:o__unclassified.g__Dehalogenimonas	NA	0	NA	NA	NA
BuffaHigh:o__unclassified.g__Ezakiella	NA	0	NA	NA	NA
BuffaHigh:o__unclassified.g__Gallaecimonas	NA	0	NA	NA	NA
BuffaHigh:o__unclassified.g__Methylacidimicrobium	NA	0	NA	NA	NA
BuffaHigh:o__unclassified.g__Micavibrio	NA	0	NA	NA	NA
BuffaHigh:o__unclassified.g__Ndongobacter	NA	0	NA	NA	NA
BuffaHigh:o__unclassified.g__Pandoravirus	NA	0	NA	NA	NA
BuffaHigh:o__unclassified.g__Pseudohongiella	NA	0	NA	NA	NA
BuffaHigh:o__unclassified.g__Sedimentibacter	NA	0	NA	NA	NA
BuffaHigh:o__unclassified.g__Sedimenticola	NA	0	NA	NA	NA
BuffaHigh:o__unclassified.g__Thermobaculum	NA	0	NA	NA	NA
BuffaHigh:o__unclassified.s__Abyssogena.phaseoliformis.symbiont	NA	0	NA	NA	NA
BuffaHigh:o__unclassified.s__Apis.mellifera.filamentous.virus	NA	0	NA	NA	NA
BuffaHigh:o__unclassified.s__Bathymodiolus.septemdierum.thioautotrophic.gill.symbiont	NA	0	NA	NA	NA
BuffaHigh:o__unclassified.s__Bathymodiolus.thermophilus.thioautotrophic.gill.symbiont	NA	0	NA	NA	NA
BuffaHigh:o__unclassified.s__Changjiang.tombus.like.virus.10	NA	0	NA	NA	NA
BuffaHigh:o__unclassified.s__cyanobacterium.endosymbiont.of.Epithemia.turgida	NA	0	NA	NA	NA
BuffaHigh:o__unclassified.s__cyanobacterium.endosymbiont.of.Rhopalodia.gibberula	NA	0	NA	NA	NA
BuffaHigh:o__unclassified.s__endosymbiont..TC1..of.Trimyema.compressum	NA	0	NA	NA	NA
BuffaHigh:o__unclassified.s__endosymbiont.of.Euscepes.postfasciatus	NA	0	NA	NA	NA
BuffaHigh:o__unclassified.s__endosymbiont.of.unidentified.scaly.snail.isolate.Monju	NA	0	NA	NA	NA
BuffaHigh:o__unclassified.s__Halovirus.HHTV.2	NA	0	NA	NA	NA
BuffaHigh:o__unclassified.s__Hubei.tombus.like.virus.8	NA	0	NA	NA	NA
BuffaHigh:o__unclassified.s__Isorropodon.fossajaponicum.symbiont	NA	0	NA	NA	NA
BuffaHigh:o__unclassified.s__Leptopilina.boulardi.filamentous.virus	NA	0	NA	NA	NA
BuffaHigh:o__unclassified.s__Plasmid.pWW100	NA	0	NA	NA	NA
BuffaHigh:o__Zurhausenvirales	NA	0	NA	NA	NA
BuffaHigh:f__Acaryochloridaceae	NA	0	NA	NA	NA
BuffaHigh:f__Acholeplasmataceae	NA	0	NA	NA	NA
BuffaHigh:f__Acidiferrobacteraceae	NA	0	NA	NA	NA
BuffaHigh:f__Acidilobaceae	NA	0	NA	NA	NA
BuffaHigh:f__Acidimicrobiaceae	NA	0	NA	NA	NA
BuffaHigh:f__Acidithiobacillaceae	NA	0	NA	NA	NA
BuffaHigh:f__Acidobacteriaceae	NA	0	NA	NA	NA
BuffaHigh:f__Acidothermaceae	NA	0	NA	NA	NA
BuffaHigh:f__Ackermannviridae	NA	0	NA	NA	NA
BuffaHigh:f__Actinopolymorphaceae	NA	0	NA	NA	NA
BuffaHigh:f__Actinopolysporaceae	NA	0	NA	NA	NA
BuffaHigh:f__Adenoviridae	NA	0	NA	NA	NA
BuffaHigh:f__Aerococcaceae	NA	0	NA	NA	NA
BuffaHigh:f__Aeromonadaceae	NA	0	NA	NA	NA
BuffaHigh:f__Alcanivoracaceae	NA	0	NA	NA	NA
BuffaHigh:f__Alicyclobacillaceae	NA	0	NA	NA	NA
BuffaHigh:f__Alloherpesviridae	NA	0	NA	NA	NA
BuffaHigh:f__Alphaflexiviridae	NA	0	NA	NA	NA
BuffaHigh:f__Alteromonadaceae	NA	0	NA	NA	NA
BuffaHigh:f__Amoebophilaceae	NA	0	NA	NA	NA
BuffaHigh:f__Anaerohalosphaeraceae	NA	0	NA	NA	NA
BuffaHigh:f__Anaplasmataceae	NA	0	NA	NA	NA
BuffaHigh:f__Aphanizomenonaceae	NA	0	NA	NA	NA
BuffaHigh:f__Aphanothecaceae	NA	0	NA	NA	NA
BuffaHigh:f__Aquificaceae	NA	0	NA	NA	NA
BuffaHigh:f__Archaeoglobaceae	NA	0	NA	NA	NA
BuffaHigh:f__Archangiaceae	NA	0	NA	NA	NA
BuffaHigh:f__Atribacteraceae	NA	0	NA	NA	NA
BuffaHigh:f__Aurantimonadaceae	NA	0	NA	NA	NA
BuffaHigh:f__Autographiviridae	NA	0	NA	NA	NA
BuffaHigh:f__Azonexaceae	NA	0	NA	NA	NA
BuffaHigh:f__Azospirillaceae	NA	0	NA	NA	NA
BuffaHigh:f__Bacillaceae	NA	0	NA	NA	NA
BuffaHigh:f__Bacteriovoracaceae	NA	0	NA	NA	NA
BuffaHigh:f__Baekduiaceae	NA	0	NA	NA	NA
BuffaHigh:f__Bartonellaceae	NA	0	NA	NA	NA
BuffaHigh:f__Beijerinckiaceae	NA	0	NA	NA	NA
BuffaHigh:f__Bernardetiaceae	NA	0	NA	NA	NA
BuffaHigh:f__Betaflexiviridae	NA	0	NA	NA	NA
BuffaHigh:f__Beutenbergiaceae	NA	0	NA	NA	NA
BuffaHigh:f__Blastochloridaceae	NA	0	NA	NA	NA
BuffaHigh:f__Bogoriellaceae	NA	0	NA	NA	NA
BuffaHigh:f__Brachyspiraceae	NA	0	NA	NA	NA
BuffaHigh:f__Bradymonadaceae	NA	0	NA	NA	NA
BuffaHigh:f__Breoghaniaceae	NA	0	NA	NA	NA
BuffaHigh:f__Bromoviridae	NA	0	NA	NA	NA
BuffaHigh:f__Brucellaceae	NA	0	NA	NA	NA
BuffaHigh:f__Bruguierivoracaceae	NA	0	NA	NA	NA
BuffaHigh:f__Bryobacteraceae	NA	0	NA	NA	NA
BuffaHigh:f__Budviciaceae	NA	0	NA	NA	NA
BuffaHigh:f__Caedimonadaceae	NA	0	NA	NA	NA
BuffaHigh:f__Caldilineaceae	NA	0	NA	NA	NA
BuffaHigh:f__Caldisericaceae	NA	0	NA	NA	NA
BuffaHigh:f__Caldisphaeraceae	NA	0	NA	NA	NA
BuffaHigh:f__Cardiobacteriaceae	NA	0	NA	NA	NA
BuffaHigh:f__Carnobacteriaceae	NA	0	NA	NA	NA
BuffaHigh:f__Casimicrobiaceae	NA	0	NA	NA	NA
BuffaHigh:f__Catenulisporaceae	NA	0	NA	NA	NA
BuffaHigh:f__Cellulomonadaceae	NA	0	NA	NA	NA
BuffaHigh:f__Cellvibrionaceae	NA	0	NA	NA	NA
BuffaHigh:f__Ceratobasidiaceae	NA	0	NA	NA	NA
BuffaHigh:f__Chaseviridae	NA	0	NA	NA	NA
BuffaHigh:f__Chelatococcaceae	NA	0	NA	NA	NA
BuffaHigh:f__Chlamydiaceae	NA	0	NA	NA	NA
BuffaHigh:f__Chlorobiaceae	NA	0	NA	NA	NA
BuffaHigh:f__Chloroflexaceae	NA	0	NA	NA	NA
BuffaHigh:f__Chromatiaceae	NA	0	NA	NA	NA
BuffaHigh:f__Chroococcaceae	NA	0	NA	NA	NA
BuffaHigh:f__Chroococcidiopsidaceae	NA	0	NA	NA	NA
BuffaHigh:f__Chrysiogenaceae	NA	0	NA	NA	NA
BuffaHigh:f__Chrysoviridae	NA	0	NA	NA	NA
BuffaHigh:f__Closteroviridae	NA	0	NA	NA	NA
BuffaHigh:f__Clostridiales	NA	0	NA	NA	NA
BuffaHigh:f__Cohaesibacteraceae	NA	0	NA	NA	NA
BuffaHigh:f__Colwelliaceae	NA	0	NA	NA	NA
BuffaHigh:f__Conexibacteraceae	NA	0	NA	NA	NA
BuffaHigh:f__Coprothermobacteraceae	NA	0	NA	NA	NA
BuffaHigh:f__Coxiellaceae	NA	0	NA	NA	NA
BuffaHigh:f__Criblamydiaceae	NA	0	NA	NA	NA
BuffaHigh:f__Crocinitomicaceae	NA	0	NA	NA	NA
BuffaHigh:f__Cryptococcaceae	NA	0	NA	NA	NA
BuffaHigh:f__Cuniculiplasmataceae	NA	0	NA	NA	NA
BuffaHigh:f__Cyclobacteriaceae	NA	0	NA	NA	NA
BuffaHigh:f__Cystoviridae	NA	0	NA	NA	NA
BuffaHigh:f__Deferribacteraceae	NA	0	NA	NA	NA
BuffaHigh:f__Dehalococcoidaceae	NA	0	NA	NA	NA
BuffaHigh:f__Demerecviridae	NA	0	NA	NA	NA
BuffaHigh:f__Dermabacteraceae	NA	0	NA	NA	NA
BuffaHigh:f__Dermacoccaceae	NA	0	NA	NA	NA
BuffaHigh:f__Dermatophilaceae	NA	0	NA	NA	NA
BuffaHigh:f__Dermocarpellaceae	NA	0	NA	NA	NA
BuffaHigh:f__Desulfallaceae	NA	0	NA	NA	NA
BuffaHigh:f__Desulfarculaceae	NA	0	NA	NA	NA
BuffaHigh:f__Desulfobacteraceae	NA	0	NA	NA	NA
BuffaHigh:f__Desulfohalobiaceae	NA	0	NA	NA	NA
BuffaHigh:f__Desulfomicrobiaceae	NA	0	NA	NA	NA
BuffaHigh:f__Desulfurellaceae	NA	0	NA	NA	NA
BuffaHigh:f__Desulfurobacteriaceae	NA	0	NA	NA	NA
BuffaHigh:f__Desulfurococcaceae	NA	0	NA	NA	NA
BuffaHigh:f__Desulfuromonadaceae	NA	0	NA	NA	NA
BuffaHigh:f__Devosiaceae	NA	0	NA	NA	NA
BuffaHigh:f__Dicistroviridae	NA	0	NA	NA	NA
BuffaHigh:f__Dictyoglomaceae	NA	0	NA	NA	NA
BuffaHigh:f__Dietziaceae	NA	0	NA	NA	NA
BuffaHigh:f__Dissulfurispiraceae	NA	0	NA	NA	NA
BuffaHigh:f__Drexlerviridae	NA	0	NA	NA	NA
BuffaHigh:f__Dysgonomonadaceae	NA	0	NA	NA	NA
BuffaHigh:f__Ectothiorhodospiraceae	NA	0	NA	NA	NA
BuffaHigh:f__Egicoccaceae	NA	0	NA	NA	NA
BuffaHigh:f__Elioraeaceae	NA	0	NA	NA	NA
BuffaHigh:f__Elusimicrobiaceae	NA	0	NA	NA	NA
BuffaHigh:f__Emcibacteraceae	NA	0	NA	NA	NA
BuffaHigh:f__Endomicrobiaceae	NA	0	NA	NA	NA
BuffaHigh:f__Endornaviridae	NA	0	NA	NA	NA
BuffaHigh:f__Entomoplasmataceae	NA	0	NA	NA	NA
BuffaHigh:f__Erwiniaceae	NA	0	NA	NA	NA
BuffaHigh:f__Eubacteriaceae	NA	0	NA	NA	NA
BuffaHigh:f__Euzebyaceae	NA	0	NA	NA	NA
BuffaHigh:f__Ferrimonadaceae	NA	0	NA	NA	NA
BuffaHigh:f__Fervidicoccaceae	NA	0	NA	NA	NA
BuffaHigh:f__Fervidobacteriaceae	NA	0	NA	NA	NA
BuffaHigh:f__Fibrobacteraceae	NA	0	NA	NA	NA
BuffaHigh:f__Fimbriimonadaceae	NA	0	NA	NA	NA
BuffaHigh:f__Flammeovirgaceae	NA	0	NA	NA	NA
BuffaHigh:f__Flaviviridae	NA	0	NA	NA	NA
BuffaHigh:f__Fluviibacteraceae	NA	0	NA	NA	NA
BuffaHigh:f__Francisellaceae	NA	0	NA	NA	NA
BuffaHigh:f__Fulvivirgaceae	NA	0	NA	NA	NA
BuffaHigh:f__Gallionellaceae	NA	0	NA	NA	NA
BuffaHigh:f__Geminigeraceae	NA	0	NA	NA	NA
BuffaHigh:f__Geminocystaceae	NA	0	NA	NA	NA
BuffaHigh:f__Gemmatimonadaceae	NA	0	NA	NA	NA
BuffaHigh:f__Geobacteraceae	NA	0	NA	NA	NA
BuffaHigh:f__Gloeobacteraceae	NA	0	NA	NA	NA
BuffaHigh:f__Glomerellaceae	NA	0	NA	NA	NA
BuffaHigh:f__Glycomycetaceae	NA	0	NA	NA	NA
BuffaHigh:f__Gordoniaceae	NA	0	NA	NA	NA
BuffaHigh:f__Granulosicoccaceae	NA	0	NA	NA	NA
BuffaHigh:f__Guelinviridae	NA	0	NA	NA	NA
BuffaHigh:f__Hafniaceae	NA	0	NA	NA	NA
BuffaHigh:f__Hahellaceae	NA	0	NA	NA	NA
BuffaHigh:f__Halieaceae	NA	0	NA	NA	NA
BuffaHigh:f__Haliscomenobacteraceae	NA	0	NA	NA	NA
BuffaHigh:f__Haloarculaceae	NA	0	NA	NA	NA
BuffaHigh:f__Halobacteriaceae	NA	0	NA	NA	NA
BuffaHigh:f__Halobacteroidaceae	NA	0	NA	NA	NA
BuffaHigh:f__Haloferacaceae	NA	0	NA	NA	NA
BuffaHigh:f__Halomonadaceae	NA	0	NA	NA	NA
BuffaHigh:f__Halorubraceae	NA	0	NA	NA	NA
BuffaHigh:f__Halothiobacillaceae	NA	0	NA	NA	NA
BuffaHigh:f__Hantaviridae	NA	0	NA	NA	NA
BuffaHigh:f__Heliobacteriaceae	NA	0	NA	NA	NA
BuffaHigh:f__Hemiselmidaceae	NA	0	NA	NA	NA
BuffaHigh:f__Herpesviridae	NA	0	NA	NA	NA
BuffaHigh:f__Hexamitidae	NA	0	NA	NA	NA
BuffaHigh:f__Holosporaceae	NA	0	NA	NA	NA
BuffaHigh:f__Hominidae	NA	0	NA	NA	NA
BuffaHigh:f__Hydrogenimonaceae	NA	0	NA	NA	NA
BuffaHigh:f__Hydrogenothermaceae	NA	0	NA	NA	NA
BuffaHigh:f__Hyellaceae	NA	0	NA	NA	NA
BuffaHigh:f__Hyphomonadaceae	NA	0	NA	NA	NA
BuffaHigh:f__Ichthyobacteriaceae	NA	0	NA	NA	NA
BuffaHigh:f__Ignavibacteriaceae	NA	0	NA	NA	NA
BuffaHigh:f__Immundisolibacteraceae	NA	0	NA	NA	NA
BuffaHigh:f__Intrasporangiaceae	NA	0	NA	NA	NA
BuffaHigh:f__Iridoviridae	NA	0	NA	NA	NA
BuffaHigh:f__Isosphaeraceae	NA	0	NA	NA	NA
BuffaHigh:f__Jatrophihabitantaceae	NA	0	NA	NA	NA
BuffaHigh:f__Jiangellaceae	NA	0	NA	NA	NA
BuffaHigh:f__Jonesiaceae	NA	0	NA	NA	NA
BuffaHigh:f__Kaistiaceae	NA	0	NA	NA	NA
BuffaHigh:f__Kangiellaceae	NA	0	NA	NA	NA
BuffaHigh:f__Kiritimatiellaceae	NA	0	NA	NA	NA
BuffaHigh:f__Kofleriaceae	NA	0	NA	NA	NA
BuffaHigh:f__Koleobacteraceae	NA	0	NA	NA	NA
BuffaHigh:f__Kordiimonadaceae	NA	0	NA	NA	NA
BuffaHigh:f__Kosmotogaceae	NA	0	NA	NA	NA
BuffaHigh:f__Kribbellaceae	NA	0	NA	NA	NA
BuffaHigh:f__Ktedonosporobacteraceae	NA	0	NA	NA	NA
BuffaHigh:f__Kytococcaceae	NA	0	NA	NA	NA
BuffaHigh:f__Labilitrichaceae	NA	0	NA	NA	NA
BuffaHigh:f__Lacipirellulaceae	NA	0	NA	NA	NA
BuffaHigh:f__Lawsonellaceae	NA	0	NA	NA	NA
BuffaHigh:f__Leptospiraceae	NA	0	NA	NA	NA
BuffaHigh:f__Lichenihabitantaceae	NA	0	NA	NA	NA
BuffaHigh:f__Limnochordaceae	NA	0	NA	NA	NA
BuffaHigh:f__Lispiviridae	NA	0	NA	NA	NA
BuffaHigh:f__Listeriaceae	NA	0	NA	NA	NA
BuffaHigh:f__Litoricolaceae	NA	0	NA	NA	NA
BuffaHigh:f__Magnetococcaceae	NA	0	NA	NA	NA
BuffaHigh:f__Malasseziaceae	NA	0	NA	NA	NA
BuffaHigh:f__Mangrovivirgaceae	NA	0	NA	NA	NA
BuffaHigh:f__Marasmiaceae	NA	0	NA	NA	NA
BuffaHigh:f__Maricaulaceae	NA	0	NA	NA	NA
BuffaHigh:f__Marinifilaceae	NA	0	NA	NA	NA
BuffaHigh:f__Marinilabiliaceae	NA	0	NA	NA	NA
BuffaHigh:f__Mariprofundaceae	NA	0	NA	NA	NA
BuffaHigh:f__Marivirgaceae	NA	0	NA	NA	NA
BuffaHigh:f__Marseilleviridae	NA	0	NA	NA	NA
BuffaHigh:f__Melioribacteraceae	NA	0	NA	NA	NA
BuffaHigh:f__Merismopediaceae	NA	0	NA	NA	NA
BuffaHigh:f__Mesoaciditogaceae	NA	0	NA	NA	NA
BuffaHigh:f__Methanobacteriaceae	NA	0	NA	NA	NA
BuffaHigh:f__Methanocaldococcaceae	NA	0	NA	NA	NA
BuffaHigh:f__Methanocellaceae	NA	0	NA	NA	NA
BuffaHigh:f__Methanomassiliicoccaceae	NA	0	NA	NA	NA
BuffaHigh:f__Methanomicrobiaceae	NA	0	NA	NA	NA
BuffaHigh:f__Methanoregulaceae	NA	0	NA	NA	NA
BuffaHigh:f__Methanosarcinaceae	NA	0	NA	NA	NA
BuffaHigh:f__Methanospirillaceae	NA	0	NA	NA	NA
BuffaHigh:f__Methanotrichaceae	NA	0	NA	NA	NA
BuffaHigh:f__Methylacidiphilaceae	NA	0	NA	NA	NA
BuffaHigh:f__Methylococcaceae	NA	0	NA	NA	NA
BuffaHigh:f__Methylocystaceae	NA	0	NA	NA	NA
BuffaHigh:f__Methylophilaceae	NA	0	NA	NA	NA
BuffaHigh:f__Microcoleaceae	NA	0	NA	NA	NA
BuffaHigh:f__Microviridae	NA	0	NA	NA	NA
BuffaHigh:f__Miltoncostaeaceae	NA	0	NA	NA	NA
BuffaHigh:f__Mimiviridae	NA	0	NA	NA	NA
BuffaHigh:f__Mycoplasmataceae	NA	0	NA	NA	NA
BuffaHigh:f__Myoviridae	NA	0	NA	NA	NA
BuffaHigh:f__Myxococcaceae	NA	0	NA	NA	NA
BuffaHigh:f__Nairoviridae	NA	0	NA	NA	NA
BuffaHigh:f__Natranaerobiaceae	NA	0	NA	NA	NA
BuffaHigh:f__Natrialbaceae	NA	0	NA	NA	NA
BuffaHigh:f__Nautiliaceae	NA	0	NA	NA	NA
BuffaHigh:f__Nectriaceae	NA	0	NA	NA	NA
BuffaHigh:f__Nimaviridae	NA	0	NA	NA	NA
BuffaHigh:f__Nitratiruptoraceae	NA	0	NA	NA	NA
BuffaHigh:f__Nitrosomonadaceae	NA	0	NA	NA	NA
BuffaHigh:f__Nitrosopumilaceae	NA	0	NA	NA	NA
BuffaHigh:f__Nitrososphaeraceae	NA	0	NA	NA	NA
BuffaHigh:f__Nitrospiraceae	NA	0	NA	NA	NA
BuffaHigh:f__Nocardiopsaceae	NA	0	NA	NA	NA
BuffaHigh:f__Nudiviridae	NA	0	NA	NA	NA
BuffaHigh:f__Oceanospirillaceae	NA	0	NA	NA	NA
BuffaHigh:f__Oculatellaceae	NA	0	NA	NA	NA
BuffaHigh:f__Oleiphilaceae	NA	0	NA	NA	NA
BuffaHigh:f__Ophiocordycipitaceae	NA	0	NA	NA	NA
BuffaHigh:f__Orbaceae	NA	0	NA	NA	NA
BuffaHigh:f__Ornithinimicrobiaceae	NA	0	NA	NA	NA
BuffaHigh:f__Paenibacillaceae	NA	0	NA	NA	NA
BuffaHigh:f__Papillomaviridae	NA	0	NA	NA	NA
BuffaHigh:f__Parachlamydiaceae	NA	0	NA	NA	NA
BuffaHigh:f__Paramyxoviridae	NA	0	NA	NA	NA
BuffaHigh:f__Parvibaculaceae	NA	0	NA	NA	NA
BuffaHigh:f__Parvularculaceae	NA	0	NA	NA	NA
BuffaHigh:f__Pectobacteriaceae	NA	0	NA	NA	NA
BuffaHigh:f__Pelagibacteraceae	NA	0	NA	NA	NA
BuffaHigh:f__Petrotogaceae	NA	0	NA	NA	NA
BuffaHigh:f__Phaeodactylaceae	NA	0	NA	NA	NA
BuffaHigh:f__Phaffomycetaceae	NA	0	NA	NA	NA
BuffaHigh:f__Phenuiviridae	NA	0	NA	NA	NA
BuffaHigh:f__Phreatobacteraceae	NA	0	NA	NA	NA
BuffaHigh:f__Phycisphaeraceae	NA	0	NA	NA	NA
BuffaHigh:f__Phycodnaviridae	NA	0	NA	NA	NA
BuffaHigh:f__Phyllobacteriaceae	NA	0	NA	NA	NA
BuffaHigh:f__Picrophilaceae	NA	0	NA	NA	NA
BuffaHigh:f__Pirellulaceae	NA	0	NA	NA	NA
BuffaHigh:f__Piscirickettsiaceae	NA	0	NA	NA	NA
BuffaHigh:f__Planococcaceae	NA	0	NA	NA	NA
BuffaHigh:f__Pleomorphomonadaceae	NA	0	NA	NA	NA
BuffaHigh:f__Podoviridae	NA	0	NA	NA	NA
BuffaHigh:f__Polyangiaceae	NA	0	NA	NA	NA
BuffaHigh:f__Polyomaviridae	NA	0	NA	NA	NA
BuffaHigh:f__Potyviridae	NA	0	NA	NA	NA
BuffaHigh:f__Prochloraceae	NA	0	NA	NA	NA
BuffaHigh:f__Prochlorotrichaceae	NA	0	NA	NA	NA
BuffaHigh:f__Promicromonosporaceae	NA	0	NA	NA	NA
BuffaHigh:f__Proteinivoraceae	NA	0	NA	NA	NA
BuffaHigh:f__Pseudoalteromonadaceae	NA	0	NA	NA	NA
BuffaHigh:f__Puniceicoccaceae	NA	0	NA	NA	NA
BuffaHigh:f__Rhabdochlamydiaceae	NA	0	NA	NA	NA
BuffaHigh:f__Rhizobiaceae	NA	0	NA	NA	NA
BuffaHigh:f__Rhodocyclaceae	NA	0	NA	NA	NA
BuffaHigh:f__Rhodothermaceae	NA	0	NA	NA	NA
BuffaHigh:f__Rivulariaceae	NA	0	NA	NA	NA
BuffaHigh:f__Roseiflexaceae	NA	0	NA	NA	NA
BuffaHigh:f__Roseobacteraceae	NA	0	NA	NA	NA
BuffaHigh:f__Rountreeviridae	NA	0	NA	NA	NA
BuffaHigh:f__Ruaniaceae	NA	0	NA	NA	NA
BuffaHigh:f__Rubrobacteraceae	NA	0	NA	NA	NA
BuffaHigh:f__Saccharospirillaceae	NA	0	NA	NA	NA
BuffaHigh:f__Salasmaviridae	NA	0	NA	NA	NA
BuffaHigh:f__Salinisphaeraceae	NA	0	NA	NA	NA
BuffaHigh:f__Salinivirgaceae	NA	0	NA	NA	NA
BuffaHigh:f__Sandaracinaceae	NA	0	NA	NA	NA
BuffaHigh:f__Sanguibacteraceae	NA	0	NA	NA	NA
BuffaHigh:f__Saprospiraceae	NA	0	NA	NA	NA
BuffaHigh:f__Sarcocystidae	NA	0	NA	NA	NA
BuffaHigh:f__Schitoviridae	NA	0	NA	NA	NA
BuffaHigh:f__Schizosaccharomycetaceae	NA	0	NA	NA	NA
BuffaHigh:f__Schleiferiaceae	NA	0	NA	NA	NA
BuffaHigh:f__Sclerotiniaceae	NA	0	NA	NA	NA
BuffaHigh:f__Scytonemataceae	NA	0	NA	NA	NA
BuffaHigh:f__Sedimentisphaeraceae	NA	0	NA	NA	NA
BuffaHigh:f__Segniliparaceae	NA	0	NA	NA	NA
BuffaHigh:f__Shewanellaceae	NA	0	NA	NA	NA
BuffaHigh:f__Silvanigrellaceae	NA	0	NA	NA	NA
BuffaHigh:f__Simkaniaceae	NA	0	NA	NA	NA
BuffaHigh:f__Solemoviridae	NA	0	NA	NA	NA
BuffaHigh:f__Solibacteraceae	NA	0	NA	NA	NA
BuffaHigh:f__Sphaerobacteraceae	NA	0	NA	NA	NA
BuffaHigh:f__Sphingosinicellaceae	NA	0	NA	NA	NA
BuffaHigh:f__Spiroplasmataceae	NA	0	NA	NA	NA
BuffaHigh:f__Spongiibacteraceae	NA	0	NA	NA	NA
BuffaHigh:f__Sporichthyaceae	NA	0	NA	NA	NA
BuffaHigh:f__Sporolactobacillaceae	NA	0	NA	NA	NA
BuffaHigh:f__Staphylococcaceae	NA	0	NA	NA	NA
BuffaHigh:f__Stappiaceae	NA	0	NA	NA	NA
BuffaHigh:f__Stellaceae	NA	0	NA	NA	NA
BuffaHigh:f__Steroidobacteraceae	NA	0	NA	NA	NA
BuffaHigh:f__Streptosporangiaceae	NA	0	NA	NA	NA
BuffaHigh:f__Succinivibrionaceae	NA	0	NA	NA	NA
BuffaHigh:f__Sulfolobaceae	NA	0	NA	NA	NA
BuffaHigh:f__Sulfuricellaceae	NA	0	NA	NA	NA
BuffaHigh:f__Sulfurovaceae	NA	0	NA	NA	NA
BuffaHigh:f__Symbiobacteriaceae	NA	0	NA	NA	NA
BuffaHigh:f__Syntrophaceae	NA	0	NA	NA	NA
BuffaHigh:f__Syntrophobacteraceae	NA	0	NA	NA	NA
BuffaHigh:f__Syntrophomonadaceae	NA	0	NA	NA	NA
BuffaHigh:f__Syntrophotaleaceae	NA	0	NA	NA	NA
BuffaHigh:f__Tectiviridae	NA	0	NA	NA	NA
BuffaHigh:f__Tenuifilaceae	NA	0	NA	NA	NA
BuffaHigh:f__Tepidiformaceae	NA	0	NA	NA	NA
BuffaHigh:f__Tepidisphaeraceae	NA	0	NA	NA	NA
BuffaHigh:f__Terasakiellaceae	NA	0	NA	NA	NA
BuffaHigh:f__Thalassiosiraceae	NA	0	NA	NA	NA
BuffaHigh:f__Thalassospiraceae	NA	0	NA	NA	NA
BuffaHigh:f__Thermococcaceae	NA	0	NA	NA	NA
BuffaHigh:f__Thermodesulfobacteriaceae	NA	0	NA	NA	NA
BuffaHigh:f__Thermodesulfobiaceae	NA	0	NA	NA	NA
BuffaHigh:f__Thermodesulfovibrionaceae	NA	0	NA	NA	NA
BuffaHigh:f__Thermofilaceae	NA	0	NA	NA	NA
BuffaHigh:f__Thermoguttaceae	NA	0	NA	NA	NA
BuffaHigh:f__Thermomicrobiaceae	NA	0	NA	NA	NA
BuffaHigh:f__Thermomonosporaceae	NA	0	NA	NA	NA
BuffaHigh:f__Thermoplasmataceae	NA	0	NA	NA	NA
BuffaHigh:f__Thermoproteaceae	NA	0	NA	NA	NA
BuffaHigh:f__Thermotomaculaceae	NA	0	NA	NA	NA
BuffaHigh:f__Thioalkalispiraceae	NA	0	NA	NA	NA
BuffaHigh:f__Thiobacillaceae	NA	0	NA	NA	NA
BuffaHigh:f__Thiotrichaceae	NA	0	NA	NA	NA
BuffaHigh:f__Thiovulaceae	NA	0	NA	NA	NA
BuffaHigh:f__Tissierellaceae	NA	0	NA	NA	NA
BuffaHigh:f__Tombusviridae	NA	0	NA	NA	NA
BuffaHigh:f__Tospoviridae	NA	0	NA	NA	NA
BuffaHigh:f__Tropherymataceae	NA	0	NA	NA	NA
BuffaHigh:f__Trueperaceae	NA	0	NA	NA	NA
BuffaHigh:f__Tsukamurellaceae	NA	0	NA	NA	NA
BuffaHigh:f__Turicibacteraceae	NA	0	NA	NA	NA
BuffaHigh:f__unclassified.g__Aciduliprofundum	NA	0	NA	NA	NA
BuffaHigh:f__unclassified.g__Anoxybacter	NA	0	NA	NA	NA
BuffaHigh:f__unclassified.g__Bigelowiella	NA	0	NA	NA	NA
BuffaHigh:f__unclassified.g__Breznakiella	NA	0	NA	NA	NA
BuffaHigh:f__unclassified.g__Chloracidobacterium	NA	0	NA	NA	NA
BuffaHigh:f__unclassified.g__Dehalogenimonas	NA	0	NA	NA	NA
BuffaHigh:f__unclassified.g__Exiguobacterium	NA	0	NA	NA	NA
BuffaHigh:f__unclassified.g__Ezakiella	NA	0	NA	NA	NA
BuffaHigh:f__unclassified.g__Flintibacter	NA	0	NA	NA	NA
BuffaHigh:f__unclassified.g__Gallaecimonas	NA	0	NA	NA	NA
BuffaHigh:f__unclassified.g__Inhella	NA	0	NA	NA	NA
BuffaHigh:f__unclassified.g__Intestinimonas	NA	0	NA	NA	NA
BuffaHigh:f__unclassified.g__Luteimicrobium	NA	0	NA	NA	NA
BuffaHigh:f__unclassified.g__Methanofervidicoccus	NA	0	NA	NA	NA
BuffaHigh:f__unclassified.g__Methylacidimicrobium	NA	0	NA	NA	NA
BuffaHigh:f__unclassified.g__Micavibrio	NA	0	NA	NA	NA
BuffaHigh:f__unclassified.g__Mitsuaria	NA	0	NA	NA	NA
BuffaHigh:f__unclassified.g__Ndongobacter	NA	0	NA	NA	NA
BuffaHigh:f__unclassified.g__Nordella	NA	0	NA	NA	NA
BuffaHigh:f__unclassified.g__Pandoravirus	NA	0	NA	NA	NA
BuffaHigh:f__unclassified.g__Paucibacter	NA	0	NA	NA	NA
BuffaHigh:f__unclassified.g__Plesiomonas	NA	0	NA	NA	NA
BuffaHigh:f__unclassified.g__Pseudohongiella	NA	0	NA	NA	NA
BuffaHigh:f__unclassified.g__Pseudorhodoplanes	NA	0	NA	NA	NA
BuffaHigh:f__unclassified.g__Roseateles	NA	0	NA	NA	NA
BuffaHigh:f__unclassified.g__Rubrivivax	NA	0	NA	NA	NA
BuffaHigh:f__unclassified.g__Sedimentibacter	NA	0	NA	NA	NA
BuffaHigh:f__unclassified.g__Sedimenticola	NA	0	NA	NA	NA
BuffaHigh:f__unclassified.g__Sphaerotilus	NA	0	NA	NA	NA
BuffaHigh:f__unclassified.g__Thermobaculum	NA	0	NA	NA	NA
BuffaHigh:f__unclassified.g__Thermosulfidibacter	NA	0	NA	NA	NA
BuffaHigh:f__unclassified.g__Thiohalobacter	NA	0	NA	NA	NA
BuffaHigh:f__unclassified.g__Thiomonas	NA	0	NA	NA	NA
BuffaHigh:f__unclassified.g__Tomitella	NA	0	NA	NA	NA
BuffaHigh:f__unclassified.s__Abyssogena.phaseoliformis.symbiont	NA	0	NA	NA	NA
BuffaHigh:f__unclassified.s__Apis.mellifera.filamentous.virus	NA	0	NA	NA	NA
BuffaHigh:f__unclassified.s__Bathymodiolus.septemdierum.thioautotrophic.gill.symbiont	NA	0	NA	NA	NA
BuffaHigh:f__unclassified.s__Bathymodiolus.thermophilus.thioautotrophic.gill.symbiont	NA	0	NA	NA	NA
BuffaHigh:f__unclassified.s__Changjiang.tombus.like.virus.10	NA	0	NA	NA	NA
BuffaHigh:f__unclassified.s__cyanobacterium.endosymbiont.of.Epithemia.turgida	NA	0	NA	NA	NA
BuffaHigh:f__unclassified.s__cyanobacterium.endosymbiont.of.Rhopalodia.gibberula	NA	0	NA	NA	NA
BuffaHigh:f__unclassified.s__endosymbiont..TC1..of.Trimyema.compressum	NA	0	NA	NA	NA
BuffaHigh:f__unclassified.s__endosymbiont.of.Euscepes.postfasciatus	NA	0	NA	NA	NA
BuffaHigh:f__unclassified.s__endosymbiont.of.unidentified.scaly.snail.isolate.Monju	NA	0	NA	NA	NA
BuffaHigh:f__unclassified.s__Halovirus.HHTV.2	NA	0	NA	NA	NA
BuffaHigh:f__unclassified.s__Hubei.tombus.like.virus.8	NA	0	NA	NA	NA
BuffaHigh:f__unclassified.s__Isorropodon.fossajaponicum.symbiont	NA	0	NA	NA	NA
BuffaHigh:f__unclassified.s__Leptopilina.boulardi.filamentous.virus	NA	0	NA	NA	NA
BuffaHigh:f__unclassified.s__Plasmid.pWW100	NA	0	NA	NA	NA
BuffaHigh:f__unclassified.s__Rickettsiales.endosymbiont.of.Stachyamoeba.lipophora	NA	0	NA	NA	NA
BuffaHigh:f__Unikaryonidae	NA	0	NA	NA	NA
BuffaHigh:f__Usitatibacteraceae	NA	0	NA	NA	NA
BuffaHigh:f__Vallitaleaceae	NA	0	NA	NA	NA
BuffaHigh:f__Verrucomicrobiaceae	NA	0	NA	NA	NA
BuffaHigh:f__Virgaviridae	NA	0	NA	NA	NA
BuffaHigh:f__Vulgatibacteraceae	NA	0	NA	NA	NA
BuffaHigh:f__Waddliaceae	NA	0	NA	NA	NA
BuffaHigh:f__Wenzhouxiangellaceae	NA	0	NA	NA	NA
BuffaHigh:f__Xanthobacteraceae	NA	0	NA	NA	NA
BuffaHigh:f__Zobellviridae	NA	0	NA	NA	NA
BuffaHigh:f__Zymomonadaceae	NA	0	NA	NA	NA
BuffaHigh:g__Abidjanvirus	NA	0	NA	NA	NA
BuffaHigh:g__Abiotrophia	NA	0	NA	NA	NA
BuffaHigh:g__Abyssicoccus	NA	0	NA	NA	NA
BuffaHigh:g__Acadianvirus	NA	0	NA	NA	NA
BuffaHigh:g__Acaryochloris	NA	0	NA	NA	NA
BuffaHigh:g__Acetilactobacillus	NA	0	NA	NA	NA
BuffaHigh:g__Acetivibrio	NA	0	NA	NA	NA
BuffaHigh:g__Acetoanaerobium	NA	0	NA	NA	NA
BuffaHigh:g__Acetobacter	NA	0	NA	NA	NA
BuffaHigh:g__Acetohalobium	NA	0	NA	NA	NA
BuffaHigh:g__Acetomicrobium	NA	0	NA	NA	NA
BuffaHigh:g__Acholeplasma	NA	0	NA	NA	NA
BuffaHigh:g__Acidaminococcus	NA	0	NA	NA	NA
BuffaHigh:g__Acidianus	NA	0	NA	NA	NA
BuffaHigh:g__Acidibrevibacterium	NA	0	NA	NA	NA
BuffaHigh:g__Acidiferrobacter	NA	0	NA	NA	NA
BuffaHigh:g__Acidihalobacter	NA	0	NA	NA	NA
BuffaHigh:g__Acidilobus	NA	0	NA	NA	NA
BuffaHigh:g__Acidimicrobium	NA	0	NA	NA	NA
BuffaHigh:g__Acidipropionibacterium	NA	0	NA	NA	NA
BuffaHigh:g__Acidisarcina	NA	0	NA	NA	NA
BuffaHigh:g__Acidithiobacillus	NA	0	NA	NA	NA
BuffaHigh:g__Acidobacterium	NA	0	NA	NA	NA
BuffaHigh:g__Acidothermus	NA	0	NA	NA	NA
BuffaHigh:g__Aciduliprofundum	NA	0	NA	NA	NA
BuffaHigh:g__Actibacterium	NA	0	NA	NA	NA
BuffaHigh:g__Actinoalloteichus	NA	0	NA	NA	NA
BuffaHigh:g__Actinobacillus	NA	0	NA	NA	NA
BuffaHigh:g__Actinobaculum	NA	0	NA	NA	NA
BuffaHigh:g__Actinocatenispora	NA	0	NA	NA	NA
BuffaHigh:g__Actinomadura	NA	0	NA	NA	NA
BuffaHigh:g__Actinomarinicola	NA	0	NA	NA	NA
BuffaHigh:g__Actinoplanes	NA	0	NA	NA	NA
BuffaHigh:g__Actinopolymorpha	NA	0	NA	NA	NA
BuffaHigh:g__Actinopolyspora	NA	0	NA	NA	NA
BuffaHigh:g__Actinosynnema	NA	0	NA	NA	NA
BuffaHigh:g__Actinotalea	NA	0	NA	NA	NA
BuffaHigh:g__Actinotignum	NA	0	NA	NA	NA
BuffaHigh:g__Acutalibacter	NA	0	NA	NA	NA
BuffaHigh:g__Adhaeretor	NA	0	NA	NA	NA
BuffaHigh:g__Adhaeribacter	NA	0	NA	NA	NA
BuffaHigh:g__Adlercreutzia	NA	0	NA	NA	NA
BuffaHigh:g__Advenella	NA	0	NA	NA	NA
BuffaHigh:g__Aeoliella	NA	0	NA	NA	NA
BuffaHigh:g__Aequoribacter	NA	0	NA	NA	NA
BuffaHigh:g__Aeribacillus	NA	0	NA	NA	NA
BuffaHigh:g__Aerococcus	NA	0	NA	NA	NA
BuffaHigh:g__Aeromonas	NA	0	NA	NA	NA
BuffaHigh:g__Aeropyrum	NA	0	NA	NA	NA
BuffaHigh:g__Aestuarium	NA	0	NA	NA	NA
BuffaHigh:g__Afipia	NA	0	NA	NA	NA
BuffaHigh:g__Agarilytica	NA	0	NA	NA	NA
BuffaHigh:g__Agarivorans	NA	0	NA	NA	NA
BuffaHigh:g__Agatevirus	NA	0	NA	NA	NA
BuffaHigh:g__Agreia	NA	0	NA	NA	NA
BuffaHigh:g__Agrobacterium	NA	0	NA	NA	NA
BuffaHigh:g__Agrococcus	NA	0	NA	NA	NA
BuffaHigh:g__Agromyces	NA	0	NA	NA	NA
BuffaHigh:g__Agtrevirus	NA	0	NA	NA	NA
BuffaHigh:g__Ahduovirus	NA	0	NA	NA	NA
BuffaHigh:g__Ahniella	NA	0	NA	NA	NA
BuffaHigh:g__Akonivirus	NA	0	NA	NA	NA
BuffaHigh:g__Alexandravirus	NA	0	NA	NA	NA
BuffaHigh:g__Alfamovirus	NA	0	NA	NA	NA
BuffaHigh:g__Algibacter	NA	0	NA	NA	NA
BuffaHigh:g__Algicoccus	NA	0	NA	NA	NA
BuffaHigh:g__Algoriphagus	NA	0	NA	NA	NA
BuffaHigh:g__Aliarcobacter	NA	0	NA	NA	NA
BuffaHigh:g__Alicycliphilus	NA	0	NA	NA	NA
BuffaHigh:g__Alicyclobacillus	NA	0	NA	NA	NA
BuffaHigh:g__Alienimonas	NA	0	NA	NA	NA
BuffaHigh:g__Alkalibacter	NA	0	NA	NA	NA
BuffaHigh:g__Alkalicella	NA	0	NA	NA	NA
BuffaHigh:g__Alkalihalobacillus	NA	0	NA	NA	NA
BuffaHigh:g__Alkalilimnicola	NA	0	NA	NA	NA
BuffaHigh:g__Alkalitalea	NA	0	NA	NA	NA
BuffaHigh:g__Alloactinosynnema	NA	0	NA	NA	NA
BuffaHigh:g__Allochromatium	NA	0	NA	NA	NA
BuffaHigh:g__Allofrancisella	NA	0	NA	NA	NA
BuffaHigh:g__Allokutzneria	NA	0	NA	NA	NA
BuffaHigh:g__Allosphingosinicella	NA	0	NA	NA	NA
BuffaHigh:g__Alphabaculovirus	NA	0	NA	NA	NA
BuffaHigh:g__Alphachrysovirus	NA	0	NA	NA	NA
BuffaHigh:g__Alphaendornavirus	NA	0	NA	NA	NA
BuffaHigh:g__Alphanudivirus	NA	0	NA	NA	NA
BuffaHigh:g__Alphapapillomavirus	NA	0	NA	NA	NA
BuffaHigh:g__Alpharetrovirus	NA	0	NA	NA	NA
BuffaHigh:g__Alphatectivirus	NA	0	NA	NA	NA
BuffaHigh:g__Alphatrevirus	NA	0	NA	NA	NA
BuffaHigh:g__Altibacter	NA	0	NA	NA	NA
BuffaHigh:g__Alysiella	NA	0	NA	NA	NA
BuffaHigh:g__Amedibacterium	NA	0	NA	NA	NA
BuffaHigh:g__Aminipila	NA	0	NA	NA	NA
BuffaHigh:g__Aminobacter	NA	0	NA	NA	NA
BuffaHigh:g__Aminobacterium	NA	0	NA	NA	NA
BuffaHigh:g__Aminomonas	NA	0	NA	NA	NA
BuffaHigh:g__Ammonifex	NA	0	NA	NA	NA
BuffaHigh:g__Amphritea	NA	0	NA	NA	NA
BuffaHigh:g__Amylolactobacillus	NA	0	NA	NA	NA
BuffaHigh:g__Anabaenopsis	NA	0	NA	NA	NA
BuffaHigh:g__Anaerobacillus	NA	0	NA	NA	NA
BuffaHigh:g__Anaerobutyricum	NA	0	NA	NA	NA
BuffaHigh:g__Anaerohalosphaera	NA	0	NA	NA	NA
BuffaHigh:g__Anaerolinea	NA	0	NA	NA	NA
BuffaHigh:g__Anaerostipes	NA	0	NA	NA	NA
BuffaHigh:g__Anaplasma	NA	0	NA	NA	NA
BuffaHigh:g__Anatilimnocola	NA	0	NA	NA	NA
BuffaHigh:g__Ancylobacter	NA	0	NA	NA	NA
BuffaHigh:g__Andhravirus	NA	0	NA	NA	NA
BuffaHigh:g__Andromedavirus	NA	0	NA	NA	NA
BuffaHigh:g__Aneurinibacillus	NA	0	NA	NA	NA
BuffaHigh:g__Anoxybacillus	NA	0	NA	NA	NA
BuffaHigh:g__Anoxybacter	NA	0	NA	NA	NA
BuffaHigh:g__Anseongella	NA	0	NA	NA	NA
BuffaHigh:g__Antarcticibacterium	NA	0	NA	NA	NA
BuffaHigh:g__Antarctobacter	NA	0	NA	NA	NA
BuffaHigh:g__Anthocerotibacter	NA	0	NA	NA	NA
BuffaHigh:g__Apdecimavirus	NA	0	NA	NA	NA
BuffaHigh:g__Apibacter	NA	0	NA	NA	NA
BuffaHigh:g__Apilactobacillus	NA	0	NA	NA	NA
BuffaHigh:g__Appavirus	NA	0	NA	NA	NA
BuffaHigh:g__Aquabacter	NA	0	NA	NA	NA
BuffaHigh:g__Aquaspirillum	NA	0	NA	NA	NA
BuffaHigh:g__Aquicella	NA	0	NA	NA	NA
BuffaHigh:g__Aquifex	NA	0	NA	NA	NA
BuffaHigh:g__Aquiflexum	NA	0	NA	NA	NA
BuffaHigh:g__Aquihabitans	NA	0	NA	NA	NA
BuffaHigh:g__Aquiluna	NA	0	NA	NA	NA
BuffaHigh:g__Aquimarina	NA	0	NA	NA	NA
BuffaHigh:g__Aquirhabdus	NA	0	NA	NA	NA
BuffaHigh:g__Aquirufa	NA	0	NA	NA	NA
BuffaHigh:g__Aquisalimonas	NA	0	NA	NA	NA
BuffaHigh:g__Aquisediminimonas	NA	0	NA	NA	NA
BuffaHigh:g__Aquisphaera	NA	0	NA	NA	NA
BuffaHigh:g__Aquitalea	NA	0	NA	NA	NA
BuffaHigh:g__Arabia	NA	0	NA	NA	NA
BuffaHigh:g__Arachnia	NA	0	NA	NA	NA
BuffaHigh:g__Arcanobacterium	NA	0	NA	NA	NA
BuffaHigh:g__Archaeoglobus	NA	0	NA	NA	NA
BuffaHigh:g__Archangium	NA	0	NA	NA	NA
BuffaHigh:g__Arcobacter	NA	0	NA	NA	NA
BuffaHigh:g__Arcticibacterium	NA	0	NA	NA	NA
BuffaHigh:g__Arenibacter	NA	0	NA	NA	NA
BuffaHigh:g__Arenimonas	NA	0	NA	NA	NA
BuffaHigh:g__Arlivirus	NA	0	NA	NA	NA
BuffaHigh:g__Armstrongvirus	NA	0	NA	NA	NA
BuffaHigh:g__Aromatoleum	NA	0	NA	NA	NA
BuffaHigh:g__Arsenicicoccus	NA	0	NA	NA	NA
BuffaHigh:g__Arsenophonus	NA	0	NA	NA	NA
BuffaHigh:g__Asaia	NA	0	NA	NA	NA
BuffaHigh:g__Asteriusvirus	NA	0	NA	NA	NA
BuffaHigh:g__Athalassotoga	NA	0	NA	NA	NA
BuffaHigh:g__Atlantibacter	NA	0	NA	NA	NA
BuffaHigh:g__Atlauavirus	NA	0	NA	NA	NA
BuffaHigh:g__Atopobium	NA	0	NA	NA	NA
BuffaHigh:g__Atribacter	NA	0	NA	NA	NA
BuffaHigh:g__Audreyjarvisvirus	NA	0	NA	NA	NA
BuffaHigh:g__Aurantiacibacter	NA	0	NA	NA	NA
BuffaHigh:g__Aurantimicrobium	NA	0	NA	NA	NA
BuffaHigh:g__Auraticoccus	NA	0	NA	NA	NA
BuffaHigh:g__Aureimonas	NA	0	NA	NA	NA
BuffaHigh:g__Aureliella	NA	0	NA	NA	NA
BuffaHigh:g__Auritidibacter	NA	0	NA	NA	NA
BuffaHigh:g__Austwickia	NA	0	NA	NA	NA
BuffaHigh:g__Avunavirus	NA	0	NA	NA	NA
BuffaHigh:g__Azorhizobium	NA	0	NA	NA	NA
BuffaHigh:g__Azotobacter	NA	0	NA	NA	NA
BuffaHigh:g__Bacterioplanes	NA	0	NA	NA	NA
BuffaHigh:g__Bacteriovorax	NA	0	NA	NA	NA
BuffaHigh:g__Baekduia	NA	0	NA	NA	NA
BuffaHigh:g__Baikalvirus	NA	0	NA	NA	NA
BuffaHigh:g__Baoshanvirus	NA	0	NA	NA	NA
BuffaHigh:g__Barnyardvirus	NA	0	NA	NA	NA
BuffaHigh:g__Bartonella	NA	0	NA	NA	NA
BuffaHigh:g__Bastillevirus	NA	0	NA	NA	NA
BuffaHigh:g__Becedseptimavirus	NA	0	NA	NA	NA
BuffaHigh:g__Beggiatoa	NA	0	NA	NA	NA
BuffaHigh:g__Belliella	NA	0	NA	NA	NA
BuffaHigh:g__Bequatrovirus	NA	0	NA	NA	NA
BuffaHigh:g__Bernalvirus	NA	0	NA	NA	NA
BuffaHigh:g__Bernardetia	NA	0	NA	NA	NA
BuffaHigh:g__Berryella	NA	0	NA	NA	NA
BuffaHigh:g__Besnoitia	NA	0	NA	NA	NA
BuffaHigh:g__Betapolyomavirus	NA	0	NA	NA	NA
BuffaHigh:g__Betterkatzvirus	NA	0	NA	NA	NA
BuffaHigh:g__Bibersteinia	NA	0	NA	NA	NA
BuffaHigh:g__Bifseptvirus	NA	0	NA	NA	NA
BuffaHigh:g__Bigelowiella	NA	0	NA	NA	NA
BuffaHigh:g__Bignuzvirus	NA	0	NA	NA	NA
BuffaHigh:g__Biomaibacter	NA	0	NA	NA	NA
BuffaHigh:g__Bisgaardia	NA	0	NA	NA	NA
BuffaHigh:g__Bixzunavirus	NA	0	NA	NA	NA
BuffaHigh:g__Bjornvirus	NA	0	NA	NA	NA
BuffaHigh:g__Blastochloris	NA	0	NA	NA	NA
BuffaHigh:g__Blastococcus	NA	0	NA	NA	NA
BuffaHigh:g__Blastomonas	NA	0	NA	NA	NA
BuffaHigh:g__Bombella	NA	0	NA	NA	NA
BuffaHigh:g__Bombilactobacillus	NA	0	NA	NA	NA
BuffaHigh:g__Borrelia	NA	0	NA	NA	NA
BuffaHigh:g__Boseongicola	NA	0	NA	NA	NA
BuffaHigh:g__Botrimarina	NA	0	NA	NA	NA
BuffaHigh:g__Botrytis	NA	0	NA	NA	NA
BuffaHigh:g__Boudabousia	NA	0	NA	NA	NA
BuffaHigh:g__Brachybacterium	NA	0	NA	NA	NA
BuffaHigh:g__Brachyspira	NA	0	NA	NA	NA
BuffaHigh:g__Bradymonas	NA	0	NA	NA	NA
BuffaHigh:g__Brasilonema	NA	0	NA	NA	NA
BuffaHigh:g__Bremerella	NA	0	NA	NA	NA
BuffaHigh:g__Brenneria	NA	0	NA	NA	NA
BuffaHigh:g__Breoghania	NA	0	NA	NA	NA
BuffaHigh:g__Brettanomyces	NA	0	NA	NA	NA
BuffaHigh:g__Brevefilum	NA	0	NA	NA	NA
BuffaHigh:g__Brevilactibacter	NA	0	NA	NA	NA
BuffaHigh:g__Brevirhabdus	NA	0	NA	NA	NA
BuffaHigh:g__Breznakiella	NA	0	NA	NA	NA
BuffaHigh:g__Bromovirus	NA	0	NA	NA	NA
BuffaHigh:g__Bronvirus	NA	0	NA	NA	NA
BuffaHigh:g__Brucella	NA	0	NA	NA	NA
BuffaHigh:g__Brucesealvirus	NA	0	NA	NA	NA
BuffaHigh:g__Brujitavirus	NA	0	NA	NA	NA
BuffaHigh:g__Brussowvirus	NA	0	NA	NA	NA
BuffaHigh:g__Bruynoghevirus	NA	0	NA	NA	NA
BuffaHigh:g__Burrovirus	NA	0	NA	NA	NA
BuffaHigh:g__Buttiauxella	NA	0	NA	NA	NA
BuffaHigh:g__Bythopirellula	NA	0	NA	NA	NA
BuffaHigh:g__Caenibius	NA	0	NA	NA	NA
BuffaHigh:g__Cafeteriavirus	NA	0	NA	NA	NA
BuffaHigh:g__Caldanaerobacter	NA	0	NA	NA	NA
BuffaHigh:g__Caldibacillus	NA	0	NA	NA	NA
BuffaHigh:g__Caldicellulosiruptor	NA	0	NA	NA	NA
BuffaHigh:g__Caldichromatium	NA	0	NA	NA	NA
BuffaHigh:g__Caldilinea	NA	0	NA	NA	NA
BuffaHigh:g__Caldimicrobium	NA	0	NA	NA	NA
BuffaHigh:g__Caldisericum	NA	0	NA	NA	NA
BuffaHigh:g__Caldisphaera	NA	0	NA	NA	NA
BuffaHigh:g__Calditerrivibrio	NA	0	NA	NA	NA
BuffaHigh:g__Caldivirga	NA	0	NA	NA	NA
BuffaHigh:g__Caloramator	NA	0	NA	NA	NA
BuffaHigh:g__Calycomorphotria	NA	0	NA	NA	NA
BuffaHigh:g__Caminibacter	NA	0	NA	NA	NA
BuffaHigh:g__Camvirus	NA	0	NA	NA	NA
BuffaHigh:g__Caproicibacterium	NA	0	NA	NA	NA
BuffaHigh:g__Caproiciproducens	NA	0	NA	NA	NA
BuffaHigh:g__Cardiobacterium	NA	0	NA	NA	NA
BuffaHigh:g__Carlavirus	NA	0	NA	NA	NA
BuffaHigh:g__Carltongylesvirus	NA	0	NA	NA	NA
BuffaHigh:g__Casimicrobium	NA	0	NA	NA	NA
BuffaHigh:g__Castellaniella	NA	0	NA	NA	NA
BuffaHigh:g__Catellatospora	NA	0	NA	NA	NA
BuffaHigh:g__Catenovulum	NA	0	NA	NA	NA
BuffaHigh:g__Catenulispora	NA	0	NA	NA	NA
BuffaHigh:g__Caulifigura	NA	0	NA	NA	NA
BuffaHigh:g__Cecivirus	NA	0	NA	NA	NA
BuffaHigh:g__Cedecea	NA	0	NA	NA	NA
BuffaHigh:g__Ceduovirus	NA	0	NA	NA	NA
BuffaHigh:g__Ceetrepovirus	NA	0	NA	NA	NA
BuffaHigh:g__Celeribacter	NA	0	NA	NA	NA
BuffaHigh:g__Cellulomonas	NA	0	NA	NA	NA
BuffaHigh:g__Cellulosilyticum	NA	0	NA	NA	NA
BuffaHigh:g__Cellulosimicrobium	NA	0	NA	NA	NA
BuffaHigh:g__Cellvibrio	NA	0	NA	NA	NA
BuffaHigh:g__Cepunavirus	NA	0	NA	NA	NA
BuffaHigh:g__Cercospora	NA	0	NA	NA	NA
BuffaHigh:g__Cereibacter	NA	0	NA	NA	NA
BuffaHigh:g__Chakrabartyvirus	NA	0	NA	NA	NA
BuffaHigh:g__Changchengzhania	NA	0	NA	NA	NA
BuffaHigh:g__Changchunvirus	NA	0	NA	NA	NA
BuffaHigh:g__Chania	NA	0	NA	NA	NA
BuffaHigh:g__Chelativorans	NA	0	NA	NA	NA
BuffaHigh:g__Chelatococcus	NA	0	NA	NA	NA
BuffaHigh:g__Cheoctovirus	NA	0	NA	NA	NA
BuffaHigh:g__Chitinibacter	NA	0	NA	NA	NA
BuffaHigh:g__Chitinimonas	NA	0	NA	NA	NA
BuffaHigh:g__Chitinolyticbacter	NA	0	NA	NA	NA
BuffaHigh:g__Chivirus	NA	0	NA	NA	NA
BuffaHigh:g__Chlamydia	NA	0	NA	NA	NA
BuffaHigh:g__Chlamydiifrater	NA	0	NA	NA	NA
BuffaHigh:g__Chloracidobacterium	NA	0	NA	NA	NA
BuffaHigh:g__Chloriridovirus	NA	0	NA	NA	NA
BuffaHigh:g__Chlorobaculum	NA	0	NA	NA	NA
BuffaHigh:g__Chloroflexus	NA	0	NA	NA	NA
BuffaHigh:g__Chloroherpeton	NA	0	NA	NA	NA
BuffaHigh:g__Chlorovirus	NA	0	NA	NA	NA
BuffaHigh:g__Chondrocystis	NA	0	NA	NA	NA
BuffaHigh:g__Chondromyces	NA	0	NA	NA	NA
BuffaHigh:g__Chopinvirus	NA	0	NA	NA	NA
BuffaHigh:g__Chromobacterium	NA	0	NA	NA	NA
BuffaHigh:g__Chromohalobacter	NA	0	NA	NA	NA
BuffaHigh:g__Chroococcidiopsis	NA	0	NA	NA	NA
BuffaHigh:g__Chryseoglobus	NA	0	NA	NA	NA
BuffaHigh:g__Chryseolinea	NA	0	NA	NA	NA
BuffaHigh:g__Ciceribacter	NA	0	NA	NA	NA
BuffaHigh:g__Citricoccus	NA	0	NA	NA	NA
BuffaHigh:g__Citrobacter	NA	0	NA	NA	NA
BuffaHigh:g__Citromicrobium	NA	0	NA	NA	NA
BuffaHigh:g__Claudivirus	NA	0	NA	NA	NA
BuffaHigh:g__Clavibacter	NA	0	NA	NA	NA
BuffaHigh:g__Cloacibacillus	NA	0	NA	NA	NA
BuffaHigh:g__Cloacibacterium	NA	0	NA	NA	NA
BuffaHigh:g__Closterovirus	NA	0	NA	NA	NA
BuffaHigh:g__Cnuibacter	NA	0	NA	NA	NA
BuffaHigh:g__Cobetia	NA	0	NA	NA	NA
BuffaHigh:g__Cognaticolwellia	NA	0	NA	NA	NA
BuffaHigh:g__Cognatishimia	NA	0	NA	NA	NA
BuffaHigh:g__Cohaesibacter	NA	0	NA	NA	NA
BuffaHigh:g__Cohnella	NA	0	NA	NA	NA
BuffaHigh:g__Colletotrichum	NA	0	NA	NA	NA
BuffaHigh:g__Collimonas	NA	0	NA	NA	NA
BuffaHigh:g__Colwellia	NA	0	NA	NA	NA
[truncated: 7,328 more rows]
