# Supplementary material for: The Tumor Microbiome Reacts to Hypoxia and Can Influence Response to Radiation Treatment in Colorectal Cancer
Source: Cancer Res Commun. 2024 Jul 10;4(7):1690–701. doi: 10.1158/2767-9764.CRC-23-0367 (PMC11234499; doi:10.1158/2767-9764.CRC-23-0367)
Supplement: Supplementary Data — Numbers at risk for the association between survival and Fusobacterium canifelinum abundance in COADREAD tumors treated with radiation. [file crc-23-0367_supplementary_data_suppsd6.xlsx]

## Sheet: TableS6_survtab_3B
strata	time	n.risk	pct.risk	n.event	cum.n.event	n.censor	cum.n.censor	strata_size	F.canifelinum
F.canifelinum=0	0	135	100	0	0	0	0	135	0
F.canifelinum=0	5	19	14	25	25	91	91	135	0
F.canifelinum=0	10	4	3	4	29	11	102	135	0
F.canifelinum=0	15	1	1	1	30	2	104	135	0
F.canifelinum=0	20	1	1	0	30	0	104	135	0
F.canifelinum=0	25	0	0	0	30	1	105	135	0
F.canifelinum=1	0	6	100	0	0	0	0	6	1
F.canifelinum=1	5	0	0	3	3	3	3	6	1
F.canifelinum=1	10	0	0	0	3	0	3	6	1
F.canifelinum=1	15	0	0	0	3	0	3	6	1
F.canifelinum=1	20	0	0	0	3	0	3	6	1
F.canifelinum=1	25	0	0	0	3	0	3	6	1
