# Supplementary material for: The Tumor Microbiome Reacts to Hypoxia and Can Influence Response to Radiation Treatment in Colorectal Cancer
Source: Cancer Res Commun. 2024 Jul 10;4(7):1690–701. doi: 10.1158/2767-9764.CRC-23-0367 (PMC11234499; doi:10.1158/2767-9764.CRC-23-0367)
Supplement: Supplementary Data — Differences in the immune cell populations, estimated by RNAseq, within high and low hypoxia mouse tumors, combining the nude and BALB/c mice. [file crc-23-0367_supplementary_data_suppsd7.xlsx]

## Sheet: TableS7_kruskal_mouse-immune_fu
statistic	p.value	parameter	method	ImmuneCell	padj
6.78558	0.00918974	1	Kruskal-Wallis rank sum test	T.cells.CD4.naive	0.183795
4.39679	0.0360066	1	Kruskal-Wallis rank sum test	T.cells.CD4.memory.resting	0.197494
4.23928	0.0394989	1	Kruskal-Wallis rank sum test	Macrophages.M2	0.197494
4.76265	0.0290838	1	Kruskal-Wallis rank sum test	Mast.cells.resting	0.197494
2.38791	0.122277	1	Kruskal-Wallis rank sum test	Monocytes	0.407589
2.52893	0.111776	1	Kruskal-Wallis rank sum test	Macrophages.M0	0.407589
1	0.317311	1	Kruskal-Wallis rank sum test	B.cells.naive	0.48817
1.21958	0.269443	1	Kruskal-Wallis rank sum test	B.cells.memory	0.48817
1	0.317311	1	Kruskal-Wallis rank sum test	Plasma.cells	0.48817
1	0.317311	1	Kruskal-Wallis rank sum test	T.cells.CD8	0.48817
1	0.317311	1	Kruskal-Wallis rank sum test	T.cells.regulatory..Tregs.	0.48817
1.4743	0.224668	1	Kruskal-Wallis rank sum test	Mast.cells.activated	0.48817
1.7562	0.185099	1	Kruskal-Wallis rank sum test	Eosinophils	0.48817
0.678966	0.409943	1	Kruskal-Wallis rank sum test	Macrophages.M1	0.585633
0.226297	0.634283	1	Kruskal-Wallis rank sum test	NK.cells.activated	0.845711
0.101375	0.750186	1	Kruskal-Wallis rank sum test	Dendritic.cells.resting	0.937732
0.051722	0.820093	1	Kruskal-Wallis rank sum test	T.cells.CD4.memory.activated	0.964784
0.0226969	0.880248	1	Kruskal-Wallis rank sum test	T.cells.follicular.helper	0.964784
0.00194932	0.964784	1	Kruskal-Wallis rank sum test	NK.cells.resting	0.964784
0.00466392	0.945552	1	Kruskal-Wallis rank sum test	TILs	0.964784
NA	NA	1	Kruskal-Wallis rank sum test	T.cells.gamma.delta	NA
NA	NA	1	Kruskal-Wallis rank sum test	Dendritic.cells.activated	NA
NA	NA	1	Kruskal-Wallis rank sum test	Neutrophils	NA
