# Supplementary material for: The Tumor Microbiome Reacts to Hypoxia and Can Influence Response to Radiation Treatment in Colorectal Cancer
Source: Cancer Res Commun. 2024 Jul 10;4(7):1690–701. doi: 10.1158/2767-9764.CRC-23-0367 (PMC11234499; doi:10.1158/2767-9764.CRC-23-0367)
Supplement: Supplementary Data — Differences in the immune cell populations, estimated by RNAseq, within high and low hypoxia mouse tumors, separated by mouse strain. [file crc-23-0367_supplementary_data_suppsd8.xlsx]

## Sheet: TableS8_kruskal_mouse-immune_sp
statistic	p.value	parameter	method	ImmuneCell	mouse
2	0.157299	1	Kruskal-Wallis rank sum test	B.cells.naive	Nude
1.06667	0.3017	1	Kruskal-Wallis rank sum test	B.cells.memory	Nude
NA	NA	1	Kruskal-Wallis rank sum test	Plasma.cells	Nude
NA	NA	1	Kruskal-Wallis rank sum test	T.cells.CD8	Nude
3.26667	0.0707011	1	Kruskal-Wallis rank sum test	T.cells.CD4.naive	Nude
4.41379	0.0356495	1	Kruskal-Wallis rank sum test	T.cells.CD4.memory.resting	Nude
0.275862	0.599426	1	Kruskal-Wallis rank sum test	T.cells.CD4.memory.activated	Nude
0.5	0.4795	1	Kruskal-Wallis rank sum test	T.cells.follicular.helper	Nude
NA	NA	1	Kruskal-Wallis rank sum test	T.cells.regulatory..Tregs.	Nude
NA	NA	1	Kruskal-Wallis rank sum test	T.cells.gamma.delta	Nude
1.06667	0.3017	1	Kruskal-Wallis rank sum test	NK.cells.resting	Nude
NA	NA	1	Kruskal-Wallis rank sum test	NK.cells.activated	Nude
3.26667	0.0707011	1	Kruskal-Wallis rank sum test	Monocytes	Nude
5.4	0.0201368	1	Kruskal-Wallis rank sum test	Macrophages.M0	Nude
NA	NA	1	Kruskal-Wallis rank sum test	Macrophages.M1	Nude
4.09091	0.0431144	1	Kruskal-Wallis rank sum test	Macrophages.M2	Nude
0.0727273	0.787406	1	Kruskal-Wallis rank sum test	Dendritic.cells.resting	Nude
NA	NA	1	Kruskal-Wallis rank sum test	Dendritic.cells.activated	Nude
4.5	0.0338949	1	Kruskal-Wallis rank sum test	Mast.cells.resting	Nude
5.58621	0.0181025	1	Kruskal-Wallis rank sum test	Mast.cells.activated	Nude
3.26667	0.0707011	1	Kruskal-Wallis rank sum test	Eosinophils	Nude
NA	NA	1	Kruskal-Wallis rank sum test	Neutrophils	Nude
4.57143	0.0325094	1	Kruskal-Wallis rank sum test	TILs	Nude
NA	NA	1	Kruskal-Wallis rank sum test	B.cells.naive	Balbc
0.0666667	0.796253	1	Kruskal-Wallis rank sum test	B.cells.memory	Balbc
0.5	0.4795	1	Kruskal-Wallis rank sum test	Plasma.cells	Balbc
0.5	0.4795	1	Kruskal-Wallis rank sum test	T.cells.CD8	Balbc
2.4	0.121335	1	Kruskal-Wallis rank sum test	T.cells.CD4.naive	Balbc
0.420168	0.516853	1	Kruskal-Wallis rank sum test	T.cells.CD4.memory.resting	Balbc
0.0181818	0.892738	1	Kruskal-Wallis rank sum test	T.cells.CD4.memory.activated	Balbc
1.47273	0.224916	1	Kruskal-Wallis rank sum test	T.cells.follicular.helper	Balbc
0.5	0.4795	1	Kruskal-Wallis rank sum test	T.cells.regulatory..Tregs.	Balbc
NA	NA	1	Kruskal-Wallis rank sum test	T.cells.gamma.delta	Balbc
0	1	1	Kruskal-Wallis rank sum test	NK.cells.resting	Balbc
0.0941176	0.759006	1	Kruskal-Wallis rank sum test	NK.cells.activated	Balbc
2.4	0.121335	1	Kruskal-Wallis rank sum test	Monocytes	Balbc
0.266667	0.605577	1	Kruskal-Wallis rank sum test	Macrophages.M0	Balbc
0.266667	0.605577	1	Kruskal-Wallis rank sum test	Macrophages.M1	Balbc
0.125	0.723674	1	Kruskal-Wallis rank sum test	Macrophages.M2	Balbc
0.275862	0.599426	1	Kruskal-Wallis rank sum test	Dendritic.cells.resting	Balbc
NA	NA	1	Kruskal-Wallis rank sum test	Dendritic.cells.activated	Balbc
1.125	0.288844	1	Kruskal-Wallis rank sum test	Mast.cells.resting	Balbc
0	1	1	Kruskal-Wallis rank sum test	Mast.cells.activated	Balbc
0.266667	0.605577	1	Kruskal-Wallis rank sum test	Eosinophils	Balbc
NA	NA	1	Kruskal-Wallis rank sum test	Neutrophils	Balbc
2	0.157299	1	Kruskal-Wallis rank sum test	TILs	Balbc
