# Supplementary material for: The Tumor Microbiome Reacts to Hypoxia and Can Influence Response to Radiation Treatment in Colorectal Cancer
Source: Cancer Res Commun. 2024 Jul 10;4(7):1690–701. doi: 10.1158/2767-9764.CRC-23-0367 (PMC11234499; doi:10.1158/2767-9764.CRC-23-0367)
Supplement: Supplementary Data — Differences in the tumor microbes in low and high hypoxia mouse tumors. [file crc-23-0367_supplementary_data_suppsd9.xlsx]

## Sheet: TableS9_DESeq2-results_mouse
Taxa	baseMean	log2FoldChange	lfcSE	stat	pvalue	padj	TaxLev	mouse.line
s__Diaphorobacter sp. JS3050	103.423	-23.62	3.41461	-6.91732	4.60255e-12	1.91811e-09	species	Balbc
s__Sphingobacterium daejeonense	104.899	-23.6377	3.40085	-6.95052	3.63948e-12	1.91811e-09	species	Balbc
s__Streptococcus agalactiae	154.105	-24.1627	3.438	-7.02813	2.09314e-12	1.91811e-09	species	Balbc
s__Streptococcus pyogenes	256.625	-24.3038	3.46922	-7.00555	2.46021e-12	1.91811e-09	species	Balbc
s__Staphylococcus pseudoxylosus	91.1761	-23.4506	3.4513	-6.79472	1.08521e-11	3.61809e-09	species	Balbc
s__Selenomonas sp. oral taxon 126	60.2617	-22.8859	3.42169	-6.68848	2.25504e-11	6.26525e-09	species	Balbc
s__Propionibacterium virus PHL141N00	41.2573	-22.2417	3.37489	-6.59036	4.38769e-11	1.0449e-08	species	Balbc
s__Propionibacterium virus PHL009M11	36.9539	-22.2209	3.38673	-6.56118	5.33843e-11	1.1124e-08	species	Balbc
s__Propionibacterium virus P144	37.7519	-21.7853	3.37361	-6.45758	1.0639e-10	1.97058e-08	species	Balbc
s__Bacillus thuringiensis	36.6624	22.4429	3.43546	6.53273	6.45825e-11	2.10737e-08	species	Nude
s__Corynebacterium sp. L2-79-05	34.4857	22.363	3.43554	6.50931	7.54944e-11	2.10737e-08	species	Nude
s__Diaphorobacter sp. JS3050	56.449	23.0483	3.43503	6.70976	1.9494e-11	2.10737e-08	species	Nude
s__Methylobacterium phyllosphaerae	43.6837	22.6915	3.43526	6.60547	3.96263e-11	2.10737e-08	species	Nude
s__Propionibacterium virus MrAK	36.7034	22.4412	3.43546	6.53224	6.47921e-11	2.10737e-08	species	Nude
s__Propionibacterium virus P101A	40.6356	22.4317	3.43534	6.52968	6.59108e-11	2.10737e-08	species	Nude
s__Sphingomonas sp. IC081	50.787	22.8053	3.43512	6.63887	3.16104e-11	2.10737e-08	species	Nude
s__Sphingomonas insulae	32.3969	-21.814	3.42057	-6.3773	1.80233e-10	3.00448e-08	species	Balbc
s__Acinetobacter nosocomialis	24.3059	21.8738	3.43608	6.36593	1.94105e-10	4.25861e-08	species	Nude
s__Diaphorobacter sp. MNS-0	59.9546	21.8614	3.43499	6.36433	1.96149e-10	4.25861e-08	species	Nude
s__Listeria innocua	54.7572	-21.3986	3.3924	-6.3078	2.83029e-10	4.28918e-08	species	Balbc
s__Bacillus velezensis	22.6853	21.7801	3.43621	6.3384	2.3216e-10	4.53436e-08	species	Nude
s__Propionibacterium virus Attacne	21.953	21.7302	3.43627	6.32377	2.55261e-10	4.53436e-08	species	Nude
s__Pseudomonas veronii	19.0255	21.5326	3.43659	6.26568	3.71195e-10	6.04429e-08	species	Nude
s__Acinetobacter sp. 10FS3-1	18.2334	21.4738	3.43669	6.2484	4.14671e-10	6.05745e-08	species	Nude
s__Pseudomonas extremorientalis	17.9526	21.4496	3.43673	6.24128	4.34003e-10	6.05745e-08	species	Nude
s__Pseudomonas sp. Lz4W	20.3011	19.5979	3.43644	5.70297	1.17737e-08	1.53372e-06	species	Nude
f__Pyriculariaceae	186.507	3.21535	0.638739	5.0339	4.80592e-07	5.86923e-05	family	Nude
o__Magnaporthales	176.545	2.91606	0.596302	4.89024	1.00715e-06	0.000115763	order	Nude
o__Bifidobacteriales	859.458	-3.47305	0.777431	-4.46734	7.91964e-06	0.000859721	order	Nude
f__Bogoriellaceae	28.7465	8.83428	2.03242	4.34669	1.3821e-05	0.00142138	family	Nude
s__Propionibacterium virus P91	104.958	10.4775	2.53641	4.13085	3.61426e-05	0.00353113	species	Nude
f__Bifidobacteriaceae	757.894	-3.21386	0.796789	-4.03352	5.49479e-05	0.00511277	family	Nude
s__Klebsiella quasipneumoniae	86.2568	10.4324	2.54555	4.09827	4.16255e-05	0.00578248	species	Balbc
s__Klebsiella sp. LY	202.293	11.6621	2.97041	3.92608	8.634e-05	0.0110714	species	Balbc
g__Weissella	53.5285	9.73079	2.52557	3.85291	0.000116723	0.0138983	genus	Balbc
g__Georgenia	27.8387	8.63659	2.28928	3.77262	0.000161543	0.0143479	genus	Nude
s__Diaphorobacter sp. JS3051	273.426	-11.0428	3.05202	-3.61821	0.000296647	0.0329673	species	Balbc
f__Coriobacteriaceae	58.9404	-8.77348	2.44826	-3.58356	0.000338948	0.0353142	family	Balbc
g__Magnetospirillum	44.9613	-9.15697	2.61417	-3.50282	0.000460366	0.0391111	genus	Nude
s__Streptococcus anginosus	193.829	-10.5464	3.0515	-3.45615	0.000547956	0.0537319	species	Balbc
s__Bacteroides fragilis	73.4274	10.2	2.98554	3.41647	0.000634385	0.0587511	species	Balbc
s__Diaphorobacter sp. MNS-0	64.6636	10.0167	2.96694	3.37609	0.00073523	0.0645067	species	Balbc
g__Actinomadura	16.8317	-7.73858	2.3253	-3.32799	0.000874747	0.0660132	genus	Nude
g__Rhodobacter	33.3045	-8.72422	2.61035	-3.34217	0.000831258	0.0660132	genus	Nude
s__Georgenia faecalis	26.5393	8.49228	2.55266	3.32684	0.000878374	0.0660132	species	Nude
g__Tannerella	65.8579	-8.95751	2.68954	-3.33049	0.000866918	0.0722576	genus	Balbc
g__Lancefieldella	39.3215	9.1376	2.78884	3.27649	0.00105106	0.0733487	genus	Nude
s__Pseudomonas sihuiensis	74.1373	-9.87942	3.01364	-3.27823	0.00104459	0.0733487	species	Nude
k__Pararnavirae	144832	1.50408	0.461911	3.25621	0.0011291	0.0735422	kingdom	Nude
s__Hydrogenophaga pseudoflava	23.0856	8.29405	2.54323	3.26122	0.00110932	0.0735422	species	Nude
g__Collinsella	59.1133	-8.80311	2.6725	-3.29396	0.000987873	0.0784183	genus	Balbc
g__Fimbriimonas	15.3335	7.92725	2.45871	3.22415	0.00126347	0.0842483	genus	Balbc
s__Fusobacterium nucleatum	144.041	-10.118	3.10329	-3.26043	0.00111244	0.0842483	species	Balbc
s__Pseudomonas sp. 13159349	49.0184	9.61704	2.97549	3.23209	0.00122888	0.0842483	species	Balbc
s__Weissella cibaria	52.0708	9.70417	2.99892	3.23589	0.00121266	0.0842483	species	Balbc
s__Exiguobacterium sp. AT1b	63.4485	-9.65489	3.02309	-3.19372	0.00140453	0.0885306	species	Nude
s__Sphingomonas paucimobilis	46.6076	-8.49047	2.68154	-3.16627	0.00154406	0.098998	species	Balbc
s__Lactobacillus johnsonii	60.814	-9.59352	3.06141	-3.13369	0.00172622	0.105407	species	Nude
f__Alcaligenaceae	190.182	-1.30889	0.420203	-3.1149	0.00184006	0.107636	family	Nude
g__Humibacter	31.503	8.81496	2.84252	3.10111	0.00192797	0.107636	genus	Nude
g__Pyxidicoccus	29.5235	8.7238	2.81015	3.10439	0.00190672	0.107636	genus	Nude
f__Porphyromonadaceae	240.23	-4.19046	1.36228	-3.07607	0.00209748	0.10941	family	Nude
g__Neospora	17.7757	7.99048	2.59762	3.07608	0.00209741	0.10941	genus	Nude
g__Trypanosoma	16.2928	7.86673	2.56744	3.06404	0.00218371	0.10941	genus	Nude
s__Mycobacterium sp. KMS	48.414	-9.26465	3.02251	-3.06522	0.00217511	0.10941	species	Nude
s__Citrobacter freundii	43.1182	-9.09758	3.01689	-3.01555	0.0025651	0.125305	species	Nude
p__Artverviricota	146246	1.43239	0.479288	2.98857	0.00280284	0.125898	phylum	Nude
f__Cryptococcaceae	99.2432	1.4275	0.477858	2.98729	0.00281467	0.125898	family	Nude
g__Methylococcus	14.8403	7.73341	2.60157	2.97259	0.00295294	0.125898	genus	Nude
s__Acinetobacter bereziniae	54.3686	9.52884	3.20078	2.97703	0.00291052	0.125898	species	Nude
s__Propionibacterium virus PHL095N00	39.5001	-8.97116	3.0191	-2.97147	0.00296382	0.125898	species	Nude
s__Rhodobacter sp. LPB0142	42.9224	-9.09093	3.05119	-2.97947	0.00288745	0.125898	species	Nude
s__Pseudomonas rhizosphaerae	18.224	-7.85465	2.65252	-2.9612	0.00306446	0.127403	species	Nude
f__Rhodobacteraceae	268.634	-2.63063	0.894631	-2.94047	0.00327717	0.133408	family	Nude
c__Ustilaginomycetes	1230.95	1.56256	0.533588	2.92841	0.00340697	0.135057	class	Nude
s__Halomonas meridiana	23.1686	8.29842	2.83806	2.92398	0.0034559	0.135057	species	Nude
f__Ustilaginaceae	1320.52	1.93918	0.668159	2.90228	0.0037046	0.138977	family	Nude
g__Phytohabitans	11.4501	-7.18133	2.47847	-2.89748	0.0037617	0.138977	genus	Nude
s__Bifidobacterium catenulatum	35.7912	-8.82886	3.04777	-2.89683	0.00376958	0.138977	species	Nude
s__Cupriavidus nantongensis	20.369	8.11285	2.81939	2.87752	0.00400809	0.142396	species	Nude
s__Mycobacterium sp. WY10	32.4294	-8.6868	3.01425	-2.88192	0.00395266	0.142396	species	Nude
s__Lancefieldella parvula	38.5241	9.03235	3.15167	2.86589	0.00415838	0.145098	species	Nude
s__Neisseria canis	33.9559	-8.75291	3.06913	-2.85191	0.0043457	0.148974	species	Nude
f__unclassified-g__Pandoravirus	12.2319	7.60063	2.6738	2.84263	0.00447432	0.150738	family	Nude
s__Streptococcus rubneri	74.0373	-9.1577	3.05755	-2.99511	0.00274347	0.169384	species	Balbc
o__Ustilaginales	1266.71	1.66765	0.596729	2.79464	0.00519568	0.172074	order	Nude
s__Neospora caninum	17.6964	7.90863	2.84431	2.78051	0.00542738	0.174098	species	Nude
s__Trypanosoma brucei	16.3926	7.79961	2.80556	2.78005	0.005435	0.174098	species	Nude
f__Lactobacillaceae	3124.18	-1.63693	0.59151	-2.76738	0.00565085	0.178093	family	Nude
g__Pandoravirus	11.7231	7.38731	2.67494	2.76168	0.00575055	0.178358	genus	Nude
k__Orthornavirae	1051.24	-1.81535	0.611702	-2.9677	0.00300037	0.178629	kingdom	Balbc
g__Marinicauda	15.8653	-7.65313	2.78254	-2.75041	0.00595214	0.180306	genus	Nude
s__Humibacter sp. BT305	32.0369	8.76399	3.18934	2.7479	0.00599791	0.180306	species	Nude
s__Leuconostoc pseudomesenteroides	26.761	-8.40946	3.06768	-2.74131	0.00611944	0.181172	species	Nude
c__Erysipelotrichia	20.0736	-8.05848	2.95037	-2.73134	0.00630767	0.182651	class	Nude
s__Pyxidicoccus sp. SCPEA002	28.2333	8.58386	3.14564	2.72881	0.00635631	0.182651	species	Nude
s__Fimbriimonas ginsengisoli	15.073	7.9157	2.69048	2.94212	0.00325976	0.18738	species	Balbc
c__Revtraviricetes	141820	1.38357	0.512706	2.69857	0.0069639	0.191654	class	Nude
g__Romboutsia	10.5191	7.236	2.68007	2.69993	0.00693542	0.191654	genus	Nude
s__Methylococcus capsulatus	14.6884	7.64276	2.82225	2.70804	0.00676826	0.191654	species	Nude
c__Clostridia	1154.44	-1.40243	0.524624	-2.67322	0.00751277	0.201095	class	Nude
s__Halomonas denitrificans	21.6801	-8.10624	3.03206	-2.67351	0.00750621	0.201095	species	Nude
s__Actinomadura sp. NAK00032	11.1453	-7.14461	2.69207	-2.65395	0.00795566	0.204544	species	Nude
s__Desulfovibrio desulfuricans	26.0066	8.46523	3.18858	2.65485	0.00793426	0.204544	species	Nude
s__Streptococcus canis	21.4652	-8.09149	3.04849	-2.65426	0.00794815	0.204544	species	Nude
g__Porphyromonas	283.333	-4.49158	1.70241	-2.63837	0.00833054	0.210921	genus	Nude
s__Methylobacterium durans	21.4127	-8.08789	3.06968	-2.63476	0.00841958	0.210921	species	Nude
s__Gordonia alkanivorans	19.754	-7.97186	3.03491	-2.62672	0.00862118	0.213238	species	Nude
p__Pisuviricota	1030.5	-1.80134	0.628554	-2.86585	0.00415895	0.214584	phylum	Balbc
f__Mycoplasmataceae	31.2176	-7.85583	2.75676	-2.84966	0.00437664	0.214584	family	Balbc
s__Acinetobacter sp. Colony158	54.1287	-8.70517	3.05242	-2.85189	0.00434597	0.214584	species	Balbc
s__Collinsella aerofaciens	59.4665	-8.84261	3.06641	-2.8837	0.00393033	0.214584	species	Balbc
s__Roseomonas sp. FDAARGOS_362	25.7185	8.68656	3.02387	2.87266	0.00407028	0.214584	species	Balbc
o__unclassified-g__Pandoravirus	11.6579	7.25427	2.80964	2.58192	0.00982528	0.226627	order	Nude
g__Mobiluncus	12.7693	7.51589	2.91203	2.58098	0.00985216	0.226627	genus	Nude
g__Rheinheimera	13.1744	-7.3845	2.83905	-2.60105	0.00929394	0.226627	genus	Nude
s__Leishmania major	20.9874	8.15355	3.15396	2.58518	0.00973287	0.226627	species	Nude
s__Neisseria animaloris	19.6299	-7.96252	3.07153	-2.59237	0.00953185	0.226627	species	Nude
s__Sphingomonas sp. LK11	18.0238	-7.8398	3.03779	-2.58076	0.00985838	0.226627	species	Nude
o__Mycoplasmatales	32.5247	-7.96739	2.82448	-2.82083	0.00478994	0.228138	order	Balbc
s__Serratia liquefaciens	23.1142	8.53245	3.03591	2.81051	0.00494628	0.22904	species	Balbc
s__Nocardioides cynanchi	17.9187	-7.83119	3.04416	-2.57253	0.0100959	0.229389	species	Nude
s__Pandoravirus salinus	11.5682	7.29304	2.85321	2.55608	0.0105859	0.237756	species	Nude
s__Marinicauda algicola	18.2048	-7.85308	3.09257	-2.53934	0.0111062	0.246609	species	Nude
f__Retroviridae	151761	1.73185	0.683941	2.53216	0.0113364	0.248891	family	Nude
g__Fannyhessea	11.5657	7.37049	2.93959	2.50732	0.0121649	0.255595	genus	Nude
g__Theileria	11.8649	7.40839	2.95262	2.50909	0.0121042	0.255595	genus	Nude
s__Propionibacterium virus PHL116M00	16.1359	-7.68011	3.04947	-2.51851	0.0117853	0.255595	species	Nude
s__Romboutsia sp. CE17	10.2574	7.12433	2.83697	2.51125	0.0120305	0.255595	species	Nude
c__Pisoniviricetes	985.304	-1.78489	0.649203	-2.74936	0.00597112	0.257291	class	Balbc
o__Fimbriimonadales	15.2869	7.8939	2.87393	2.74672	0.0060194	0.257291	order	Balbc
f__Fimbriimonadaceae	15.6443	7.95307	2.87889	2.76255	0.00573515	0.257291	family	Balbc
s__Nocardioides ungokensis	16.0643	-7.67345	3.07848	-2.49261	0.0126808	0.263598	species	Nude
k__unclassified-g__Pandoravirus	11.7461	7.15155	2.90391	2.46273	0.0137883	0.272504	kingdom	Nude
o__Erysipelotrichales	17.2321	-7.81196	3.17257	-2.46235	0.0138031	0.272504	order	Nude
o__Ortervirales	145571	1.48107	0.598912	2.47293	0.013401	0.272504	order	Nude
s__Mycolicibacterium boenickei	14.4057	-7.51675	3.05466	-2.46074	0.0138649	0.272504	species	Nude
s__Nocardioides humi	9.45185	7.0055	2.83025	2.47522	0.0133154	0.272504	species	Nude
s__Roseburia intestinalis	15.2274	-7.59449	3.08888	-2.45865	0.0139459	0.272504	species	Nude
g__Pyruvatibacter	10.8762	7.27944	2.98491	2.43875	0.0147382	0.28171	genus	Nude
s__Leishmania infantum	14.7302	7.6445	3.1381	2.43603	0.0148496	0.28171	species	Nude
s__Pseudomonas furukawaii	14.5298	-7.52949	3.08415	-2.44135	0.0146323	0.28171	species	Nude
s__Rheinheimera sp. LHK132	14.6392	-7.53835	3.10529	-2.42758	0.0152	0.285584	species	Nude
g__Betaretrovirus	10.2999	7.20404	2.97765	2.41937	0.0155473	0.289327	genus	Nude
s__Aerococcus christensenii	18.9755	8.2478	3.05791	2.6972	0.00699256	0.291415	species	Balbc
p__unclassified-g__Pandoravirus	11.842	7.11672	2.94969	2.4127	0.0158348	0.291898	phylum	Nude
p__Actinobacteria	710743	-1.24724	0.52284	-2.38551	0.0170557	0.303783	phylum	Nude
o__Eubacteriales	1022.68	-1.19771	0.500803	-2.39158	0.0167761	0.303783	order	Nude
g__Pyricularia	182.06	2.97384	1.25055	2.37803	0.0174054	0.303783	genus	Nude
s__Exiguobacterium acetylicum	12.6229	-7.32638	3.0682	-2.38785	0.0169474	0.303783	species	Nude
s__Nocardioides sp. zg-579	12.5512	-7.31782	3.07489	-2.37986	0.017319	0.303783	species	Nude
s__Pseudomonas palleroniana	13.3921	-7.40865	3.11565	-2.37788	0.0174123	0.303783	species	Nude
s__Arachnia rubra	7.90468	6.74882	2.84488	2.37227	0.0176792	0.30571	species	Nude
s__Cellulomonas sp. zg-ZUI188	13.373	-7.40646	3.13807	-2.3602	0.0182653	0.307675	species	Nude
s__Exiguobacterium mexicanum	12.4987	-7.31158	3.09354	-2.3635	0.0181031	0.307675	species	Nude
s__Mobiluncus curtisii	12.3387	7.39106	3.13094	2.36065	0.018243	0.307675	species	Nude
o__Nidovirales	943.952	-1.72119	0.644599	-2.67018	0.00758109	0.308236	order	Balbc
k__unclassified-p__Actinobacteria	712841	-1.24549	0.545616	-2.28271	0.0224473	0.320679	kingdom	Nude
k__unclassified-p__Firmicutes	7.08219e+06	1.6059	0.692813	2.31795	0.0204523	0.320679	kingdom	Nude
c__unclassified-g__Pandoravirus	11.2313	7.08431	3.10264	2.28332	0.0224118	0.320679	class	Nude
o__Maricaulales	14.8761	-7.59886	3.33338	-2.27963	0.0226298	0.320679	order	Nude
f__Rhodospirillaceae	52.4064	-5.31374	2.32702	-2.28349	0.0224013	0.320679	family	Nude
f__Theileriidae	12.4552	7.63044	3.30653	2.30769	0.0210165	0.320679	family	Nude
g__Acutalibacter	9.03898	-6.84435	2.93581	-2.33133	0.0197357	0.320679	genus	Nude
g__Fimbriimonas	12.4949	7.47953	3.24954	2.30172	0.0213512	0.320679	genus	Nude
g__Heyndrickxia	9.13817	-6.85503	2.99269	-2.29059	0.0219869	0.320679	genus	Nude
g__Iflavirus	11.9405	7.41797	3.25169	2.28127	0.0225326	0.320679	genus	Nude
g__Morganella	9.13817	-6.85503	2.99269	-2.29059	0.0219869	0.320679	genus	Nude
g__Paucibacter	9.13817	-6.85503	2.99269	-2.29059	0.0219869	0.320679	genus	Nude
g__Rhodospirillum	9.13817	-6.85503	2.99269	-2.29059	0.0219869	0.320679	genus	Nude
s__Acutalibacter muris	10.7684	-7.09702	3.08965	-2.29703	0.0216173	0.320679	species	Nude
s__Bacillus atrophaeus	11.9585	7.34352	3.14798	2.33277	0.0196603	0.320679	species	Nude
s__Fannyhessea vaginae	11.5864	7.29764	3.13997	2.32411	0.0201195	0.320679	species	Nude
s__Kocuria varians	82.0056	-6.94323	3.02051	-2.2987	0.0215222	0.320679	species	Nude
s__Luteimonas sp. MC1825	10.8401	-7.10705	3.08938	-2.30047	0.0214213	0.320679	species	Nude
s__Neisseria flavescens	10.7469	7.1904	3.15658	2.27791	0.022732	0.320679	species	Nude
s__Pseudomonas oryzae	10.8926	-7.11422	3.10596	-2.2905	0.0219921	0.320679	species	Nude
s__Pyruvatibacter mobilis	10.9805	7.21787	3.1705	2.27657	0.0228118	0.320679	species	Nude
s__Roseburia hominis	12.0761	7.35795	3.14296	2.34108	0.0192278	0.320679	species	Nude
s__Shinella sp. PSBB067	11.0736	-7.13507	3.13247	-2.27778	0.0227397	0.320679	species	Nude
s__Comamonas koreensis	10.5849	7.16538	3.1517	2.2735	0.0229963	0.320963	species	Nude
g__Brevilactibacter	8.25081	6.88597	3.03328	2.27014	0.0231988	0.321493	genus	Nude
s__Mycolicibacterium farcinogenes	10.3175	7.13079	3.1511	2.26295	0.0236385	0.325279	species	Nude
o__Sphingomonadales	3240.63	-1.07558	0.476252	-2.25843	0.0239188	0.326834	order	Nude
d__Viruses	129070	0.433392	0.197966	2.18923	0.0285804	0.328521	domain	Nude
c__Actinomycetia	685052	-1.2046	0.541765	-2.22346	0.0261845	0.328521	class	Nude
c__Bacteroidia	1674.66	-1.24027	0.560608	-2.21237	0.0269412	0.328521	class	Nude
o__Aeromonadales	680.325	-3.60111	1.65504	-2.17584	0.0295673	0.328521	order	Nude
o__unclassified-g__Candidatus	12.2871	-7.3227	3.33373	-2.19655	0.0280525	0.328521	order	Nude
f__Fimbriimonadaceae	13.0099	7.69024	3.4378	2.23697	0.0252884	0.328521	family	Nude
f__Iflaviridae	12.112	7.59093	3.43805	2.20792	0.02725	0.328521	family	Nude
f__Maricaulaceae	13.4661	-7.37452	3.33334	-2.21235	0.0269426	0.328521	family	Nude
f__Nocardioidaceae	638.175	-3.0979	1.38548	-2.23599	0.0253527	0.328521	family	Nude
g__Bifidobacterium	631.066	-4.15188	1.9058	-2.17855	0.0293652	0.328521	genus	Nude
g__Chondromyces	10.3873	7.2174	3.30278	2.18525	0.0288704	0.328521	genus	Nude
g__Faecalibacterium	88.0704	-3.81463	1.69994	-2.24398	0.0248338	0.328521	genus	Nude
g__Flaviflexus	10.3873	7.2174	3.30278	2.18525	0.0288704	0.328521	genus	Nude
g__Flexistipes	8.0774	6.854	3.05178	2.2459	0.0247104	0.328521	genus	Nude
g__Jonquetella	8.25922	-6.70862	3.03635	-2.20944	0.0271443	0.328521	genus	Nude
s__Acinetobacter wuhouensis	8.77037	6.89685	3.16809	2.17698	0.0294822	0.328521	species	Nude
s__Burkholderia ubonensis	9.00476	-6.83963	3.11267	-2.19735	0.0279951	0.328521	species	Nude
s__Candidatus Saccharimonas aalborgensis	9.29085	-6.88124	3.15819	-2.17886	0.0293423	0.328521	species	Nude
s__Dietzia timorensis	9.05728	-6.84832	3.12669	-2.19028	0.0285043	0.328521	species	Nude
s__Heyndrickxia sporothermodurans	9.29085	-6.88124	3.15819	-2.17886	0.0293423	0.328521	species	Nude
s__Lactobacillus amylovorus	9.09384	6.9525	3.15468	2.20387	0.0275333	0.328521	species	Nude
s__Leuconostoc carnosum	8.93311	-6.82743	3.12796	-2.18271	0.0290574	0.328521	species	Nude
s__Luteimonas sp. MC1750	9.3625	-6.89296	3.13457	-2.19901	0.0278771	0.328521	species	Nude
s__Microbacterium sp. 1.5R	10.021	7.08614	3.15985	2.24255	0.0249257	0.328521	species	Nude
s__Morganella morganii	9.29085	-6.88124	3.15819	-2.17886	0.0293423	0.328521	species	Nude
s__Mycobacteroides abscessus	14.068	7.57705	3.43742	2.20429	0.0275043	0.328521	species	Nude
s__Ovine enzootic nasal tumor virus	8.77037	6.89685	3.16809	2.17698	0.0294822	0.328521	species	Nude
s__Paucibacter sp. KCTC 42545	9.29085	-6.88124	3.15819	-2.17886	0.0293423	0.328521	species	Nude
s__Propionibacterium acidifaciens	9.22299	6.97126	3.15098	2.21241	0.0269386	0.328521	species	Nude
s__Pseudomonas psychrophila	9.57596	7.02447	3.14846	2.23108	0.025676	0.328521	species	Nude
s__Pseudomonas sp. URMO17WK12:I11	8.98562	-6.83623	3.11267	-2.19626	0.0280736	0.328521	species	Nude
s__Rhodospirillum rubrum	9.29085	-6.88124	3.15819	-2.17886	0.0293423	0.328521	species	Nude
s__Streptomyces sp. M2	8.59271	6.86895	3.15737	2.17553	0.0295904	0.328521	species	Nude
o__Cytophagales	125.09	-1.66038	0.765736	-2.16834	0.0301326	0.33265	order	Nude
s__Porphyromonas cangingivalis	320.811	-6.43156	2.97111	-2.1647	0.0304109	0.333837	species	Nude
o__Fimbriimonadales	12.8698	7.39725	3.43763	2.15185	0.0314093	0.333959	order	Nude
o__Propionibacteriales	305526	-1.16042	0.539109	-2.15248	0.0313599	0.333959	order	Nude
g__Aliarcobacter	7.02117	6.65213	3.10383	2.1432	0.0320972	0.333959	genus	Nude
g__Kurthia	9.86577	7.13929	3.3187	2.15123	0.0314579	0.333959	genus	Nude
s__Fimbriimonas ginsengisoli	12.6446	7.42145	3.43778	2.15879	0.0308664	0.333959	species	Nude
s__Flexistipes sinusarabici	8.26999	6.81176	3.16169	2.15447	0.0312035	0.333959	species	Nude
s__Lelliottia amnigena	12.4459	7.39793	3.43784	2.15191	0.0314042	0.333959	species	Nude
s__Microbacterium paraoxydans	12.2064	7.37597	3.43789	2.14549	0.0319135	0.333959	species	Nude
s__Mycoplasma dispar	8.17616	6.79522	3.16304	2.14832	0.0316885	0.333959	species	Nude
s__Rathayibacter festucae	12.1401	7.36668	3.43792	2.14277	0.0321312	0.333959	species	Nude
s__Leuconostoc mesenteroides	62.8808	-5.67677	2.65404	-2.13892	0.0324422	0.335407	species	Nude
f__unclassified-g__Candidatus	11.237	-7.11307	3.33367	-2.1337	0.032867	0.338011	family	Nude
s__Proteus vulgaris	11.7832	7.32199	3.43803	2.1297	0.0331962	0.339609	species	Nude
o__Pseudomonadales	26822	-0.908455	0.427019	-2.12744	0.033384	0.339751	order	Nude
p__Firmicutes	7.18445e+06	1.48906	0.70123	2.1235	0.033712	0.340988	phylum	Nude
s__Heliconius erato iflavirus	11.5525	7.29497	3.4381	2.1218	0.0338545	0.340988	species	Nude
s__Mycobacterium florentinum	11.4815	7.28579	3.43813	2.11912	0.0340807	0.341506	species	Nude
s__Pseudomonas oryzihabitans	33.5775	-8.0186	3.05224	-2.62712	0.0086111	0.341779	species	Balbc
p__Armatimonadetes	15.1114	7.80286	2.98068	2.61781	0.00884953	0.342782	phylum	Balbc
c__Coriobacteriia	112.242	-3.45004	1.32716	-2.59956	0.00933435	0.342782	class	Balbc
g__Lactococcus	4178.92	-4.07496	1.57031	-2.59501	0.0094589	0.342782	genus	Balbc
s__Burkholderia cenocepacia	32.186	-7.95464	3.05575	-2.60317	0.00923655	0.342782	species	Balbc
k__unclassified-p__Armatimonadetes	12.6307	7.25679	3.43769	2.11095	0.0347768	0.346046	kingdom	Nude
c__Fimbriimonadia	12.62	7.25216	3.4376	2.10966	0.034888	0.346046	class	Nude
p__Armatimonadetes	12.7315	7.22155	3.43767	2.10071	0.0356662	0.350285	phylum	Nude
o__Picornavirales	11.3361	7.21841	3.43807	2.09955	0.0357685	0.350285	order	Nude
f__Erysipelotrichaceae	10.3486	-6.99635	3.33383	-2.09859	0.0358531	0.350285	family	Nude
o__Coriobacteriales	108.807	-3.28775	1.27547	-2.57767	0.00994699	0.352801	order	Balbc
c__Betaproteobacteria	14110.8	-0.855549	0.419124	-2.04128	0.041223	0.353288	class	Nude
c__Cytophagia	129.038	-1.72646	0.835417	-2.06658	0.038774	0.353288	class	Nude
c__unclassified-g__Candidatus	8.55969	-6.82689	3.3347	-2.04723	0.0406357	0.353288	class	Nude
o__Bacteroidales	1563.64	-1.07994	0.529049	-2.04129	0.0412221	0.353288	order	Nude
f__Candidatus	8.39039	7.06155	3.43974	2.05294	0.0400789	0.353288	family	Nude
f__Deferribacteraceae	8.17128	7.02309	3.43925	2.04204	0.0411478	0.353288	family	Nude
g__Cytobacillus	6.81461	-6.43764	3.10441	-2.07371	0.0381063	0.353288	genus	Nude
g__Leuconostoc	229.97	-3.28425	1.58787	-2.06834	0.0386084	0.353288	genus	Nude
s__Actinomyces faecalis	7.20283	-6.51771	3.15091	-2.06852	0.0385913	0.353288	species	Nude
s__Aliarcobacter butzleri	7.09908	6.59207	3.17139	2.07861	0.0376536	0.353288	species	Nude
s__Brachybacterium ginsengisoli	7.50805	-6.57285	3.20352	-2.05176	0.040193	0.353288	species	Nude
s__Chondromyces crocatus	10.4044	7.14409	3.43853	2.07766	0.037741	0.353288	species	Nude
s__Corynebacterium liangguodongii	7.22197	-6.52202	3.16109	-2.06322	0.0390916	0.353288	species	Nude
s__Cytobacillus oceanisediminis	7.22197	-6.52202	3.16109	-2.06322	0.0390916	0.353288	species	Nude
s__Elizabethkingia bruuniana	10.4044	7.14409	3.43853	2.07766	0.037741	0.353288	species	Nude
s__Flaviflexus salsibiostraticola	10.4044	7.14409	3.43853	2.07766	0.037741	0.353288	species	Nude
s__Gardnerella leopoldii	10.4044	7.14409	3.43853	2.07766	0.037741	0.353288	species	Nude
s__Halomonas beimenensis	7.09908	6.59207	3.17139	2.07861	0.0376536	0.353288	species	Nude
s__Jonquetella anthropi	7.5272	-6.57696	3.18071	-2.06777	0.038662	0.353288	species	Nude
s__Kurthia sp. 11kri321	9.64475	7.03129	3.43888	2.04465	0.0408896	0.353288	species	Nude
s__Macrococcus caseolyticus	7.50805	-6.57285	3.20352	-2.05176	0.040193	0.353288	species	Nude
s__Microbacterium sp. BH-3-3-3	7.15031	-6.50663	3.16238	-2.05751	0.039637	0.353288	species	Nude
s__Mixta calida	32.4465	-5.34048	2.61306	-2.04377	0.0409767	0.353288	species	Nude
s__Phreatobacter stygius	7.15031	-6.50663	3.16238	-2.05751	0.039637	0.353288	species	Nude
s__Prevotella sp. Rep29	7.50805	-6.57285	3.20352	-2.05176	0.040193	0.353288	species	Nude
s__Pseudomonas balearica	7.5272	-6.57696	3.18071	-2.06777	0.038662	0.353288	species	Nude
s__Qipengyuania sediminis	7.50805	-6.57285	3.20352	-2.05176	0.040193	0.353288	species	Nude
s__Rubrobacter indicoceani	7.50805	-6.57285	3.20352	-2.05176	0.040193	0.353288	species	Nude
k__unclassified-p__Armatimonadetes	15.002	7.76964	3.05762	2.54107	0.0110512	0.354277	kingdom	Balbc
g__Drechmeria	8.98196	7.15554	2.80569	2.55037	0.0107609	0.354277	genus	Balbc
g__Tsukamurella	19.0133	-7.16758	2.81619	-2.54513	0.0109236	0.354277	genus	Balbc
g__Zunongwangia	20.1392	-7.24937	2.82316	-2.56782	0.010234	0.354277	genus	Balbc
s__Pseudomonas psychrotolerans	28.738	-7.79201	3.05426	-2.55119	0.0107355	0.354277	species	Balbc
s__Leifsonia xyli	6.62898	6.49341	3.18715	2.03737	0.0416128	0.355072	species	Nude
s__Rhodoferax sp. AJA081-3	9.43336	6.99876	3.43898	2.03512	0.0418384	0.355444	species	Nude
f__Hydrogenophilaceae	845.359	2.21553	0.879505	2.51906	0.0117668	0.360503	family	Balbc
g__Leuconostoc	285.434	-6.1644	2.45079	-2.51527	0.0118942	0.360503	genus	Balbc
s__Drechmeria coniospora	8.75198	7.1314	2.82918	2.52066	0.0117135	0.360503	species	Balbc
s__Ligilactobacillus salivarius	14.1255	7.82195	3.11869	2.50809	0.0121385	0.361338	species	Balbc
f__Orthomyxoviridae	7.72238	6.94121	3.44021	2.01767	0.0436258	0.369025	family	Nude
f__Coronaviridae	930.353	-1.65786	0.665646	-2.49061	0.0127525	0.372954	family	Balbc
s__Candidatus Nanosynbacter lyticus	8.74008	6.89145	3.43935	2.00371	0.0451014	0.379862	species	Nude
f__Gordoniaceae	325.646	-1.54614	0.772474	-2.00154	0.0453342	0.380184	family	Nude
s__Burkholderia stabilis	8.62374	6.87564	3.43941	1.99908	0.0455998	0.380778	species	Nude
k__unclassified-p__Deferribacteres	7.67461	6.54201	3.4399	1.9018	0.0571972	0.384468	kingdom	Nude
c__Alphaproteobacteria	9140.46	-0.926959	0.4757	-1.94862	0.0513409	0.384468	class	Nude
c__Bacilli	7.02754e+06	1.39091	0.716198	1.94208	0.0521278	0.384468	class	Nude
c__Candidatus	7.91244	6.58308	3.43959	1.91391	0.0556311	0.384468	class	Nude
c__Deferribacteres	7.55443	6.51596	3.43984	1.89426	0.0581902	0.384468	class	Nude
o__Articulavirales	7.03533	6.53022	3.44041	1.89809	0.057684	0.384468	order	Nude
o__Candidatus	7.697	6.661	3.43988	1.9364	0.0528182	0.384468	order	Nude
o__Deferribacterales	7.53856	6.6304	3.44	1.92744	0.0539248	0.384468	order	Nude
o__Tremellales	99.0296	1.05815	0.543343	1.94747	0.0514784	0.384468	order	Nude
o__Xanthomonadales	1581.95	-0.877675	0.460896	-1.90428	0.0568739	0.384468	order	Nude
f__Bacteriovoracaceae	5.81241	6.53225	3.44217	1.89772	0.0577336	0.384468	family	Nude
f__Halieaceae	7.12056	6.82493	3.44071	1.98358	0.0473026	0.384468	family	Nude
f__Schizosaccharomycetaceae	412.29	1.29229	0.668707	1.93252	0.0532952	0.384468	family	Nude
f__unclassified-g__Paucibacter	7.89331	-6.60207	3.3345	-1.97993	0.0477117	0.384468	family	Nude
g__Alphainfluenzavirus	7.38631	6.72497	3.42135	1.96559	0.0493458	0.384468	genus	Nude
g__Bacteriovorax	5.56437	6.31773	3.2161	1.9644	0.0494832	0.384468	genus	Nude
g__Caldichromatium	6.41151	6.52072	3.4412	1.8949	0.058106	0.384468	genus	Nude
g__Halioglobus	6.98574	6.64484	3.44063	1.93129	0.0534476	0.384468	genus	Nude
g__Methylomonas	7.414	6.73284	3.40616	1.97667	0.0480794	0.384468	genus	Nude
g__Methylotuvimicrobium	7.35655	6.71851	3.44031	1.95288	0.0508339	0.384468	genus	Nude
g__Nocardioides	668.915	-3.32903	1.72169	-1.93358	0.0531647	0.384468	genus	Nude
g__Oerskovia	7.38631	6.72497	3.42135	1.96559	0.0493458	0.384468	genus	Nude
g__Polynucleobacter	7.48375	6.7483	3.40202	1.98361	0.047299	0.384468	genus	Nude
g__unclassified-s__Staphylococcus phage StB12	7.35655	6.71851	3.44031	1.95288	0.0508339	0.384468	genus	Nude
s__Abelson murine leukemia virus	6.84692	6.54063	3.44075	1.90093	0.0573112	0.384468	species	Nude
s__Aerococcus urinae	7.04554	6.58361	3.44056	1.91353	0.0556805	0.384468	species	Nude
s__Alcaligenes aquatilis	5.36752	-6.09353	3.22366	-1.89025	0.0587241	0.384468	species	Nude
s__Anoxybacillus caldiproteolyticus	7.4906	6.66611	3.44021	1.9377	0.0526593	0.384468	species	Nude
s__Bacillus sp. FJAT-22090	7.43458	6.65982	3.44024	1.93586	0.052885	0.384468	species	Nude
s__Bacteriovorax stolpii	5.5519	6.23897	3.20303	1.94784	0.0514346	0.384468	species	Nude
s__Burkholderia lata	7.29198	6.62549	3.44038	1.9258	0.0541294	0.384468	species	Nude
s__Campylobacter coli	7.04554	6.58361	3.44056	1.91353	0.0556805	0.384468	species	Nude
s__Catellatospora sp. IY07-71	5.36752	-6.09353	3.22366	-1.89025	0.0587241	0.384468	species	Nude
s__Clostridium estertheticum	6.99429	6.56877	3.44063	1.90918	0.0562392	0.384468	species	Nude
s__Comamonas thiooxydans	5.5519	6.23897	3.20303	1.94784	0.0514346	0.384468	species	Nude
s__Coprococcus comes	5.42003	-6.10843	3.22153	-1.89613	0.0579432	0.384468	species	Nude
s__Corynebacterium maris	6.84692	6.54063	3.44075	1.90093	0.0573112	0.384468	species	Nude
s__Elioraea sp. MS-P2	5.36752	-6.09353	3.22366	-1.89025	0.0587241	0.384468	species	Nude
s__Faecalibacterium prausnitzii	94.767	-3.92873	2.00934	-1.95524	0.0505551	0.384468	species	Nude
s__Halioglobus japonicus	6.84692	6.54063	3.44075	1.90093	0.0573112	0.384468	species	Nude
s__Halomonas sp. A40-4	7.29198	6.62549	3.44038	1.9258	0.0541294	0.384468	species	Nude
s__Influenza A virus	7.22319	6.61753	3.44042	1.92347	0.0544214	0.384468	species	Nude
s__Lentzea guizhouensis	5.42003	-6.10843	3.22153	-1.89613	0.0579432	0.384468	species	Nude
s__Longicatena caecimuris	5.42003	-6.10843	3.22153	-1.89613	0.0579432	0.384468	species	Nude
s__Luteimonas granuli	5.5519	6.23897	3.20303	1.94784	0.0514346	0.384468	species	Nude
s__Methylomonas koyamae	7.25693	6.62685	3.44038	1.9262	0.0540794	0.384468	species	Nude
s__Methylotuvimicrobium buryatense	7.1417	6.60055	3.44049	1.91849	0.0550487	0.384468	species	Nude
s__Mycolicibacterium anyangense	5.42003	-6.10843	3.22153	-1.89613	0.0579432	0.384468	species	Nude
s__Myxococcus sp. SCHIC003	7.43458	6.65982	3.44024	1.93586	0.052885	0.384468	species	Nude
s__Oerskovia sp. KBS0722	7.22319	6.61753	3.44042	1.92347	0.0544214	0.384468	species	Nude
s__Phytohabitans suffuscus	5.42003	-6.10843	3.22153	-1.89613	0.0579432	0.384468	species	Nude
s__Polynucleobacter sp. AP-Elch-400A-B2	7.54666	6.6847	3.44014	1.94315	0.051998	0.384468	species	Nude
s__Prevotella fusca	7.54666	6.6847	3.44014	1.94315	0.051998	0.384468	species	Nude
s__Providencia rettgeri	5.36752	-6.09353	3.22366	-1.89025	0.0587241	0.384468	species	Nude
s__Pseudonocardia sp. HH130630-07	5.36752	-6.09353	3.22366	-1.89025	0.0587241	0.384468	species	Nude
s__Qipengyuania sp. 1NDH13	7.9473	6.75571	3.43985	1.96395	0.0495354	0.384468	species	Nude
s__Rhodocytophaga rosea	5.36752	-6.09353	3.22366	-1.89025	0.0587241	0.384468	species	Nude
s__Selenomonas sp. oral taxon 478	6.64724	6.50148	3.44093	1.88945	0.0588311	0.384468	species	Nude
s__Sinorhizobium americanum	5.42003	-6.10843	3.22153	-1.89613	0.0579432	0.384468	species	Nude
s__Sphingomonas sp. JE1	5.17564	6.13837	3.21205	1.91104	0.0559991	0.384468	species	Nude
s__Staphylococcus phage StB12	7.1417	6.60055	3.44049	1.91849	0.0550487	0.384468	species	Nude
s__Streptomyces cacaoi	6.87022	6.54666	3.44073	1.9027	0.0570803	0.384468	species	Nude
s__Streptomyces sp. NEAU-sy36	7.5885	6.68704	3.44013	1.94384	0.0519152	0.384468	species	Nude
s__Tessaracoccus timonensis	5.5519	6.23897	3.20303	1.94784	0.0514346	0.384468	species	Nude
s__Tetragenococcus halophilus	5.36752	-6.09353	3.22366	-1.89025	0.0587241	0.384468	species	Nude
p__Deferribacteres	7.5794	6.47769	3.43997	1.88306	0.0596918	0.387501	phylum	Nude
s__Aspergillus puulaauensis	598.408	-4.24803	2.25578	-1.88317	0.0596767	0.387501	species	Nude
f__Aeromonadaceae	598.071	-3.29127	1.7527	-1.87783	0.0604049	0.390832	family	Nude
s__Pseudomonas yamanorum	6.48639	6.45377	3.44116	1.87546	0.0607289	0.391631	species	Nude
o__Hydrogenophilales	846.219	2.17032	0.885817	2.45008	0.0142826	0.396728	order	Balbc
g__Olsenella	17.2141	-7.02042	2.87866	-2.43878	0.014737	0.396728	genus	Balbc
g__Pichia	18.0292	-7.0861	2.89144	-2.45072	0.0142573	0.396728	genus	Balbc
s__Porphyromonas crevioricanis	12.6974	7.66831	3.13233	2.44812	0.0143605	0.396728	species	Balbc
s__Rothia kristinae	12.5046	7.64619	3.13583	2.43833	0.0147553	0.396728	species	Balbc
s__Caldichromatium japonicum	6.25272	6.40926	3.44137	1.86241	0.0625447	0.400696	species	Nude
s__Diaphorobacter sp. HDW4B	6.25272	6.40926	3.44137	1.86241	0.0625447	0.400696	species	Nude
g__Aeromonas	683.41	-3.69875	1.99303	-1.85584	0.0634766	0.402705	genus	Nude
g__Marmoricola	32.0278	-4.43905	2.39028	-1.85713	0.0632927	0.402705	genus	Nude
s__Corynebacterium aquilae	6.2149	6.39388	3.44145	1.8579	0.0631828	0.402705	species	Nude
s__Bacillus mycoides	6.04133	6.3586	3.44163	1.84756	0.0646665	0.403701	species	Nude
s__Elizabethkingia meningoseptica	6.04133	6.3586	3.44163	1.84756	0.0646665	0.403701	species	Nude
s__Mycobacterium sp. YC-RL4	6.04133	6.3586	3.44163	1.84756	0.0646665	0.403701	species	Nude
s__Prevotella veroralis	6.04133	6.3586	3.44163	1.84756	0.0646665	0.403701	species	Nude
s__Theileria equi	6.04133	6.3586	3.44163	1.84756	0.0646665	0.403701	species	Nude
c__Insthoviricetes	6.59263	6.31986	3.44066	1.83682	0.0662368	0.412187	class	Nude
s__Bacillus cytotoxicus	5.76985	6.29507	3.44196	1.82892	0.0674117	0.414222	species	Nude
s__Nocardioides sp. HY056	5.82339	6.3046	3.44191	1.83172	0.0669939	0.414222	species	Nude
s__Ottowia oryzae	5.76985	6.29507	3.44196	1.82892	0.0674117	0.414222	species	Nude
s__Proteus penneri	5.76985	6.29507	3.44196	1.82892	0.0674117	0.414222	species	Nude
o__Neisseriales	1652.35	-1.50983	0.826311	-1.82719	0.0676709	0.414511	order	Nude
k__unclassified-p__Bacteroidetes	4361.62	-0.594642	0.345813	-1.71955	0.0855147	0.416212	kingdom	Balbc
k__unclassified-p__Cyanobacteria	2070.15	0.520169	0.313665	1.65836	0.097245	0.416212	kingdom	Balbc
p__Bacteroidetes	4354.01	-0.561981	0.346875	-1.62013	0.105205	0.416212	phylum	Balbc
p__Cyanobacteria	2081.52	0.590678	0.30858	1.91418	0.0555975	0.416212	phylum	Balbc
c__Anaerolineae	3.53319	5.76109	3.46582	1.66226	0.0964607	0.416212	class	Balbc
c__Chitinophagia	8.79793	-6.1575	3.53801	-1.74039	0.0817913	0.416212	class	Balbc
c__Fimbriimonadia	14.3056	7.77883	3.34134	2.32806	0.0199091	0.416212	class	Balbc
c__Fusobacteriia	589.387	-1.93098	0.831025	-2.32362	0.020146	0.416212	class	Balbc
c__Hydrogenophilalia	829.857	2.06139	0.858744	2.40047	0.0163742	0.416212	class	Balbc
c__Oligoflexia	12.4075	-6.65262	3.53679	-1.88097	0.0599754	0.416212	class	Balbc
c__Thermoleophilia	13.3524	-6.76015	3.53658	-1.91149	0.0559413	0.416212	class	Balbc
c__Tissierellia	1762.12	-0.980565	0.439749	-2.22983	0.0257587	0.416212	class	Balbc
c__Vicinamibacteria	3.53319	5.76109	3.46582	1.66226	0.0964607	0.416212	class	Balbc
c__unclassified-o__Nostocales	1915.96	0.552655	0.346257	1.59608	0.11047	0.416212	class	Balbc
o__Acholeplasmatales	2.53689	5.3029	3.47116	1.5277	0.126586	0.416212	order	Balbc
o__Acidiferrobacterales	6.30832	6.61683	3.46115	1.91174	0.0559092	0.416212	order	Balbc
o__Alteromonadales	19.0588	-7.19658	3.13503	-2.29553	0.0217025	0.416212	order	Balbc
o__Anaerolineales	3.90766	5.92508	3.4653	1.70983	0.0872965	0.416212	order	Balbc
o__Bacteriovoracales	11.9556	-6.52352	3.53691	-1.84441	0.0651234	0.416212	order	Balbc
o__Bryobacterales	3.90766	5.92508	3.4653	1.70983	0.0872965	0.416212	order	Balbc
o__Chitinophagales	8.58096	-6.04587	3.53813	-1.70878	0.0874924	0.416212	order	Balbc
o__Desulfovibrionales	2.53689	5.3029	3.47116	1.5277	0.126586	0.416212	order	Balbc
o__Eurotiales	18869.7	0.344005	0.224089	1.53513	0.124752	0.416212	order	Balbc
o__Fusobacteriales	569.484	-1.8022	0.835088	-2.1581	0.0309203	0.416212	order	Balbc
o__Hypocreales	4418.2	0.472124	0.289006	1.63361	0.10234	0.416212	order	Balbc
o__Isosphaerales	3.90766	5.92508	3.4653	1.70983	0.0872965	0.416212	order	Balbc
o__Jiangellales	7.47156	6.86146	3.4601	1.98303	0.0473646	0.416212	order	Balbc
o__Koleobacterales	2.53689	5.3029	3.47116	1.5277	0.126586	0.416212	order	Balbc
o__Lactobacillales	20635.9	-1.11985	0.492929	-2.27182	0.0230973	0.416212	order	Balbc
o__Neisseriales	718.341	-0.980304	0.504499	-1.94313	0.0520011	0.416212	order	Balbc
o__Nostocales	1949	0.649785	0.301534	2.15493	0.0311673	0.416212	order	Balbc
o__Thermoanaerobacterales	10.1085	-6.28203	3.53748	-1.77585	0.0757575	0.416212	order	Balbc
o__Tissierellales	1746.91	-0.88513	0.414627	-2.13476	0.0327805	0.416212	order	Balbc
o__unclassified-f__Vicinamibacteraceae	3.90766	5.92508	3.4653	1.70983	0.0872965	0.416212	order	Balbc
o__unclassified-g__Ezakiella	3.90766	5.92508	3.4653	1.70983	0.0872965	0.416212	order	Balbc
o__unclassified-g__Thiolapillus	2.53689	5.3029	3.47116	1.5277	0.126586	0.416212	order	Balbc
f__Acholeplasmataceae	2.79229	5.46569	3.47022	1.57502	0.115251	0.416212	family	Balbc
f__Acidiferrobacteraceae	6.35929	6.65447	3.46135	1.92251	0.054542	0.416212	family	Balbc
f__Anaerolineaceae	3.95665	5.9692	3.46557	1.72243	0.0849917	0.416212	family	Balbc
f__Bacteriovoracaceae	11.954	-6.4707	3.53686	-1.82951	0.0673236	0.416212	family	Balbc
f__Bartonellaceae	8.05354	-5.90363	3.53832	-1.66849	0.0952193	0.416212	family	Balbc
f__Bryobacteraceae	3.95665	5.9692	3.46557	1.72243	0.0849917	0.416212	family	Balbc
f__Chitinophagaceae	8.69794	-6.01257	3.53799	-1.69943	0.0892379	0.416212	family	Balbc
f__Dermacoccaceae	452.086	-1.03257	0.653945	-1.57898	0.114341	0.416212	family	Balbc
f__Desulfovibrionaceae	2.79229	5.46569	3.47022	1.57502	0.115251	0.416212	family	Balbc
f__Fusobacteriaceae	482.453	-1.76936	0.941706	-1.87889	0.0602595	0.416212	family	Balbc
f__Ilumatobacteraceae	3.95665	5.9692	3.46557	1.72243	0.0849917	0.416212	family	Balbc
f__Isosphaeraceae	3.95665	5.9692	3.46557	1.72243	0.0849917	0.416212	family	Balbc
f__Jiangellaceae	7.73104	6.93645	3.46011	2.00469	0.0449964	0.416212	family	Balbc
f__Koleobacteraceae	2.79229	5.46569	3.47022	1.57502	0.115251	0.416212	family	Balbc
f__Listeriaceae	134.557	-1.5888	0.940375	-1.68954	0.0911168	0.416212	family	Balbc
f__Neisseriaceae	681.469	-0.974427	0.566754	-1.71931	0.0855576	0.416212	family	Balbc
f__Nostocaceae	1970.23	0.737058	0.388017	1.89955	0.0574919	0.416212	family	Balbc
f__Oceanospirillaceae	6.74894	6.73972	3.46095	1.94736	0.0514912	0.416212	family	Balbc
f__Ophiocordycipitaceae	9.15157	7.17943	3.45923	2.07544	0.0379455	0.416212	family	Balbc
f__Peptoniphilaceae	1745.94	-0.826804	0.475019	-1.74057	0.0817589	0.416212	family	Balbc
f__Phreatobacteraceae	9.84659	-6.19166	3.5375	-1.75029	0.0800679	0.416212	family	Balbc
f__Pichiaceae	17.7617	-7.03961	3.18508	-2.21018	0.0270924	0.416212	family	Balbc
f__Rountreeviridae	13.7406	-6.66927	3.41073	-1.95538	0.0505382	0.416212	family	Balbc
f__Ruaniaceae	3.95665	5.9692	3.46557	1.72243	0.0849917	0.416212	family	Balbc
f__Shewanellaceae	11.671	-6.43716	3.53693	-1.81999	0.068761	0.416212	family	Balbc
f__Sphingosinicellaceae	16.4897	-6.93554	3.21447	-2.1576	0.030959	0.416212	family	Balbc
f__Streptococcaceae	13899.2	-1.04867	0.52254	-2.00687	0.0447632	0.416212	family	Balbc
f__Tannerellaceae	189.926	-2.01429	0.921674	-2.18547	0.0288546	0.416212	family	Balbc
f__Theileriidae	3.95665	5.9692	3.46557	1.72243	0.0849917	0.416212	family	Balbc
f__Thermoanaerobacterales	6.5905	-5.61423	3.53931	-1.58625	0.112683	0.416212	family	Balbc
f__Thermohalobacteraceae	2.79229	5.46569	3.47022	1.57502	0.115251	0.416212	family	Balbc
f__Trichomonascaceae	220.549	1.29256	0.755553	1.71075	0.0871277	0.416212	family	Balbc
f__Tsukamurellaceae	19.4628	-7.17491	3.05866	-2.34577	0.0189877	0.416212	family	Balbc
f__Vicinamibacteraceae	3.95665	5.9692	3.46557	1.72243	0.0849917	0.416212	family	Balbc
f__Xanthobacteraceae	115.981	-2.80649	1.71045	-1.64079	0.10084	0.416212	family	Balbc
f__unclassified-g__Ezakiella	3.95665	5.9692	3.46557	1.72243	0.0849917	0.416212	family	Balbc
f__unclassified-g__Methylibium	13.5846	-6.6554	3.40646	-1.95376	0.05073	0.416212	family	Balbc
f__unclassified-g__Rubrivivax	3.95665	5.9692	3.46557	1.72243	0.0849917	0.416212	family	Balbc
f__unclassified-g__Thiolapillus	2.79229	5.46569	3.47022	1.57502	0.115251	0.416212	family	Balbc
g__Actinomarinicola	2.76154	5.45265	3.47012	1.57131	0.11611	0.416212	genus	Balbc
g__Afipia	5.12239	6.34548	3.46287	1.83243	0.0668869	0.416212	genus	Balbc
g__Anaerobutyricum	8.05601	-5.92807	3.53837	-1.67537	0.0938618	0.416212	genus	Balbc
g__Andhravirus	14.2144	-6.74262	2.96083	-2.27727	0.02277	0.416212	genus	Balbc
g__Aquabacter	3.85957	5.93656	3.46565	1.71297	0.0867177	0.416212	genus	Balbc
g__Aquaspirillum	12.3862	-6.54898	3.41022	-1.9204	0.0548077	0.416212	genus	Balbc
g__Aquihabitans	7.8623	-5.89512	3.53847	-1.66601	0.0957117	0.416212	genus	Balbc
g__Aquisphaera	3.85957	5.93656	3.46565	1.71297	0.0867177	0.416212	genus	Balbc
g__Bacteriovorax	11.5602	-6.44881	3.04456	-2.11814	0.0341632	0.416212	genus	Balbc
g__Bartonella	7.8623	-5.89512	3.53847	-1.66601	0.0957117	0.416212	genus	Balbc
g__Brevefilum	3.85957	5.93656	3.46565	1.71297	0.0867177	0.416212	genus	Balbc
g__Caloranaerobacter	2.76154	5.45265	3.47012	1.57131	0.11611	0.416212	genus	Balbc
g__Ceduovirus	12.5731	-6.56553	3.43906	-1.9091	0.0562486	0.416212	genus	Balbc
g__Citricoccus	6.50391	-5.62129	3.53944	-1.58819	0.112244	0.416212	genus	Balbc
g__Cytobacillus	6.69762	-5.66055	3.53929	-1.59935	0.109744	0.416212	genus	Balbc
g__Desulfovibrio	2.76154	5.45265	3.47012	1.57131	0.11611	0.416212	genus	Balbc
g__Dokdonella	3.85957	5.93656	3.46565	1.71297	0.0867177	0.416212	genus	Balbc
g__Empedobacter	17.759	-7.06731	3.26177	-2.16671	0.0302571	0.416212	genus	Balbc
g__Erysipelatoclostridium	2.76154	5.45265	3.47012	1.57131	0.11611	0.416212	genus	Balbc
g__Ezakiella	3.85957	5.93656	3.46565	1.71297	0.0867177	0.416212	genus	Balbc
g__Faecalicatena	2.76154	5.45265	3.47012	1.57131	0.11611	0.416212	genus	Balbc
g__Frateuria	3.85957	5.93656	3.46565	1.71297	0.0867177	0.416212	genus	Balbc
g__Fusobacterium	401.721	-3.56185	1.93061	-1.84493	0.0650478	0.416212	genus	Balbc
g__Gemmata	10.862	-6.36083	3.48031	-1.82766	0.0676	0.416212	genus	Balbc
g__Haematobacter	11.0557	-6.38588	3.04354	-2.09818	0.0358896	0.416212	genus	Balbc
g__Hydrogenophilus	832.174	2.20612	1.35045	1.63362	0.102338	0.416212	genus	Balbc
g__Ilumatobacter	3.85957	5.93656	3.46565	1.71297	0.0867177	0.416212	genus	Balbc
g__Jiangella	7.6144	6.91758	3.44186	2.00984	0.0444481	0.416212	genus	Balbc
g__Koleobacter	2.76154	5.45265	3.47012	1.57131	0.11611	0.416212	genus	Balbc
g__Kosakonia	2.76154	5.45265	3.47012	1.57131	0.11611	0.416212	genus	Balbc
g__Kutzneria	2.76154	5.45265	3.47012	1.57131	0.11611	0.416212	genus	Balbc
g__Latilactobacillus	2.76154	5.45265	3.47012	1.57131	0.11611	0.416212	genus	Balbc
g__Luteitalea	3.85957	5.93656	3.46565	1.71297	0.0867177	0.416212	genus	Balbc
g__Marinomonas	6.62111	6.71523	3.46096	1.94028	0.0523455	0.416212	genus	Balbc
g__Melaminivora	2.76154	5.45265	3.47012	1.57131	0.11611	0.416212	genus	Balbc
g__Metabacillus	8.36682	-5.98279	3.5382	-1.69091	0.0908533	0.416212	genus	Balbc
g__Methylibium	13.3183	-6.65324	2.96423	-2.24451	0.0247996	0.416212	genus	Balbc
g__Micropruina	6.1931	-5.55061	3.53972	-1.56809	0.116859	0.416212	genus	Balbc
g__Microvirgula	2.76154	5.45265	3.47012	1.57131	0.11611	0.416212	genus	Balbc
g__Mumia	2.76154	5.45265	3.47012	1.57131	0.11611	0.416212	genus	Balbc
g__Mycoplasma	13.9036	-6.7105	2.97378	-2.25656	0.0240359	0.416212	genus	Balbc
g__Nonomuraea	3.85957	5.93656	3.46565	1.71297	0.0867177	0.416212	genus	Balbc
g__Paludibaculum	3.85957	5.93656	3.46565	1.71297	0.0867177	0.416212	genus	Balbc
g__Parafannyhessea	3.85957	5.93656	3.46565	1.71297	0.0867177	0.416212	genus	Balbc
g__Pedococcus	10.862	-6.36083	3.48031	-1.82766	0.0676	0.416212	genus	Balbc
g__Peribacillus	6.1931	-5.55061	3.53972	-1.56809	0.116859	0.416212	genus	Balbc
g__Petrimonas	9.3865	-6.14857	3.53772	-1.738	0.0822105	0.416212	genus	Balbc
g__Phreatobacter	9.69731	-6.19619	3.12412	-1.98334	0.0473291	0.416212	genus	Balbc
g__Phycicoccus	6.22042	6.62575	3.46138	1.91419	0.0555955	0.416212	genus	Balbc
g__Pirellulimonas	3.85957	5.93656	3.46565	1.71297	0.0867177	0.416212	genus	Balbc
g__Pistricoccus	6.69762	-5.66055	3.53929	-1.59935	0.109744	0.416212	genus	Balbc
g__Pontivivens	3.85957	5.93656	3.46565	1.71297	0.0867177	0.416212	genus	Balbc
g__Pseudocnuella	8.36682	-5.98279	3.5382	-1.69091	0.0908533	0.416212	genus	Balbc
g__Psychromicrobium	20.6373	-7.28381	3.20997	-2.26912	0.0232608	0.416212	genus	Balbc
g__Ramlibacter	2.76154	5.45265	3.47012	1.57131	0.11611	0.416212	genus	Balbc
g__Rhodospirillum	5.12239	6.34548	3.46287	1.83243	0.0668869	0.416212	genus	Balbc
g__Ruania	3.85957	5.93656	3.46565	1.71297	0.0867177	0.416212	genus	Balbc
g__Rubrivivax	3.85957	5.93656	3.46565	1.71297	0.0867177	0.416212	genus	Balbc
g__Ruminococcus	13.7099	-6.69178	3.37848	-1.9807	0.0476244	0.416212	genus	Balbc
g__Ruthenibacterium	3.85957	5.93656	3.46565	1.71297	0.0867177	0.416212	genus	Balbc
g__Saccharopolyspora	2.76154	5.45265	3.47012	1.57131	0.11611	0.416212	genus	Balbc
g__Scandinavium	2.76154	5.45265	3.47012	1.57131	0.11611	0.416212	genus	Balbc
g__Shewanella	11.3665	-6.42593	3.02591	-2.12364	0.0337004	0.416212	genus	Balbc
g__Simplicispira	2.76154	5.45265	3.47012	1.57131	0.11611	0.416212	genus	Balbc
g__Sneathia	3.85957	5.93656	3.46565	1.71297	0.0867177	0.416212	genus	Balbc
g__Sphingobacterium	337.953	-3.93717	2.18616	-1.80096	0.0717098	0.416212	genus	Balbc
g__Sphingosinicella	16.0137	-6.91977	2.88667	-2.39715	0.0165233	0.416212	genus	Balbc
g__Spirosoma	6.1931	-5.55061	3.53972	-1.56809	0.116859	0.416212	genus	Balbc
g__Subtercola	2.76154	5.45265	3.47012	1.57131	0.11611	0.416212	genus	Balbc
g__Sulfurifustis	6.22042	6.62575	3.46138	1.91419	0.0555955	0.416212	genus	Balbc
g__Theileria	3.85957	5.93656	3.46565	1.71297	0.0867177	0.416212	genus	Balbc
g__Thermoanaerobacterium	6.50391	-5.62129	3.53944	-1.58819	0.112244	0.416212	genus	Balbc
g__Thiobacillus	2.76154	5.45265	3.47012	1.57131	0.11611	0.416212	genus	Balbc
g__Thiolapillus	2.76154	5.45265	3.47012	1.57131	0.11611	0.416212	genus	Balbc
g__Vagococcus	2.76154	5.45265	3.47012	1.57131	0.11611	0.416212	genus	Balbc
g__Vibrio	6.22042	6.62575	3.46138	1.91419	0.0555955	0.416212	genus	Balbc
g__Vitreoscilla	6.50391	-5.62129	3.53944	-1.58819	0.112244	0.416212	genus	Balbc
g__Xanthobacter	3.85957	5.93656	3.46565	1.71297	0.0867177	0.416212	genus	Balbc
g__Yersinia	9.3865	-6.14857	3.53772	-1.738	0.0822105	0.416212	genus	Balbc
g__Yuavirus	2.76154	5.45265	3.47012	1.57131	0.11611	0.416212	genus	Balbc
g__unclassified-s__Staphylococcus phage StB12	9.38265	7.2182	3.26119	2.21337	0.0268724	0.416212	genus	Balbc
s__Achromobacter deleyi	21.0829	-7.3462	3.40602	-2.15683	0.031019	0.416212	species	Balbc
s__Achromobacter insolitus	2.47438	5.30946	3.47151	1.52944	0.126155	0.416212	species	Balbc
s__Acinetobacter gyllenbergii	2.56841	5.36238	3.47089	1.54496	0.122356	0.416212	species	Balbc
s__Acinetobacter nosocomialis	2.47438	5.30946	3.47151	1.52944	0.126155	0.416212	species	Balbc
s__Acinetobacter shaoyimingii	2.47438	5.30946	3.47151	1.52944	0.126155	0.416212	species	Balbc
s__Acinetobacter sp. WCHA55	3.70918	5.89269	3.46582	1.70023	0.089088	0.416212	species	Balbc
s__Acinetobacter wanghuae	2.56841	5.36238	3.47089	1.54496	0.122356	0.416212	species	Balbc
s__Actinobacillus porcitonsillarum	2.47438	5.30946	3.47151	1.52944	0.126155	0.416212	species	Balbc
s__Actinomadura sp. WMMA1423	2.56841	5.36238	3.47089	1.54496	0.122356	0.416212	species	Balbc
s__Actinomarinicola tropica	2.56841	5.36238	3.47089	1.54496	0.122356	0.416212	species	Balbc
s__Actinomyces sp. Chiba101	2.47438	5.30946	3.47151	1.52944	0.126155	0.416212	species	Balbc
s__Afipia sp. GAS231	5.04279	6.33608	3.4628	1.82975	0.0672869	0.416212	species	Balbc
s__Agrobacterium sp. MA01	2.47438	5.30946	3.47151	1.52944	0.126155	0.416212	species	Balbc
s__Agrobacterium sp. RAC06	2.47438	5.30946	3.47151	1.52944	0.126155	0.416212	species	Balbc
s__Agrococcus sp. Marseille-Q4369	17.5687	-7.08466	3.04385	-2.32753	0.019937	0.416212	species	Balbc
s__Agromyces protaetiae	2.56841	5.36238	3.47089	1.54496	0.122356	0.416212	species	Balbc
s__Algoriphagus sp. NBT04N3	2.47438	5.30946	3.47151	1.52944	0.126155	0.416212	species	Balbc
s__Alistipes indistinctus	2.47438	5.30946	3.47151	1.52944	0.126155	0.416212	species	Balbc
s__Alistipes onderdonkii	5.04279	6.33608	3.4628	1.82975	0.0672869	0.416212	species	Balbc
s__Amycolatopsis albispora	2.47438	5.30946	3.47151	1.52944	0.126155	0.416212	species	Balbc
s__Amycolatopsis mediterranei	8.79541	7.13861	3.23532	2.20646	0.0273518	0.416212	species	Balbc
s__Amycolatopsis sp. YIM 10	3.70918	5.89269	3.46582	1.70023	0.089088	0.416212	species	Balbc
s__Anaerobutyricum hallii	8.6039	-6.05344	3.53795	-1.711	0.0870812	0.416212	species	Balbc
s__Aquabacter sp. L1I39	3.70918	5.89269	3.46582	1.70023	0.089088	0.416212	species	Balbc
s__Aquaspirillum sp. LM1	12.5335	-6.597	3.45285	-1.9106	0.0560564	0.416212	species	Balbc
s__Aquihabitans sp. G128	8.31365	-6.00597	3.53809	-1.69752	0.089599	0.416212	species	Balbc
s__Aquisphaera giovannonii	3.70918	5.89269	3.46582	1.70023	0.089088	0.416212	species	Balbc
s__Arachnia propionica	15.9382	-6.94355	3.0524	-2.27479	0.0229187	0.416212	species	Balbc
s__Azotobacter vinelandii	2.47438	5.30946	3.47151	1.52944	0.126155	0.416212	species	Balbc
s__Bacillus atrophaeus	3.70918	5.89269	3.46582	1.70023	0.089088	0.416212	species	Balbc
s__Bacillus cytotoxicus	2.56841	5.36238	3.47089	1.54496	0.122356	0.416212	species	Balbc
s__Bacillus pumilus	9.38124	-6.18065	3.50901	-1.76137	0.0781761	0.416212	species	Balbc
s__Bacillus sp. Y1	6.26676	-5.59837	3.53948	-1.58169	0.11372	0.416212	species	Balbc
s__Bacteriovorax stolpii	12.0086	-6.53442	3.10866	-2.102	0.0355531	0.416212	species	Balbc
s__Bacteroides xylanisolvens	95.469	-4.44061	2.85931	-1.55303	0.120415	0.416212	species	Balbc
s__Bartonella kosoyi	8.31365	-6.00597	3.53809	-1.69752	0.089599	0.416212	species	Balbc
s__Bifidobacterium longum	6.26676	-5.59837	3.53948	-1.58169	0.11372	0.416212	species	Balbc
s__Blautia argi	10.3223	7.36946	3.19655	2.30544	0.021142	0.416212	species	Balbc
s__Brevefilum fermentans	3.70918	5.89269	3.46582	1.70023	0.089088	0.416212	species	Balbc
s__Brucella pseudogrignonensis	7.61121	6.92991	3.29144	2.10543	0.0352537	0.416212	species	Balbc
s__Burkholderia lata	3.70918	5.89269	3.46582	1.70023	0.089088	0.416212	species	Balbc
s__Burkholderia stabilis	3.70918	5.89269	3.46582	1.70023	0.089088	0.416212	species	Balbc
s__Caloranaerobacter azorensis	2.56841	5.36238	3.47089	1.54496	0.122356	0.416212	species	Balbc
s__Candidatus Frankia datiscae	2.47438	5.30946	3.47151	1.52944	0.126155	0.416212	species	Balbc
s__Capnocytophaga leadbetteri	6.18356	6.63025	3.37595	1.96397	0.0495337	0.416212	species	Balbc
s__Capnocytophaga sp. FDAARGOS_737	6.68324	-5.68844	3.53914	-1.60729	0.10799	0.416212	species	Balbc
s__Cellulomonas sp. Y8	9.75613	-6.23139	3.51904	-1.77076	0.0766	0.416212	species	Balbc
s__Cellulomonas sp. zg-ZUI157	3.70918	5.89269	3.46582	1.70023	0.089088	0.416212	species	Balbc
s__Cellulosimicrobium cellulans	3.70918	5.89269	3.46582	1.70023	0.089088	0.416212	species	Balbc
s__Cellvibrio sp. KY-GH-1	2.47438	5.30946	3.47151	1.52944	0.126155	0.416212	species	Balbc
s__Chloracidobacterium sp. D	2.47438	5.30946	3.47151	1.52944	0.126155	0.416212	species	Balbc
s__Citricoccus sp. SGAir0253	6.39299	-5.62776	3.53937	-1.59005	0.111824	0.416212	species	Balbc
s__Clostridium bornimense	9.38124	-6.18065	3.50901	-1.76137	0.0781761	0.416212	species	Balbc
s__Clostridium kluyveri	10.3223	7.36946	3.19655	2.30544	0.021142	0.416212	species	Balbc
s__Comamonas koreensis	11.3019	-6.44883	3.46559	-1.86081	0.0627704	0.416212	species	Balbc
s__Corynebacterium efficiens	7.65464	6.93823	3.28867	2.10973	0.0348812	0.416212	species	Balbc
s__Corynebacterium frankenforstense	3.70918	5.89269	3.46582	1.70023	0.089088	0.416212	species	Balbc
s__Corynebacterium gerontici	2.47438	5.30946	3.47151	1.52944	0.126155	0.416212	species	Balbc
s__Corynebacterium halotolerans	3.70918	5.89269	3.46582	1.70023	0.089088	0.416212	species	Balbc
s__Corynebacterium lizhenjunii	2.56841	5.36238	3.47089	1.54496	0.122356	0.416212	species	Balbc
s__Corynebacterium maris	2.56841	5.36238	3.47089	1.54496	0.122356	0.416212	species	Balbc
s__Corynebacterium pelargi	2.56841	5.36238	3.47089	1.54496	0.122356	0.416212	species	Balbc
s__Corynebacterium pseudopelargi	5.04279	6.33608	3.4628	1.82975	0.0672869	0.416212	species	Balbc
s__Corynebacterium resistens	2.56841	5.36238	3.47089	1.54496	0.122356	0.416212	species	Balbc
s__Corynebacterium rouxii	6.26676	-5.59837	3.53948	-1.58169	0.11372	0.416212	species	Balbc
s__Cupriavidus campinensis	8.73013	-6.07483	3.53789	-1.71707	0.0859655	0.416212	species	Balbc
s__Cupriavidus gilardii	15.8877	-6.93937	3.41731	-2.03065	0.0422906	0.416212	species	Balbc
s__Cupriavidus necator	6.39299	-5.62776	3.53937	-1.59005	0.111824	0.416212	species	Balbc
s__Cupriavidus pauculus	6.39299	-5.62776	3.53937	-1.59005	0.111824	0.416212	species	Balbc
s__Cupriavidus taiwanensis	20.3524	-7.29545	3.41369	-2.13711	0.0325887	0.416212	species	Balbc
s__Cytobacillus oceanisediminis	6.68324	-5.68844	3.53914	-1.60729	0.10799	0.416212	species	Balbc
s__Desulfovibrio ferrophilus	2.56841	5.36238	3.47089	1.54496	0.122356	0.416212	species	Balbc
s__Diaphorobacter sp. HDW4B	2.56841	5.36238	3.47089	1.54496	0.122356	0.416212	species	Balbc
s__Dokdonella koreensis	3.70918	5.89269	3.46582	1.70023	0.089088	0.416212	species	Balbc
s__Empedobacter falsenii	18.5655	-7.16235	3.42503	-2.09118	0.0365121	0.416212	species	Balbc
s__Enterobacter bugandensis	19.2924	-7.21899	3.39776	-2.12463	0.0336172	0.416212	species	Balbc
s__Erysipelatoclostridium ramosum	2.56841	5.36238	3.47089	1.54496	0.122356	0.416212	species	Balbc
s__Erythrobacter sp. HL-111	3.70918	5.89269	3.46582	1.70023	0.089088	0.416212	species	Balbc
s__Erythrobacter sp. JK5	21.7091	-7.38856	3.40991	-2.16679	0.030251	0.416212	species	Balbc
s__Exiguobacterium sp. AT1b	13.3159	-6.68392	3.45088	-1.93687	0.0527609	0.416212	species	Balbc
s__Exiguobacterium sp. PFWT01	6.26676	-5.59837	3.53948	-1.58169	0.11372	0.416212	species	Balbc
s__Ezakiella massiliensis	3.70918	5.89269	3.46582	1.70023	0.089088	0.416212	species	Balbc
s__Faecalicatena sp. Marseille-Q4148	2.56841	5.36238	3.47089	1.54496	0.122356	0.416212	species	Balbc
s__Fannyhessea vaginae	2.47438	5.30946	3.47151	1.52944	0.126155	0.416212	species	Balbc
s__Filifactor alocis	2.47438	5.30946	3.47151	1.52944	0.126155	0.416212	species	Balbc
s__Frateuria aurantia	3.70918	5.89269	3.46582	1.70023	0.089088	0.416212	species	Balbc
s__Frigoriglobus tundricola	2.47438	5.30946	3.47151	1.52944	0.126155	0.416212	species	Balbc
s__Geobacillus virus E2	2.47438	5.30946	3.47151	1.52944	0.126155	0.416212	species	Balbc
s__Gimesia panareensis	2.47438	5.30946	3.47151	1.52944	0.126155	0.416212	species	Balbc
s__Gordonia jinghuaiqii	8.31365	-6.00597	3.53809	-1.69752	0.089599	0.416212	species	Balbc
s__Gordonia pseudoamarae	2.47438	5.30946	3.47151	1.52944	0.126155	0.416212	species	Balbc
s__Gordonia sp. YC-JH1	2.47438	5.30946	3.47151	1.52944	0.126155	0.416212	species	Balbc
s__Haematobacter massiliensis	11.5922	-6.48464	3.09479	-2.09534	0.0361408	0.416212	species	Balbc
s__Halomonas beimenensis	20.7168	-7.32071	3.41035	-2.14662	0.0318238	0.416212	species	Balbc
s__Halomonas titanicae	8.84601	7.14672	3.23484	2.2093	0.027154	0.416212	species	Balbc
s__Hydrogenophaga sp. PAMC20947	2.56841	5.36238	3.47089	1.54496	0.122356	0.416212	species	Balbc
s__Hydrogenophaga sp. RAC07	2.47438	5.30946	3.47151	1.52944	0.126155	0.416212	species	Balbc
s__Hymenobacter sp. PAMC 26554	15.7326	-6.92344	3.43513	-2.01548	0.0438541	0.416212	species	Balbc
s__Ilumatobacter coccineus	3.70918	5.89269	3.46582	1.70023	0.089088	0.416212	species	Balbc
s__Jiangella sp. DSM 45060	7.65464	6.93823	3.28867	2.10973	0.0348812	0.416212	species	Balbc
s__Klebsiella aerogenes	2.56841	5.36238	3.47089	1.54496	0.122356	0.416212	species	Balbc
s__Koleobacter methoxysyntrophicus	2.56841	5.36238	3.47089	1.54496	0.122356	0.416212	species	Balbc
s__Kosakonia sp. SMBL-WEM22	2.56841	5.36238	3.47089	1.54496	0.122356	0.416212	species	Balbc
s__Kutzneria albida	2.56841	5.36238	3.47089	1.54496	0.122356	0.416212	species	Balbc
s__Lacrimispora saccharolytica	2.47438	5.30946	3.47151	1.52944	0.126155	0.416212	species	Balbc
s__Lactobacillus amylovorus	6.68324	-5.68844	3.53914	-1.60729	0.10799	0.416212	species	Balbc
s__Lactococcus lactis	2912.54	-4.72623	1.98021	-2.38673	0.0169989	0.416212	species	Balbc
s__Lactococcus virus 63302	2.47438	5.30946	3.47151	1.52944	0.126155	0.416212	species	Balbc
s__Latilactobacillus curvatus	2.56841	5.36238	3.47089	1.54496	0.122356	0.416212	species	Balbc
s__Leishmania major	10.2231	7.35558	3.18734	2.30775	0.021013	0.416212	species	Balbc
s__Leptotrichia buccalis	9.54526	-6.20368	3.50999	-1.76744	0.0771551	0.416212	species	Balbc
s__Leptotrichia sp. oral taxon 221	2.56841	5.36238	3.47089	1.54496	0.122356	0.416212	species	Balbc
s__Ligilactobacillus animalis	2.47438	5.30946	3.47151	1.52944	0.126155	0.416212	species	Balbc
s__Limosilactobacillus vaginalis	6.18356	6.63025	3.37595	1.96397	0.0495337	0.416212	species	Balbc
s__Luteimonas sp. MC1825	12.0933	-6.54165	3.4839	-1.87768	0.0604251	0.416212	species	Balbc
s__Luteitalea pratensis	3.70918	5.89269	3.46582	1.70023	0.089088	0.416212	species	Balbc
s__Lysobacter alkalisoli	2.47438	5.30946	3.47151	1.52944	0.126155	0.416212	species	Balbc
s__Lysobacter oculi	19.5898	-7.24036	3.42782	-2.11224	0.0346661	0.416212	species	Balbc
s__Macrococcus caseolyticus	3.70918	5.89269	3.46582	1.70023	0.089088	0.416212	species	Balbc
s__Marinomonas foliarum	6.2776	6.65187	3.37	1.97385	0.0483986	0.416212	species	Balbc
s__Melaminivora sp. SC2-9	2.56841	5.36238	3.47089	1.54496	0.122356	0.416212	species	Balbc
s__Metabacillus litoralis	8.73013	-6.07483	3.53789	-1.71707	0.0859655	0.416212	species	Balbc
s__Methylibium petroleiphilum	13.1897	-6.6703	3.08105	-2.16494	0.0303919	0.416212	species	Balbc
s__Methylobacterium sp. 4-46	8.73013	-6.07483	3.53789	-1.71707	0.0859655	0.416212	species	Balbc
s__Microbacterium amylolyticum	2.47438	5.30946	3.47151	1.52944	0.126155	0.416212	species	Balbc
s__Microbacterium chocolatum	2.56841	5.36238	3.47089	1.54496	0.122356	0.416212	species	Balbc
s__Microbacterium esteraromaticum	3.70918	5.89269	3.46582	1.70023	0.089088	0.416212	species	Balbc
s__Microbacterium fandaimingii	2.56841	5.36238	3.47089	1.54496	0.122356	0.416212	species	Balbc
s__Microbacterium schleiferi	6.26676	-5.59837	3.53948	-1.58169	0.11372	0.416212	species	Balbc
s__Microbacterium sp. 10M-3C3	2.47438	5.30946	3.47151	1.52944	0.126155	0.416212	species	Balbc
s__Microbacterium sp. JZ31	2.56841	5.36238	3.47089	1.54496	0.122356	0.416212	species	Balbc
s__Microbacterium sp. LKL04	2.47438	5.30946	3.47151	1.52944	0.126155	0.416212	species	Balbc
s__Microbacterium sp. NY27	8.6039	-6.05344	3.53795	-1.711	0.0870812	0.416212	species	Balbc
s__Microbacterium sp. No. 7	9.75613	-6.23139	3.51904	-1.77076	0.0766	0.416212	species	Balbc
s__Microbacterium sp. Nx66	6.68324	-5.68844	3.53914	-1.60729	0.10799	0.416212	species	Balbc
s__Microbacterium testaceum	2.47438	5.30946	3.47151	1.52944	0.126155	0.416212	species	Balbc
s__Micrococcus sp. A7	2.47438	5.30946	3.47151	1.52944	0.126155	0.416212	species	Balbc
s__Micromonospora krabiensis	6.18356	6.63025	3.37595	1.96397	0.0495337	0.416212	species	Balbc
s__Micromonospora siamensis	2.56841	5.36238	3.47089	1.54496	0.122356	0.416212	species	Balbc
s__Micromonospora tulbaghiae	2.56841	5.36238	3.47089	1.54496	0.122356	0.416212	species	Balbc
s__Micropruina glycogenica	6.26676	-5.59837	3.53948	-1.58169	0.11372	0.416212	species	Balbc
s__Microvirga sp. 17 mud 1-3	5.04279	6.33608	3.4628	1.82975	0.0672869	0.416212	species	Balbc
s__Microvirgula aerodenitrificans	2.56841	5.36238	3.47089	1.54496	0.122356	0.416212	species	Balbc
s__Minicystis rosea	2.47438	5.30946	3.47151	1.52944	0.126155	0.416212	species	Balbc
s__Moraxella catarrhalis	2.47438	5.30946	3.47151	1.52944	0.126155	0.416212	species	Balbc
s__Moraxella nonliquefaciens	3.70918	5.89269	3.46582	1.70023	0.089088	0.416212	species	Balbc
s__Mumia sp. ZJ1417	2.56841	5.36238	3.47089	1.54496	0.122356	0.416212	species	Balbc
s__Mycobacterium gordonae	24.291	-7.54893	3.41391	-2.21123	0.0270199	0.416212	species	Balbc
s__Mycobacterium sp. MS1601	3.70918	5.89269	3.46582	1.70023	0.089088	0.416212	species	Balbc
s__Mycobacteroides chelonae	2.47438	5.30946	3.47151	1.52944	0.126155	0.416212	species	Balbc
s__Mycolicibacterium boenickei	10.0464	-6.27247	3.53307	-1.77536	0.0758382	0.416212	species	Balbc
s__Mycolicibacterium gadium	8.31365	-6.00597	3.53809	-1.69752	0.089599	0.416212	species	Balbc
s__Mycolicibacterium madagascariense	3.70918	5.89269	3.46582	1.70023	0.089088	0.416212	species	Balbc
s__Mycolicibacterium moriokaense	2.56841	5.36238	3.47089	1.54496	0.122356	0.416212	species	Balbc
s__Mycolicibacterium thermoresistibile	3.70918	5.89269	3.46582	1.70023	0.089088	0.416212	species	Balbc
s__Mycoplasma dispar	9.75613	-6.23139	3.51904	-1.77076	0.0766	0.416212	species	Balbc
s__Neisseria bacilliformis	2.47438	5.30946	3.47151	1.52944	0.126155	0.416212	species	Balbc
s__Neisseria zoodegmatis	2.47438	5.30946	3.47151	1.52944	0.126155	0.416212	species	Balbc
s__Nocardia farcinica	6.26676	-5.59837	3.53948	-1.58169	0.11372	0.416212	species	Balbc
s__Nocardia sp. CS682	3.70918	5.89269	3.46582	1.70023	0.089088	0.416212	species	Balbc
s__Nocardioides aromaticivorans	14.2902	-6.78702	3.42948	-1.97902	0.0478137	0.416212	species	Balbc
s__Nocardioides dokdonensis	12.2433	-6.56423	3.46428	-1.89483	0.0581148	0.416212	species	Balbc
s__Nocardioides dongkuii	2.47438	5.30946	3.47151	1.52944	0.126155	0.416212	species	Balbc
s__Nocardioides humi	6.26676	-5.59837	3.53948	-1.58169	0.11372	0.416212	species	Balbc
s__Nocardioides sp. HY056	3.70918	5.89269	3.46582	1.70023	0.089088	0.416212	species	Balbc
s__Nocardioides sp. S-1144	2.47438	5.30946	3.47151	1.52944	0.126155	0.416212	species	Balbc
s__Nocardiopsis alba	8.6039	-6.05344	3.53795	-1.711	0.0870812	0.416212	species	Balbc
s__Nocardiopsis sp. MT53	8.73013	-6.07483	3.53789	-1.71707	0.0859655	0.416212	species	Balbc
s__Nonomuraea nitratireducens	3.70918	5.89269	3.46582	1.70023	0.089088	0.416212	species	Balbc
s__Olsenella sp. oral taxon 807	16.1491	-6.96058	3.0667	-2.26973	0.0232242	0.416212	species	Balbc
s__Ornithinimicrobium pratense	12.0933	-6.54165	3.4839	-1.87768	0.0604251	0.416212	species	Balbc
s__Oscillibacter valericigenes	3.70918	5.89269	3.46582	1.70023	0.089088	0.416212	species	Balbc
s__Ottowia oryzae	2.47438	5.30946	3.47151	1.52944	0.126155	0.416212	species	Balbc
s__Paludibaculum fermentans	3.70918	5.89269	3.46582	1.70023	0.089088	0.416212	species	Balbc
s__Pantoea rwandensis	2.56841	5.36238	3.47089	1.54496	0.122356	0.416212	species	Balbc
s__Parafannyhessea umbonata	3.70918	5.89269	3.46582	1.70023	0.089088	0.416212	species	Balbc
s__Paulownia witches'-broom phytoplasma	2.56841	5.36238	3.47089	1.54496	0.122356	0.416212	species	Balbc
s__Pedococcus dokdonensis	11.3019	-6.44883	3.46559	-1.86081	0.0627704	0.416212	species	Balbc
s__Peribacillus simplex	6.26676	-5.59837	3.53948	-1.58169	0.11372	0.416212	species	Balbc
s__Petrimonas mucosa	9.54526	-6.20368	3.50999	-1.76744	0.0771551	0.416212	species	Balbc
s__Phreatobacter sp. NMCR1094	6.68324	-5.68844	3.53914	-1.60729	0.10799	0.416212	species	Balbc
s__Phycicoccus endophyticus	2.47438	5.30946	3.47151	1.52944	0.126155	0.416212	species	Balbc
s__Phycicoccus sp. HDW14	3.70918	5.89269	3.46582	1.70023	0.089088	0.416212	species	Balbc
s__Pichia kudriavzevii	16.9693	-7.03095	3.08667	-2.27784	0.0227359	0.416212	species	Balbc
s__Pirellulimonas nuda	3.70918	5.89269	3.46582	1.70023	0.089088	0.416212	species	Balbc
s__Pistricoccus aurantiacus	6.68324	-5.68844	3.53914	-1.60729	0.10799	0.416212	species	Balbc
s__Plasmodium relictum	3.70918	5.89269	3.46582	1.70023	0.089088	0.416212	species	Balbc
s__Pontivivens sp. MT2928	3.70918	5.89269	3.46582	1.70023	0.089088	0.416212	species	Balbc
s__Porphyrobacter sp. YT40	3.70918	5.89269	3.46582	1.70023	0.089088	0.416212	species	Balbc
s__Porphyromonas cangingivalis	12.3695	-6.57919	3.45883	-1.90214	0.0571528	0.416212	species	Balbc
s__Porphyromonas gingivalis	8.31365	-6.00597	3.53809	-1.69752	0.089599	0.416212	species	Balbc
s__Prevotella fusca	3.70918	5.89269	3.46582	1.70023	0.089088	0.416212	species	Balbc
s__Prevotella scopos	9.96174	-6.26409	3.51703	-1.78108	0.0749002	0.416212	species	Balbc
s__Priestia flexa	2.47438	5.30946	3.47151	1.52944	0.126155	0.416212	species	Balbc
s__Protaetiibacter intestinalis	2.47438	5.30946	3.47151	1.52944	0.126155	0.416212	species	Balbc
s__Proteus mirabilis	2.47438	5.30946	3.47151	1.52944	0.126155	0.416212	species	Balbc
s__Pseudocnuella soli	8.73013	-6.07483	3.53789	-1.71707	0.0859655	0.416212	species	Balbc
s__Pseudomonas balearica	2.56841	5.36238	3.47089	1.54496	0.122356	0.416212	species	Balbc
s__Pseudomonas campi	3.70918	5.89269	3.46582	1.70023	0.089088	0.416212	species	Balbc
s__Pseudomonas denitrificans (nom. rej.)	3.70918	5.89269	3.46582	1.70023	0.089088	0.416212	species	Balbc
s__Pseudomonas extremaustralis	5.04279	6.33608	3.4628	1.82975	0.0672869	0.416212	species	Balbc
s__Pseudomonas lactis	12.5335	-6.597	3.45285	-1.9106	0.0560564	0.416212	species	Balbc
s__Pseudomonas multiresinivorans	6.18356	6.63025	3.37595	1.96397	0.0495337	0.416212	species	Balbc
s__Pseudomonas orientalis	3.70918	5.89269	3.46582	1.70023	0.089088	0.416212	species	Balbc
s__Pseudomonas sp. 7SR1	2.47438	5.30946	3.47151	1.52944	0.126155	0.416212	species	Balbc
s__Pseudomonas sp. AN-B15	12.5335	-6.597	3.45285	-1.9106	0.0560564	0.416212	species	Balbc
s__Pseudomonas sp. AO-1	2.56841	5.36238	3.47089	1.54496	0.122356	0.416212	species	Balbc
s__Pseudomonas sp. FDAARGOS_380	10.2231	7.35558	3.18734	2.30775	0.021013	0.416212	species	Balbc
s__Pseudomonas sp. LPH1	30.8999	-7.89651	3.40764	-2.3173	0.0204875	0.416212	species	Balbc
s__Pseudomonas sp. RD8MR3	2.47438	5.30946	3.47151	1.52944	0.126155	0.416212	species	Balbc
s__Pseudomonas sp. RW9S1A	2.56841	5.36238	3.47089	1.54496	0.122356	0.416212	species	Balbc
s__Pseudomonas sp. URMO17WK12:I11	2.56841	5.36238	3.47089	1.54496	0.122356	0.416212	species	Balbc
s__Pseudomonas synxantha	2.56841	5.36238	3.47089	1.54496	0.122356	0.416212	species	Balbc
s__Pseudomonas viridiflava	6.39299	-5.62776	3.53937	-1.59005	0.111824	0.416212	species	Balbc
s__Pseudomonas virus PAE1	2.56841	5.36238	3.47089	1.54496	0.122356	0.416212	species	Balbc
s__Pseudomonas virus PAKP3	3.70918	5.89269	3.46582	1.70023	0.089088	0.416212	species	Balbc
s__Pseudonocardia autotrophica	17.5687	-7.08466	3.04385	-2.32753	0.019937	0.416212	species	Balbc
s__Pseudonocardia sp. HH130630-07	2.47438	5.30946	3.47151	1.52944	0.126155	0.416212	species	Balbc
s__Psychromicrobium lacuslunae	20.4029	-7.29858	3.41784	-2.13543	0.0327256	0.416212	species	Balbc
s__Ramlibacter tataouinensis	2.56841	5.36238	3.47089	1.54496	0.122356	0.416212	species	Balbc
s__Rhodocytophaga rosea	2.47438	5.30946	3.47151	1.52944	0.126155	0.416212	species	Balbc
s__Rhodospirillum rubrum	5.04279	6.33608	3.4628	1.82975	0.0672869	0.416212	species	Balbc
s__Ruania sp. HY168	3.70918	5.89269	3.46582	1.70023	0.089088	0.416212	species	Balbc
s__Rubrivivax gelatinosus	3.70918	5.89269	3.46582	1.70023	0.089088	0.416212	species	Balbc
s__Rubrobacter indicoceani	2.47438	5.30946	3.47151	1.52944	0.126155	0.416212	species	Balbc
s__Ruminococcus champanellensis	9.75613	-6.23139	3.51904	-1.77076	0.0766	0.416212	species	Balbc
s__Ruthenibacterium lactatiformans	3.70918	5.89269	3.46582	1.70023	0.089088	0.416212	species	Balbc
s__Saccharopolyspora coralli	2.56841	5.36238	3.47089	1.54496	0.122356	0.416212	species	Balbc
s__Scandinavium goeteborgense	2.56841	5.36238	3.47089	1.54496	0.122356	0.416212	species	Balbc
s__Schaalia cardiffensis	6.68324	-5.68844	3.53914	-1.60729	0.10799	0.416212	species	Balbc
s__Serratia plymuthica	3.70918	5.89269	3.46582	1.70023	0.089088	0.416212	species	Balbc
s__Shewanella baltica	8.73013	-6.07483	3.53789	-1.71707	0.0859655	0.416212	species	Balbc
s__Simplicispira suum	2.56841	5.36238	3.47089	1.54496	0.122356	0.416212	species	Balbc
s__Sneathia vaginalis	3.70918	5.89269	3.46582	1.70023	0.089088	0.416212	species	Balbc
s__Sphingobacterium siyangense	2.56841	5.36238	3.47089	1.54496	0.122356	0.416212	species	Balbc
s__Sphingobacterium sp. UDSM-2020	8.73013	-6.07483	3.53789	-1.71707	0.0859655	0.416212	species	Balbc
s__Sphingomonas piscis	5.04279	6.33608	3.4628	1.82975	0.0672869	0.416212	species	Balbc
s__Sphingomonas sediminicola	6.39299	-5.62776	3.53937	-1.59005	0.111824	0.416212	species	Balbc
s__Sphingomonas sp. C33	17.0956	-7.04212	3.4441	-2.04469	0.0408852	0.416212	species	Balbc
s__Sphingomonas sp. KC8	6.68324	-5.68844	3.53914	-1.60729	0.10799	0.416212	species	Balbc
s__Sphingomonas sp. LK11	13.48	-6.70057	3.4592	-1.93703	0.0527418	0.416212	species	Balbc
s__Sphingomonas sp. LMO-1	15.6531	-6.91664	3.43699	-2.01241	0.0441762	0.416212	species	Balbc
s__Sphingomonas sp. NBWT7	2.56841	5.36238	3.47089	1.54496	0.122356	0.416212	species	Balbc
s__Sphingosinicella sp. BN140058	17.022	-7.03826	3.05729	-2.30213	0.0213281	0.416212	species	Balbc
s__Staphylococcus carnosus	11.5922	-6.48464	3.09479	-2.09534	0.0361408	0.416212	species	Balbc
s__Staphylococcus hyicus	2.47438	5.30946	3.47151	1.52944	0.126155	0.416212	species	Balbc
s__Staphylococcus nepalensis	13.6908	-6.72099	3.47036	-1.93668	0.0527839	0.416212	species	Balbc
s__Staphylococcus phage StB12	8.84601	7.14672	3.23484	2.2093	0.027154	0.416212	species	Balbc
s__Staphylococcus simulans	2.47438	5.30946	3.47151	1.52944	0.126155	0.416212	species	Balbc
s__Staphylococcus virus Andhra	6.39299	-5.62776	3.53937	-1.59005	0.111824	0.416212	species	Balbc
s__Staphylococcus virus CNPH82	2.47438	5.30946	3.47151	1.52944	0.126155	0.416212	species	Balbc
s__Stappia indica	2.47438	5.30946	3.47151	1.52944	0.126155	0.416212	species	Balbc
s__Stenotrophomonas sp. 364	2.56841	5.36238	3.47089	1.54496	0.122356	0.416212	species	Balbc
s__Stenotrophomonas sp. SAU14A_NAIMI4_5	3.70918	5.89269	3.46582	1.70023	0.089088	0.416212	species	Balbc
s__Streptomyces albus	2.47438	5.30946	3.47151	1.52944	0.126155	0.416212	species	Balbc
s__Streptomyces bathyalis	6.39299	-5.62776	3.53937	-1.59005	0.111824	0.416212	species	Balbc
s__Streptomyces broussonetiae	2.56841	5.36238	3.47089	1.54496	0.122356	0.416212	species	Balbc
s__Streptomyces coeruleorubidus	2.47438	5.30946	3.47151	1.52944	0.126155	0.416212	species	Balbc
s__Streptomyces incarnatus	2.47438	5.30946	3.47151	1.52944	0.126155	0.416212	species	Balbc
s__Streptomyces niveus	3.70918	5.89269	3.46582	1.70023	0.089088	0.416212	species	Balbc
s__Streptomyces sp. 769	8.73013	-6.07483	3.53789	-1.71707	0.0859655	0.416212	species	Balbc
s__Streptomyces sp. A2-16	2.47438	5.30946	3.47151	1.52944	0.126155	0.416212	species	Balbc
s__Streptomyces sp. M2	2.47438	5.30946	3.47151	1.52944	0.126155	0.416212	species	Balbc
s__Subtercola sp. PAMC28395	2.56841	5.36238	3.47089	1.54496	0.122356	0.416212	species	Balbc
s__Sulfurifustis variabilis	6.18356	6.63025	3.37595	1.96397	0.0495337	0.416212	species	Balbc
s__Tannerella forsythia	10.0464	-6.27247	3.53307	-1.77536	0.0758382	0.416212	species	Balbc
s__Tessaracoccus sp. J1M15	2.56841	5.36238	3.47089	1.54496	0.122356	0.416212	species	Balbc
s__Thauera humireducens	8.31365	-6.00597	3.53809	-1.69752	0.089599	0.416212	species	Balbc
s__Thauera hydrothermalis	6.39299	-5.62776	3.53937	-1.59005	0.111824	0.416212	species	Balbc
s__Theileria orientalis	3.70918	5.89269	3.46582	1.70023	0.089088	0.416212	species	Balbc
s__Thermoanaerobacterium thermosaccharolyticum	6.39299	-5.62776	3.53937	-1.59005	0.111824	0.416212	species	Balbc
s__Thermomonas sp. XSG	3.70918	5.89269	3.46582	1.70023	0.089088	0.416212	species	Balbc
s__Thiobacillus denitrificans	2.56841	5.36238	3.47089	1.54496	0.122356	0.416212	species	Balbc
s__Thiolapillus brandeum	2.56841	5.36238	3.47089	1.54496	0.122356	0.416212	species	Balbc
s__Treponema denticola	6.2776	6.65187	3.37	1.97385	0.0483986	0.416212	species	Balbc
s__Treponema phagedenis	2.47438	5.30946	3.47151	1.52944	0.126155	0.416212	species	Balbc
s__Tsukamurella tyrosinosolvens	17.022	-7.03826	3.05729	-2.30213	0.0213281	0.416212	species	Balbc
s__Tsuneonella amylolytica	21.208	-7.35608	3.41283	-2.15542	0.0311293	0.416212	species	Balbc
s__Vagococcus teuberi	2.56841	5.36238	3.47089	1.54496	0.122356	0.416212	species	Balbc
s__Vibrio mimicus	2.47438	5.30946	3.47151	1.52944	0.126155	0.416212	species	Balbc
s__Vibrio sp. B1FLJ16	3.70918	5.89269	3.46582	1.70023	0.089088	0.416212	species	Balbc
s__Vitreoscilla filiformis	6.39299	-5.62776	3.53937	-1.59005	0.111824	0.416212	species	Balbc
s__Woolly monkey sarcoma virus	8.79541	7.13861	3.23532	2.20646	0.0273518	0.416212	species	Balbc
s__Xanthobacter sp. YN2	3.70918	5.89269	3.46582	1.70023	0.089088	0.416212	species	Balbc
s__Xylanimonas allomyrinae	2.56841	5.36238	3.47089	1.54496	0.122356	0.416212	species	Balbc
s__Xylanimonas cellulosilytica	2.56841	5.36238	3.47089	1.54496	0.122356	0.416212	species	Balbc
s__Yersinia enterocolitica	9.54526	-6.20368	3.50999	-1.76744	0.0771551	0.416212	species	Balbc
s__Zunongwangia profunda	20.9567	-7.33759	3.05213	-2.40409	0.0162129	0.416212	species	Balbc
s__[Brevibacterium] frigoritolerans	13.3663	-6.68818	3.4625	-1.9316	0.0534087	0.416212	species	Balbc
o__Planctomycetales	2.40065	5.22462	3.47209	1.50475	0.132389	0.416402	order	Balbc
o__unclassified-g__Chloracidobacterium	2.40065	5.22462	3.47209	1.50475	0.132389	0.416402	order	Balbc
f__Planctomycetaceae	2.40264	5.25249	3.47274	1.51249	0.130409	0.416402	family	Balbc
f__Stappiaceae	2.40264	5.25249	3.47274	1.51249	0.130409	0.416402	family	Balbc
f__unclassified-g__Chloracidobacterium	2.40264	5.25249	3.47274	1.51249	0.130409	0.416402	family	Balbc
f__unclassified-g__Minicystis	2.40264	5.25249	3.47274	1.51249	0.130409	0.416402	family	Balbc
g__Actinobacillus	2.36085	5.23026	3.47273	1.50609	0.132044	0.416402	genus	Balbc
g__Algoriphagus	2.36085	5.23026	3.47273	1.50609	0.132044	0.416402	genus	Balbc
g__Azotobacter	2.36085	5.23026	3.47273	1.50609	0.132044	0.416402	genus	Balbc
g__Chloracidobacterium	2.36085	5.23026	3.47273	1.50609	0.132044	0.416402	genus	Balbc
g__Fannyhessea	2.36085	5.23026	3.47273	1.50609	0.132044	0.416402	genus	Balbc
g__Filifactor	2.36085	5.23026	3.47273	1.50609	0.132044	0.416402	genus	Balbc
g__Frigoriglobus	2.36085	5.23026	3.47273	1.50609	0.132044	0.416402	genus	Balbc
g__Gimesia	2.36085	5.23026	3.47273	1.50609	0.132044	0.416402	genus	Balbc
g__Lacrimispora	2.36085	5.23026	3.47273	1.50609	0.132044	0.416402	genus	Balbc
g__Minicystis	2.36085	5.23026	3.47273	1.50609	0.132044	0.416402	genus	Balbc
g__Priestia	2.36085	5.23026	3.47273	1.50609	0.132044	0.416402	genus	Balbc
g__Protaetiibacter	2.36085	5.23026	3.47273	1.50609	0.132044	0.416402	genus	Balbc
g__Proteus	2.36085	5.23026	3.47273	1.50609	0.132044	0.416402	genus	Balbc
g__Rhodocytophaga	2.36085	5.23026	3.47273	1.50609	0.132044	0.416402	genus	Balbc
g__Rockefellervirus	2.36085	5.23026	3.47273	1.50609	0.132044	0.416402	genus	Balbc
g__Stappia	2.36085	5.23026	3.47273	1.50609	0.132044	0.416402	genus	Balbc
g__unclassified-s__Geobacillus virus E2	2.36085	5.23026	3.47273	1.50609	0.132044	0.416402	genus	Balbc
g__Atlantibacter	5.37288	6.26828	3.44253	1.82084	0.0686316	0.419036	genus	Nude
s__Atlantibacter hermannii	5.64573	6.26289	3.44213	1.81948	0.0688385	0.419036	species	Nude
d__Viruses	165114	0.122117	0.0815183	1.49803	0.134126	0.421069	domain	Balbc
g__Lentzea	5.00273	-5.99223	3.30846	-1.81118	0.0701127	0.424149	genus	Nude
g__Longicatena	5.00273	-5.99223	3.30846	-1.81118	0.0701127	0.424149	genus	Nude
c__Sphingobacteriia	355.385	-4.09678	2.74374	-1.49314	0.135402	0.424276	class	Balbc
s__Lysobacter capsici	5.46537	6.21943	3.44237	1.80673	0.0708049	0.427015	species	Nude
o__Streptosporangiales	2918.68	-1.70617	0.946921	-1.80181	0.0715755	0.430334	order	Nude
c__Blastocatellia	2.31068	5.14972	3.47183	1.48329	0.137998	0.430792	class	Balbc
s__Rothia aeria	173.051	-2.40218	1.61881	-1.48392	0.13783	0.430792	species	Balbc
c__Tissierellia	5001.93	-1.1973	0.666697	-1.79587	0.0725145	0.434188	class	Nude
o__Bacteriovoracales	5.50373	6.17675	3.44212	1.79446	0.0727401	0.434188	order	Nude
s__Leptotrichia buccalis	5.28042	6.16984	3.44266	1.79217	0.0731054	0.434188	species	Nude
s__Microbacterium lushaniae	5.28042	6.16984	3.44266	1.79217	0.0731054	0.434188	species	Nude
o__Sphingobacteriales	346.882	-4.01521	2.73463	-1.46828	0.142027	0.442541	order	Balbc
g__Cereibacter	41.2209	-4.72352	2.65501	-1.7791	0.0752239	0.445417	genus	Nude
p__Planctomycetes	77.3238	-2.07127	1.16761	-1.77394	0.0760732	0.446444	phylum	Nude
g__Acidipropionibacterium	122.193	-4.45148	2.50946	-1.77388	0.0760828	0.446444	genus	Nude
s__Cryobacterium soli	5.08181	6.11151	3.443	1.77505	0.0758896	0.446444	species	Nude
k__unclassified-p__Planctomycetes	77.4548	-2.06405	1.16919	-1.76536	0.0775038	0.450722	kingdom	Nude
c__Oligoflexia	5.56901	6.07609	3.44183	1.76536	0.0775025	0.450722	class	Nude
s__Nocardiopsis sp. MT53	17.7169	-4.63507	2.62347	-1.76677	0.077266	0.450722	species	Nude
s__Corynebacterium phocae	4.90416	6.06435	3.44329	1.76121	0.0782035	0.4521	species	Nude
s__Eikenella exigua	4.90416	6.06435	3.44329	1.76121	0.0782035	0.4521	species	Nude
g__Catellatospora	4.50271	-5.84018	3.3372	-1.75002	0.080114	0.456393	genus	Nude
g__Cellvibrio	4.50271	-5.84018	3.3372	-1.75002	0.080114	0.456393	genus	Nude
g__Elioraea	4.50271	-5.84018	3.3372	-1.75002	0.080114	0.456393	genus	Nude
g__Rhodocytophaga	4.50271	-5.84018	3.3372	-1.75002	0.080114	0.456393	genus	Nude
g__Tetragenococcus	4.50271	-5.84018	3.3372	-1.75002	0.080114	0.456393	genus	Nude
f__Sphingobacteriaceae	348.583	-3.96148	2.74295	-1.44424	0.148671	0.462378	family	Balbc
s__Pantoea agglomerans	74.8802	-2.73649	1.89608	-1.44323	0.148955	0.462398	species	Balbc
g__Betacoronavirus	916.048	-1.66151	1.15207	-1.4422	0.149247	0.462444	genus	Balbc
s__Kocuria palustris	585.267	-3.89296	2.23456	-1.74216	0.0814804	0.462828	species	Nude
s__Bifidobacterium adolescentis	60.219	-5.3932	3.09944	-1.74006	0.0818493	0.463576	species	Nude
f__Clavicipitaceae	2468	0.580966	0.40384	1.43861	0.150262	0.464726	family	Balbc
g__Nesterenkonia	4.33473	5.95494	3.44453	1.72881	0.0838436	0.473498	genus	Nude
f__Carnobacteriaceae	87.2336	-1.77643	1.02846	-1.72727	0.0841188	0.473683	family	Nude
s__Pseudomonas entomophila	4.37004	5.89139	3.44444	1.7104	0.0871914	0.489575	species	Nude
o__Bacillales	7.22742e+06	1.43153	0.866136	1.65278	0.0983754	0.494413	order	Nude
f__Cellvibrionaceae	4.04297	-5.64259	3.33713	-1.69085	0.0908647	0.494413	family	Nude
f__Elioraeaceae	4.04297	-5.64259	3.33713	-1.69085	0.0908647	0.494413	family	Nude
f__Lachnospiraceae	255.024	-1.03046	0.608553	-1.6933	0.0903977	0.494413	family	Nude
f__Staphylococcaceae	7.54365e+06	1.60799	0.973164	1.65233	0.0984668	0.494413	family	Nude
g__Iamia	37.263	-3.99697	2.42234	-1.65005	0.0989331	0.494413	genus	Nude
s__Acinetobacter sp. YH12138	4.09856	5.80437	3.44508	1.68483	0.0920216	0.494413	species	Nude
s__Actinomyces trachealis	3.58473	-5.51259	3.33855	-1.6512	0.0986987	0.494413	species	Nude
s__Brevilactibacter coleopterorum	4.27621	5.85985	3.44467	1.70114	0.0889174	0.494413	species	Nude
s__Brevilactibacter sp. MC1595	4.09856	5.80437	3.44508	1.68483	0.0920216	0.494413	species	Nude
s__Campylobacter rectus	4.09856	5.80437	3.44508	1.68483	0.0920216	0.494413	species	Nude
s__Cellvibrio sp. KY-YJ-3	3.58473	-5.51259	3.33855	-1.6512	0.0986987	0.494413	species	Nude
s__Ciceribacter thiooxidans	3.58473	-5.51259	3.33855	-1.6512	0.0986987	0.494413	species	Nude
s__Cronobacter malonaticus	3.89995	5.72742	3.44567	1.66221	0.0964708	0.494413	species	Nude
s__Gordonia phthalatica	3.58473	-5.51259	3.33855	-1.6512	0.0986987	0.494413	species	Nude
s__Jeotgalicoccus saudimassiliensis	3.58473	-5.51259	3.33855	-1.6512	0.0986987	0.494413	species	Nude
s__Luteolibacter sp. 32A	3.58473	-5.51259	3.33855	-1.6512	0.0986987	0.494413	species	Nude
s__Lysobacter lycopersici	3.58473	-5.51259	3.33855	-1.6512	0.0986987	0.494413	species	Nude
s__Marmoricola scoriae	38.6745	-4.66211	2.74648	-1.69749	0.0896045	0.494413	species	Nude
s__Murdochiella vaginalis	3.58473	-5.51259	3.33855	-1.6512	0.0986987	0.494413	species	Nude
s__Mycolicibacterium madagascariense	3.58473	-5.51259	3.33855	-1.6512	0.0986987	0.494413	species	Nude
s__Nesterenkonia sp. NBAIMH1	4.27621	5.85985	3.44467	1.70114	0.0889174	0.494413	species	Nude
s__Nocardia asteroides	4.00473	5.77096	3.44533	1.67501	0.0939324	0.494413	species	Nude
s__Nocardia yunnanensis	3.58473	-5.51259	3.33855	-1.6512	0.0986987	0.494413	species	Nude
s__Nocardioides sp. WS12	3.58473	-5.51259	3.33855	-1.6512	0.0986987	0.494413	species	Nude
s__Pantoea dispersa	114.069	4.9488	2.98719	1.65667	0.0975861	0.494413	species	Nude
s__Plantibacter sp. PA-3-X8	3.58473	-5.51259	3.33855	-1.6512	0.0986987	0.494413	species	Nude
s__Polymorphobacter sp. PAMC 29334	3.58473	-5.51259	3.33855	-1.6512	0.0986987	0.494413	species	Nude
s__Pseudomonas cedrina	3.58473	-5.51259	3.33855	-1.6512	0.0986987	0.494413	species	Nude
s__Pseudomonas parafulva	3.89995	5.72742	3.44567	1.66221	0.0964708	0.494413	species	Nude
s__Pseudomonas sp. DTU12.3	3.58473	-5.51259	3.33855	-1.6512	0.0986987	0.494413	species	Nude
s__Pseudomonas sp. SWRI65	3.58473	-5.51259	3.33855	-1.6512	0.0986987	0.494413	species	Nude
s__Rhodoferax sp. BAB1	3.58473	-5.51259	3.33855	-1.6512	0.0986987	0.494413	species	Nude
s__Selenomonas sp. oral taxon 126	4.27621	5.85985	3.44467	1.70114	0.0889174	0.494413	species	Nude
s__Skermania piniformis	3.58473	-5.51259	3.33855	-1.6512	0.0986987	0.494413	species	Nude
s__Streptococcus ratti	4.00473	5.77096	3.44533	1.67501	0.0939324	0.494413	species	Nude
s__Streptomyces atratus	3.58473	-5.51259	3.33855	-1.6512	0.0986987	0.494413	species	Nude
s__Streptomyces glomeroaurantiacus	3.58473	-5.51259	3.33855	-1.6512	0.0986987	0.494413	species	Nude
s__Streptomyces sp. RPA4-5	3.58473	-5.51259	3.33855	-1.6512	0.0986987	0.494413	species	Nude
s__Streptomyces tuirus	3.58473	-5.51259	3.33855	-1.6512	0.0986987	0.494413	species	Nude
s__Thioalkalivibrio sulfidiphilus	3.58473	-5.51259	3.33855	-1.6512	0.0986987	0.494413	species	Nude
s__Turicibacter sp. H121	3.58473	-5.51259	3.33855	-1.6512	0.0986987	0.494413	species	Nude
s__Vitreoscilla filiformis	3.58473	-5.51259	3.33855	-1.6512	0.0986987	0.494413	species	Nude
f__Campylobacteraceae	86.6037	1.36129	0.826876	1.64631	0.0996999	0.496973	family	Nude
c__Planctomycetia	71.239	-1.97177	1.20307	-1.63894	0.101225	0.503292	class	Nude
s__Bacillus methanolicus	3.62846	5.63036	3.44646	1.63366	0.10233	0.504929	species	Nude
s__Peptoniphilus ivorii	3.62846	5.63036	3.44646	1.63366	0.10233	0.504929	species	Nude
s__Sphingomonas sp. NIC1	57.0064	-4.50179	2.7554	-1.63381	0.1023	0.504929	species	Nude
o__Sphingomonadales	2244.97	-0.478559	0.34392	-1.39148	0.164079	0.506517	order	Balbc
f__Bryobacteraceae	3.09756	5.62217	3.4491	1.63004	0.103093	0.507417	family	Nude
p__Chordata	1.87674e+06	0.341817	0.26079	1.3107	0.18996	0.511766	phylum	Balbc
o__Actinomycetales	1449.59	-0.610521	0.459977	-1.32729	0.184414	0.511766	order	Balbc
o__Miltoncostaeales	3.37465	-4.69704	3.54476	-1.32507	0.185149	0.511766	order	Balbc
o__Primates	1.83348e+06	0.416621	0.312652	1.33254	0.182683	0.511766	order	Balbc
f__Azonexaceae	3.25609	-4.59337	3.54494	-1.29575	0.195061	0.511766	family	Balbc
f__Miltoncostaeaceae	3.25609	-4.59337	3.54494	-1.29575	0.195061	0.511766	family	Balbc
f__Nocardiaceae	52.6106	-2.03164	1.49215	-1.36156	0.173337	0.511766	family	Balbc
f__Rhizobiaceae	730.734	0.718142	0.54623	1.31473	0.188602	0.511766	family	Balbc
f__Sandaracinaceae	3.25609	-4.59337	3.54494	-1.29575	0.195061	0.511766	family	Balbc
f__Siphoviridae	1015.81	0.727874	0.526791	1.38171	0.16706	0.511766	family	Balbc
f__Thermoanaerobacteraceae	3.25609	-4.59337	3.54494	-1.29575	0.195061	0.511766	family	Balbc
g__Acidibrevibacterium	3.1934	-4.59183	3.54527	-1.2952	0.195251	0.511766	genus	Balbc
g__Aliarcobacter	3.1934	-4.59183	3.54527	-1.2952	0.195251	0.511766	genus	Balbc
g__Anaerocolumna	3.1934	-4.59183	3.54527	-1.2952	0.195251	0.511766	genus	Balbc
g__Anaerostipes	3.1934	-4.59183	3.54527	-1.2952	0.195251	0.511766	genus	Balbc
g__Clostridioides	3.1934	-4.59183	3.54527	-1.2952	0.195251	0.511766	genus	Balbc
g__Dechloromonas	3.1934	-4.59183	3.54527	-1.2952	0.195251	0.511766	genus	Balbc
g__Gibbsiella	3.1934	-4.59183	3.54527	-1.2952	0.195251	0.511766	genus	Balbc
g__Lacipirellula	3.1934	-4.59183	3.54527	-1.2952	0.195251	0.511766	genus	Balbc
g__Listeria	135.9	-1.63429	1.22671	-1.33225	0.182777	0.511766	genus	Balbc
g__Methylotuvimicrobium	3.1934	-4.59183	3.54527	-1.2952	0.195251	0.511766	genus	Balbc
g__Miltoncostaea	3.1934	-4.59183	3.54527	-1.2952	0.195251	0.511766	genus	Balbc
g__Nocardia	52.8891	-2.07124	1.59693	-1.29701	0.194627	0.511766	genus	Balbc
g__Rathayibacter	3.1934	-4.59183	3.54527	-1.2952	0.195251	0.511766	genus	Balbc
g__Roseococcus	3.1934	-4.59183	3.54527	-1.2952	0.195251	0.511766	genus	Balbc
g__Sandaracinus	3.1934	-4.59183	3.54527	-1.2952	0.195251	0.511766	genus	Balbc
g__Simonsiella	3.1934	-4.59183	3.54527	-1.2952	0.195251	0.511766	genus	Balbc
g__Thermoanaerobacter	3.1934	-4.59183	3.54527	-1.2952	0.195251	0.511766	genus	Balbc
g__Weeksella	3.1934	-4.59183	3.54527	-1.2952	0.195251	0.511766	genus	Balbc
g__unclassified-s__Streptococcus phage Dp-1	3.1934	-4.59183	3.54527	-1.2952	0.195251	0.511766	genus	Balbc
s__Achromobacter sp. AONIH1	3.2785	-4.65967	3.54466	-1.31456	0.188658	0.511766	species	Balbc
s__Acidibrevibacterium fodinaquatile	3.2785	-4.65967	3.54466	-1.31456	0.188658	0.511766	species	Balbc
s__Actinomyces naeslundii	157.255	-2.25556	1.68584	-1.33795	0.180914	0.511766	species	Balbc
s__Aggregatibacter sp. oral taxon 513	3.2785	-4.65967	3.54466	-1.31456	0.188658	0.511766	species	Balbc
s__Agrococcus jejuensis	3.2785	-4.65967	3.54466	-1.31456	0.188658	0.511766	species	Balbc
s__Aliarcobacter butzleri	3.2785	-4.65967	3.54466	-1.31456	0.188658	0.511766	species	Balbc
s__Aminobacter sp. MSH1	3.2785	-4.65967	3.54466	-1.31456	0.188658	0.511766	species	Balbc
s__Anaerocolumna sedimenticola	3.2785	-4.65967	3.54466	-1.31456	0.188658	0.511766	species	Balbc
s__Anaerostipes hadrus	3.2785	-4.65967	3.54466	-1.31456	0.188658	0.511766	species	Balbc
s__Bifidobacterium lemurum	3.2785	-4.65967	3.54466	-1.31456	0.188658	0.511766	species	Balbc
s__Capnocytophaga canimorsus	3.2785	-4.65967	3.54466	-1.31456	0.188658	0.511766	species	Balbc
s__Capnocytophaga sp. oral taxon 878	3.2785	-4.65967	3.54466	-1.31456	0.188658	0.511766	species	Balbc
s__Cellulosimicrobium sp. JZ28	3.2785	-4.65967	3.54466	-1.31456	0.188658	0.511766	species	Balbc
s__Clostridioides difficile	3.2785	-4.65967	3.54466	-1.31456	0.188658	0.511766	species	Balbc
s__Clostridium butyricum	3.2785	-4.65967	3.54466	-1.31456	0.188658	0.511766	species	Balbc
s__Clostridium intestinale	3.2785	-4.65967	3.54466	-1.31456	0.188658	0.511766	species	Balbc
s__Comamonas serinivorans	3.2785	-4.65967	3.54466	-1.31456	0.188658	0.511766	species	Balbc
s__Corynebacterium kutscheri	3.2785	-4.65967	3.54466	-1.31456	0.188658	0.511766	species	Balbc
s__Corynebacterium suranareeae	3.2785	-4.65967	3.54466	-1.31456	0.188658	0.511766	species	Balbc
s__Croceicoccus sp. YJ47	3.2785	-4.65967	3.54466	-1.31456	0.188658	0.511766	species	Balbc
s__Dechloromonas sp. TW-R-39-2	3.2785	-4.65967	3.54466	-1.31456	0.188658	0.511766	species	Balbc
s__Fusarium venenatum	43.2495	3.18862	2.4261	1.3143	0.188746	0.511766	species	Balbc
s__Fusobacterium canifelinum	3.2785	-4.65967	3.54466	-1.31456	0.188658	0.511766	species	Balbc
s__Gibbsiella quercinecans	3.2785	-4.65967	3.54466	-1.31456	0.188658	0.511766	species	Balbc
s__Haemophilus parahaemolyticus	3.2785	-4.65967	3.54466	-1.31456	0.188658	0.511766	species	Balbc
s__Kingella denitrificans	3.2785	-4.65967	3.54466	-1.31456	0.188658	0.511766	species	Balbc
s__Kocuria sp. KD4	3.2785	-4.65967	3.54466	-1.31456	0.188658	0.511766	species	Balbc
s__Lacipirellula parvula	3.2785	-4.65967	3.54466	-1.31456	0.188658	0.511766	species	Balbc
s__Lactobacillus acidophilus	3.2785	-4.65967	3.54466	-1.31456	0.188658	0.511766	species	Balbc
s__Leptotrichia shahii	3.2785	-4.65967	3.54466	-1.31456	0.188658	0.511766	species	Balbc
s__Lysobacter maris	3.2785	-4.65967	3.54466	-1.31456	0.188658	0.511766	species	Balbc
s__Lysobacter solisilvae (ex Kim et al. 2021)	3.2785	-4.65967	3.54466	-1.31456	0.188658	0.511766	species	Balbc
s__Methylotuvimicrobium buryatense	3.2785	-4.65967	3.54466	-1.31456	0.188658	0.511766	species	Balbc
s__Microbacterium sp. BH-3-3-3	3.2785	-4.65967	3.54466	-1.31456	0.188658	0.511766	species	Balbc
s__Microbacterium sp. XT11	3.2785	-4.65967	3.54466	-1.31456	0.188658	0.511766	species	Balbc
s__Miltoncostaea oceani	3.2785	-4.65967	3.54466	-1.31456	0.188658	0.511766	species	Balbc
s__Mycobacterium parmense	3.2785	-4.65967	3.54466	-1.31456	0.188658	0.511766	species	Balbc
s__Mycobacterium vicinigordonae	3.2785	-4.65967	3.54466	-1.31456	0.188658	0.511766	species	Balbc
s__Mycobacteroides immunogenum	3.2785	-4.65967	3.54466	-1.31456	0.188658	0.511766	species	Balbc
s__Mycolicibacterium farcinogenes	3.2785	-4.65967	3.54466	-1.31456	0.188658	0.511766	species	Balbc
s__Mycolicibacterium parafortuitum	3.2785	-4.65967	3.54466	-1.31456	0.188658	0.511766	species	Balbc
s__Mycoplasma salivarium	3.2785	-4.65967	3.54466	-1.31456	0.188658	0.511766	species	Balbc
s__Prevotella enoeca	3.2785	-4.65967	3.54466	-1.31456	0.188658	0.511766	species	Balbc
s__Pseudomonas cichorii	3.2785	-4.65967	3.54466	-1.31456	0.188658	0.511766	species	Balbc
s__Pseudomonas sp. COR54	3.2785	-4.65967	3.54466	-1.31456	0.188658	0.511766	species	Balbc
s__Rathayibacter festucae	3.2785	-4.65967	3.54466	-1.31456	0.188658	0.511766	species	Balbc
s__Rhodoferax sp. AJA081-3	3.2785	-4.65967	3.54466	-1.31456	0.188658	0.511766	species	Balbc
s__Roseococcus sp. NIBR12	3.2785	-4.65967	3.54466	-1.31456	0.188658	0.511766	species	Balbc
s__Sandaracinus amylolyticus	3.2785	-4.65967	3.54466	-1.31456	0.188658	0.511766	species	Balbc
s__Serratia grimesii	3.2785	-4.65967	3.54466	-1.31456	0.188658	0.511766	species	Balbc
s__Simonsiella muelleri	3.2785	-4.65967	3.54466	-1.31456	0.188658	0.511766	species	Balbc
s__Sinorhizobium sp. BG8	3.2785	-4.65967	3.54466	-1.31456	0.188658	0.511766	species	Balbc
s__Sphingomonas panacisoli	3.2785	-4.65967	3.54466	-1.31456	0.188658	0.511766	species	Balbc
s__Spirosoma sp. CJU-R4	3.2785	-4.65967	3.54466	-1.31456	0.188658	0.511766	species	Balbc
s__Staphylococcus equorum	3.2785	-4.65967	3.54466	-1.31456	0.188658	0.511766	species	Balbc
s__Staphylococcus lloydii	3.2785	-4.65967	3.54466	-1.31456	0.188658	0.511766	species	Balbc
s__Staphylococcus xylosus	3.2785	-4.65967	3.54466	-1.31456	0.188658	0.511766	species	Balbc
s__Streptococcus equinus	3.2785	-4.65967	3.54466	-1.31456	0.188658	0.511766	species	Balbc
s__Streptococcus phage Dp-1	3.2785	-4.65967	3.54466	-1.31456	0.188658	0.511766	species	Balbc
s__Streptococcus vestibularis	3.2785	-4.65967	3.54466	-1.31456	0.188658	0.511766	species	Balbc
s__Streptomyces kanamyceticus	3.2785	-4.65967	3.54466	-1.31456	0.188658	0.511766	species	Balbc
s__Streptomyces sp. NA04227	3.2785	-4.65967	3.54466	-1.31456	0.188658	0.511766	species	Balbc
s__Streptomyces sp. SS52	3.2785	-4.65967	3.54466	-1.31456	0.188658	0.511766	species	Balbc
s__Thermoanaerobacter kivui	3.2785	-4.65967	3.54466	-1.31456	0.188658	0.511766	species	Balbc
s__Thermus scotoductus	3.2785	-4.65967	3.54466	-1.31456	0.188658	0.511766	species	Balbc
s__Weeksella virosa	3.2785	-4.65967	3.54466	-1.31456	0.188658	0.511766	species	Balbc
f__Roseobacteraceae	2091.61	1.24274	0.766457	1.62141	0.10493	0.51516	family	Nude
s__Cereibacter sphaeroides	51.4367	-4.97316	3.07074	-1.61953	0.105332	0.515839	species	Nude
c__Pisoniviricetes	599.442	-1.12584	0.69753	-1.61404	0.106518	0.519442	class	Nude
f__Anaerolineaceae	2.9607	5.55421	3.44982	1.61	0.107397	0.519442	family	Nude
f__Erythrobacteraceae	277.653	-1.01768	0.631846	-1.61065	0.107256	0.519442	family	Nude
f__Pichiaceae	2.9607	5.55421	3.44982	1.61	0.107397	0.519442	family	Nude
f__Zymomonadaceae	2.9607	5.55421	3.44982	1.61	0.107397	0.519442	family	Nude
g__Ciceribacter	3.1573	-5.32992	3.33952	-1.59601	0.110486	0.520216	genus	Nude
g__Luteolibacter	3.1573	-5.32992	3.33952	-1.59601	0.110486	0.520216	genus	Nude
g__Murdochiella	3.1573	-5.32992	3.33952	-1.59601	0.110486	0.520216	genus	Nude
g__Plantibacter	3.1573	-5.32992	3.33952	-1.59601	0.110486	0.520216	genus	Nude
g__Polymorphobacter	3.1573	-5.32992	3.33952	-1.59601	0.110486	0.520216	genus	Nude
g__Skermania	3.1573	-5.32992	3.33952	-1.59601	0.110486	0.520216	genus	Nude
g__Thioalkalivibrio	3.1573	-5.32992	3.33952	-1.59601	0.110486	0.520216	genus	Nude
g__Turicibacter	3.1573	-5.32992	3.33952	-1.59601	0.110486	0.520216	genus	Nude
g__Vitreoscilla	3.1573	-5.32992	3.33952	-1.59601	0.110486	0.520216	genus	Nude
s__Corynebacterium urealyticum	19.1753	-4.76932	2.96932	-1.6062	0.108231	0.520216	species	Nude
s__Oscillibacter sp. MM50	19.1753	-4.76932	2.96932	-1.6062	0.108231	0.520216	species	Nude
s__Pyricularia oryzae	76.8245	3.34462	2.09821	1.59403	0.110929	0.521044	species	Nude
p__Pisuviricota	613.045	-1.08662	0.682864	-1.59127	0.111548	0.522697	phylum	Nude
k__Orthornavirae	641.512	-1.05217	0.674275	-1.56044	0.118655	0.524209	kingdom	Nude
c__Eurotiomycetes	23652.4	-0.590892	0.387515	-1.52482	0.127303	0.524209	class	Nude
o__Bryobacterales	2.93377	5.26649	3.44903	1.52695	0.126773	0.524209	order	Nude
f__Catenulisporaceae	218.594	1.11512	0.730904	1.52567	0.127093	0.524209	family	Nude
f__Ectothiorhodospiraceae	2.92842	-5.17879	3.33917	-1.55092	0.120921	0.524209	family	Nude
f__Oceanospirillaceae	2.49574	5.31574	3.4526	1.53963	0.12365	0.524209	family	Nude
f__Rhizobiaceae	652.361	0.788452	0.514669	1.53196	0.125532	0.524209	family	Nude
f__Turicibacteraceae	2.92842	-5.17879	3.33917	-1.55092	0.120921	0.524209	family	Nude
f__Veillonellaceae	1872.76	1.88946	1.21146	1.55966	0.118841	0.524209	family	Nude
f__Verrucomicrobiaceae	2.92842	-5.17879	3.33917	-1.55092	0.120921	0.524209	family	Nude
g__Acetoanaerobium	2.87793	5.36552	3.44971	1.55536	0.119861	0.524209	genus	Nude
g__Brevefilum	2.9136	5.3781	3.44957	1.55906	0.118982	0.524209	genus	Nude
g__Dokdonella	2.87793	5.36552	3.44971	1.55536	0.119861	0.524209	genus	Nude
g__Filifactor	2.9136	5.3781	3.44957	1.55906	0.118982	0.524209	genus	Nude
g__Paludibaculum	2.87793	5.36552	3.44971	1.55536	0.119861	0.524209	genus	Nude
g__Pichia	2.9136	5.3781	3.44957	1.55906	0.118982	0.524209	genus	Nude
g__Planococcus	2.68644	5.2713	3.45075	1.52758	0.126616	0.524209	genus	Nude
g__Pseudogulbenkiania	2.68644	5.2713	3.45075	1.52758	0.126616	0.524209	genus	Nude
g__Roseitalea	2.68644	5.2713	3.45075	1.52758	0.126616	0.524209	genus	Nude
g__Sporisorium	1223.12	1.94197	1.24811	1.55593	0.119726	0.524209	genus	Nude
g__Tequatrovirus	2.87793	5.36552	3.44971	1.55536	0.119861	0.524209	genus	Nude
g__Vieuvirus	2.9136	5.3781	3.44957	1.55906	0.118982	0.524209	genus	Nude
g__Zymomonas	2.9136	5.3781	3.44957	1.55906	0.118982	0.524209	genus	Nude
s__Acetoanaerobium sticklandii	2.72904	5.21561	3.45051	1.51154	0.13065	0.524209	species	Nude
s__Acinetobacter phage vB_AbaS_TRS1	3.09435	5.38682	3.4487	1.56199	0.118291	0.524209	species	Nude
s__Acinetobacter seifertii	2.72904	5.21561	3.45051	1.51154	0.13065	0.524209	species	Nude
s__Agromyces badenianii	2.72904	5.21561	3.45051	1.51154	0.13065	0.524209	species	Nude
s__Alistipes finegoldii	2.72904	5.21561	3.45051	1.51154	0.13065	0.524209	species	Nude
s__Amycolatopsis sp. BJA-103	3.09435	5.38682	3.4487	1.56199	0.118291	0.524209	species	Nude
s__Brevefilum fermentans	3.09435	5.38682	3.4487	1.56199	0.118291	0.524209	species	Nude
s__Burkholderia thailandensis	2.72904	5.21561	3.45051	1.51154	0.13065	0.524209	species	Nude
s__Corynebacterium gerontici	3.09435	5.38682	3.4487	1.56199	0.118291	0.524209	species	Nude
s__Corynebacterium nuruki	2.72904	5.21561	3.45051	1.51154	0.13065	0.524209	species	Nude
s__Corynebacterium testudinoris	2.72904	5.21561	3.45051	1.51154	0.13065	0.524209	species	Nude
s__Corynebacterium variabile	164.289	-4.25259	2.75224	-1.54514	0.122313	0.524209	species	Nude
s__Dokdonella koreensis	2.72904	5.21561	3.45051	1.51154	0.13065	0.524209	species	Nude
s__Escherichia virus T4	2.72904	5.21561	3.45051	1.51154	0.13065	0.524209	species	Nude
s__Filifactor alocis	3.09435	5.38682	3.4487	1.56199	0.118291	0.524209	species	Nude
s__Fusobacterium mortiferum	2.72904	5.21561	3.45051	1.51154	0.13065	0.524209	species	Nude
s__Gordonia amarae	2.72904	5.21561	3.45051	1.51154	0.13065	0.524209	species	Nude
s__Klebsiella quasipneumoniae	87.5878	-4.33887	2.81877	-1.53928	0.123736	0.524209	species	Nude
s__Leptotrichia sp. oral taxon 218	2.72904	5.21561	3.45051	1.51154	0.13065	0.524209	species	Nude
s__Limosilactobacillus vaginalis	3.09435	5.38682	3.4487	1.56199	0.118291	0.524209	species	Nude
s__Microbacterium schleiferi	3.09435	5.38682	3.4487	1.56199	0.118291	0.524209	species	Nude
s__Microbacterium sp. TPU 3598	2.72904	5.21561	3.45051	1.51154	0.13065	0.524209	species	Nude
s__Microbacterium sp. WY121	2.82287	5.26468	3.44997	1.52601	0.127008	0.524209	species	Nude
s__Mogibacterium pumilum	2.72904	5.21561	3.45051	1.51154	0.13065	0.524209	species	Nude
s__Mycobacterium leprae	2.72904	5.21561	3.45051	1.51154	0.13065	0.524209	species	Nude
s__Nocardioides mesophilus	3.09435	5.38682	3.4487	1.56199	0.118291	0.524209	species	Nude
s__Paludibaculum fermentans	2.72904	5.21561	3.45051	1.51154	0.13065	0.524209	species	Nude
s__Pichia kudriavzevii	3.09435	5.38682	3.4487	1.56199	0.118291	0.524209	species	Nude
s__Planococcus sp. MB-3u-03	2.82287	5.26468	3.44997	1.52601	0.127008	0.524209	species	Nude
s__Protaetiibacter intestinalis	2.72904	5.21561	3.45051	1.51154	0.13065	0.524209	species	Nude
s__Pseudogulbenkiania sp. NH8B	2.82287	5.26468	3.44997	1.52601	0.127008	0.524209	species	Nude
s__Pseudomonas sp. 15A4	3.09435	5.38682	3.4487	1.56199	0.118291	0.524209	species	Nude
s__Pseudomonas sp. DY-1	2.72904	5.21561	3.45051	1.51154	0.13065	0.524209	species	Nude
s__Pseudomonas sp. K2W31S-8	3.09435	5.38682	3.4487	1.56199	0.118291	0.524209	species	Nude
s__Pseudomonas sp. OIL-1	2.72904	5.21561	3.45051	1.51154	0.13065	0.524209	species	Nude
s__Pseudomonas viridiflava	3.09435	5.38682	3.4487	1.56199	0.118291	0.524209	species	Nude
s__Raoultella planticola	3.09435	5.38682	3.4487	1.56199	0.118291	0.524209	species	Nude
s__Roseitalea porphyridii	2.82287	5.26468	3.44997	1.52601	0.127008	0.524209	species	Nude
s__Saccharopolyspora pogona	2.72904	5.21561	3.45051	1.51154	0.13065	0.524209	species	Nude
s__Sphingomonas sp. C33	2.72904	5.21561	3.45051	1.51154	0.13065	0.524209	species	Nude
s__Sphingosinicella sp. BN140058	2.82287	5.26468	3.44997	1.52601	0.127008	0.524209	species	Nude
s__Spirosoma aureum	2.72904	5.21561	3.45051	1.51154	0.13065	0.524209	species	Nude
s__Streptomyces gardneri	2.72904	5.21561	3.45051	1.51154	0.13065	0.524209	species	Nude
s__Streptomyces hygroscopicus	3.09435	5.38682	3.4487	1.56199	0.118291	0.524209	species	Nude
s__Streptomyces sp. 3214.6	3.09435	5.38682	3.4487	1.56199	0.118291	0.524209	species	Nude
s__Xylanimonas cellulosilytica	2.72904	5.21561	3.45051	1.51154	0.13065	0.524209	species	Nude
s__Zymomonas mobilis	3.09435	5.38682	3.4487	1.56199	0.118291	0.524209	species	Nude
s__Hydrogenophilus thermoluteolus	853.675	2.25802	1.76473	1.27953	0.200712	0.525254	species	Balbc
c__Saccharomycetes	6913.84	1.04241	0.690591	1.50945	0.131184	0.525275	class	Nude
f__Hominidae	1.83801e+06	0.480931	0.377583	1.27371	0.202767	0.529799	family	Balbc
f__Aspergillaceae	18960.6	0.422372	0.332783	1.26921	0.204365	0.533139	family	Balbc
o__Tissierellales	4874.05	-1.11024	0.740075	-1.50017	0.13357	0.533732	order	Nude
s__Jeotgalicoccus sp. WY2	15.6288	-4.4511	2.96928	-1.49905	0.13386	0.533802	species	Nude
o__Tremellales	117.632	-1.28685	1.01545	-1.26727	0.205059	0.534114	order	Balbc
f__Myxococcaceae	30.0423	-2.7812	2.19768	-1.26552	0.205685	0.53491	family	Balbc
o__Schizosaccharomycetales	403.869	0.948489	0.634849	1.49404	0.135166	0.536479	order	Nude
g__Ceduovirus	2.47736	5.15155	3.45217	1.49226	0.13563	0.536479	genus	Nude
g__Marinomonas	2.47736	5.15155	3.45217	1.49226	0.13563	0.536479	genus	Nude
g__unclassified-s__Streptococcus phage EJ-1	2.47736	5.15155	3.45217	1.49226	0.13563	0.536479	genus	Nude
p__Ascomycota	30040.3	0.268243	0.213038	1.25913	0.207984	0.540045	phylum	Balbc
s__Bacillus subtilis	39.0177	-4.54503	3.05629	-1.48711	0.136986	0.54075	species	Nude
s__Mycolicibacterium arabiense	15.5572	-4.44422	2.9934	-1.48467	0.137631	0.542201	species	Nude
c__Acidimicrobiia	74.3849	-2.58663	1.74476	-1.48251	0.138204	0.54336	class	Nude
g__Peptoniphilus	380.229	-2.03952	1.38001	-1.4779	0.139435	0.547101	genus	Nude
s__Iamia sp. SCSIO 61187	42.2003	-4.11442	2.78632	-1.47665	0.13977	0.547315	species	Nude
o__Burkholderiales	11950.9	-0.618709	0.419513	-1.47483	0.140259	0.548133	order	Nude
f__Desulfuromonadaceae	94.0611	1.18043	0.944814	1.24937	0.211528	0.548395	family	Balbc
o__Anaerolineales	2.55709	5.06961	3.45118	1.46895	0.141846	0.548738	order	Nude
g__Achromobacter	161.385	-1.74558	1.18778	-1.46962	0.141666	0.548738	genus	Nude
s__Amycolatopsis albispora	2.35277	5.0041	3.45307	1.44917	0.147289	0.548738	species	Nude
s__Burkholderia sp. THE68	2.35277	5.0041	3.45307	1.44917	0.147289	0.548738	species	Nude
s__Cellulosimicrobium cellulans	17.7356	-4.40371	2.99621	-1.46976	0.141627	0.548738	species	Nude
s__Corynebacterium sp. zg-320	2.35277	5.0041	3.45307	1.44917	0.147289	0.548738	species	Nude
s__Corynebacterium suranareeae	2.35277	5.0041	3.45307	1.44917	0.147289	0.548738	species	Nude
s__Dyella thiooxydans	2.35277	5.0041	3.45307	1.44917	0.147289	0.548738	species	Nude
s__Exiguobacterium sibiricum	2.35277	5.0041	3.45307	1.44917	0.147289	0.548738	species	Nude
s__Kingella denitrificans	2.35277	5.0041	3.45307	1.44917	0.147289	0.548738	species	Nude
s__Lactococcus garvieae	2.35277	5.0041	3.45307	1.44917	0.147289	0.548738	species	Nude
s__Lactococcus virus CHPC1182	2.35277	5.0041	3.45307	1.44917	0.147289	0.548738	species	Nude
s__Macrococcus canis	2.35277	5.0041	3.45307	1.44917	0.147289	0.548738	species	Nude
s__Marinomonas foliarum	2.35277	5.0041	3.45307	1.44917	0.147289	0.548738	species	Nude
s__Microbacterium endophyticum	2.35277	5.0041	3.45307	1.44917	0.147289	0.548738	species	Nude
s__Mycobacterium sp. DL440	2.35277	5.0041	3.45307	1.44917	0.147289	0.548738	species	Nude
s__Parabacteroides distasonis	17.7356	-4.40371	2.99621	-1.46976	0.141627	0.548738	species	Nude
s__Phycicoccus endophyticus	2.35277	5.0041	3.45307	1.44917	0.147289	0.548738	species	Nude
s__Proteus sp. ZN5	2.35277	5.0041	3.45307	1.44917	0.147289	0.548738	species	Nude
s__Pseudomonas sp. RW10S1	2.35277	5.0041	3.45307	1.44917	0.147289	0.548738	species	Nude
s__Sphingobacterium hotanense	2.35277	5.0041	3.45307	1.44917	0.147289	0.548738	species	Nude
s__Sphingomonas sp. CL5.1	38.5924	-3.59064	2.47861	-1.44865	0.147435	0.548738	species	Nude
s__Streptococcus phage EJ-1	2.35277	5.0041	3.45307	1.44917	0.147289	0.548738	species	Nude
s__Tsukamurella paurometabola	2.35277	5.0041	3.45307	1.44917	0.147289	0.548738	species	Nude
s__Yersinia enterocolitica	2.35277	5.0041	3.45307	1.44917	0.147289	0.548738	species	Nude
f__Propionibacteriaceae	273989	-0.703926	0.489673	-1.43754	0.150564	0.555222	family	Nude
f__Pseudomonadaceae	14189.7	-0.694929	0.483454	-1.43742	0.150598	0.555222	family	Nude
s__Acidipropionibacterium acidipropionici	107.164	-4.56866	3.17236	-1.44015	0.149826	0.555222	species	Nude
s__Pyricularia pennisetigena	104.125	2.69274	1.87205	1.43839	0.150323	0.555222	species	Nude
s__Staphylococcus capitis	8555.18	-2.24423	1.55925	-1.43931	0.150064	0.555222	species	Nude
g__Serratia	166.407	-2.67503	1.86758	-1.43235	0.152043	0.559496	genus	Nude
g__Ilyobacter	75.2057	1.86786	1.51302	1.23453	0.217007	0.561724	genus	Balbc
c__Anaerolineae	2.51339	4.92716	3.45104	1.42773	0.153369	0.563316	class	Nude
g__Mitsuaria	20.5372	-3.85058	2.70044	-1.42591	0.153895	0.564186	genus	Nude
s__Kocuria turfanensis	31.2729	-4.38326	3.07719	-1.42443	0.154321	0.564687	species	Nude
f__Nectriaceae	1984.64	0.498628	0.409452	1.21779	0.223302	0.577123	family	Balbc
o__Saccharomycetales	6649.88	1.04636	0.742285	1.40965	0.158642	0.579414	order	Nude
s__Neisseria sicca	694.386	-2.68386	1.90771	-1.40685	0.159472	0.581359	species	Nude
f__Neisseriaceae	1430.08	-1.13203	0.806569	-1.40351	0.160464	0.583886	family	Nude
c__Betaproteobacteria	13008.2	-0.500212	0.414432	-1.20698	0.22744	0.586907	class	Balbc
g__Hymenobacter	64.7473	-2.92863	2.42859	-1.20589	0.227858	0.587078	genus	Balbc
o__Nidovirales	559.926	-1.00528	0.718383	-1.39936	0.161706	0.587311	order	Nude
g__Luteimonas	43.5509	-2.7647	1.9795	-1.39666	0.162515	0.589154	genus	Nude
c__Tremellomycetes	114.057	-1.31837	1.0981	-1.20059	0.229912	0.591455	class	Balbc
s__Aspergillus fumigatus	97.1907	-3.44122	2.90156	-1.18599	0.235627	0.605225	species	Balbc
f__Gordoniaceae	180.841	-0.800013	0.676663	-1.18229	0.237089	0.608043	family	Balbc
g__Celeribacter	34.1592	-3.4175	2.5116	-1.36069	0.173612	0.628218	genus	Nude
o__Myxococcales	54.6052	-1.65782	1.42789	-1.16103	0.245631	0.628981	order	Balbc
s__Elizabethkingia bruuniana	34.28	3.17656	2.73841	1.16	0.246049	0.629085	species	Balbc
g__Cellulomonas	39.2978	-3.02512	2.22855	-1.35744	0.174642	0.630631	genus	Nude
s__Staphylococcus saccharolyticus	1353.1	-2.03718	1.50174	-1.35655	0.174924	0.630631	species	Nude
s__Rahnella sp. ERMR1:05	12.0632	-4.04005	2.98813	-1.35204	0.176364	0.63465	species	Nude
c__Schizosaccharomycetes	397.23	0.833503	0.617655	1.34946	0.177188	0.636444	class	Nude
o__Enterobacterales	11324.7	-0.770801	0.571758	-1.34812	0.177618	0.636818	order	Nude
s__Plasmodium chabaudi	12.3493	-4.07633	3.03033	-1.34518	0.178568	0.639052	species	Nude
g__Kocuria	1617.25	-1.7599	1.31101	-1.3424	0.179466	0.639921	genus	Nude
s__Pseudomonas oleovorans	1694.46	-2.73103	2.03434	-1.34246	0.179446	0.639921	species	Nude
c__Hydrogenophilalia	526.057	-1.28528	0.958252	-1.34128	0.17983	0.640051	class	Nude
s__Mitsuaria sp. 7	24.0882	-4.05706	3.02843	-1.33966	0.180356	0.640756	species	Nude
g__Pseudonocardia	223.71	-2.49155	1.86207	-1.33805	0.180879	0.641448	genus	Nude
f__Nocardiopsaceae	2545.81	-1.3455	1.00812	-1.33465	0.18199	0.644216	family	Nude
o__Campylobacterales	87.3813	1.12915	0.84912	1.32979	0.183588	0.647529	order	Nude
g__Dolosigranulum	91.0931	-2.04349	1.53645	-1.33001	0.183514	0.647529	genus	Nude
g__Gordonia	344.284	-1.73293	1.30581	-1.32709	0.184479	0.6495	genus	Nude
s__Pseudomonas poae	21.9826	-4.05445	3.05976	-1.32509	0.185142	0.650662	species	Nude
s__Mycobacterium avium	52.3676	-3.59608	3.16644	-1.13568	0.256088	0.653751	species	Balbc
d__Archaea	104.485	-2.20305	1.70215	-1.29427	0.195571	0.656893	domain	Nude
d__Bacteria	7.42087e+06	0.138801	0.105669	1.31355	0.188998	0.656893	domain	Nude
c__Tremellomycetes	100.631	0.926563	0.734424	1.26162	0.207086	0.656893	class	Nude
o__Acidimicrobiales	66.8103	-2.37504	1.85607	-1.27961	0.200683	0.656893	order	Nude
o__Catenulisporales	212.27	0.862856	0.677131	1.27428	0.202563	0.656893	order	Nude
f__Methylocystaceae	1.48035	4.55076	3.46534	1.31322	0.189108	0.656893	family	Nude
f__Parvoviridae	1.48035	4.55076	3.46534	1.31322	0.189108	0.656893	family	Nude
f__Sulfuricellaceae	1.48035	4.55076	3.46534	1.31322	0.189108	0.656893	family	Nude
g__Algoriphagus	1.4568	4.37399	3.46487	1.26238	0.206811	0.656893	genus	Nude
g__Amniculibacterium	1.4568	4.37399	3.46487	1.26238	0.206811	0.656893	genus	Nude
g__Cupriavidus	679.977	-1.66692	1.30112	-1.28114	0.200143	0.656893	genus	Nude
g__Dependoparvovirus	1.4568	4.37399	3.46487	1.26238	0.206811	0.656893	genus	Nude
g__Desulfovibrio	28.6514	3.32876	2.62705	1.26711	0.205117	0.656893	genus	Nude
g__Eceepunavirus	1.4568	4.37399	3.46487	1.26238	0.206811	0.656893	genus	Nude
g__Lactobacillus	2618.84	-1.62052	1.23175	-1.31563	0.1883	0.656893	genus	Nude
g__Methylosinus	1.4568	4.37399	3.46487	1.26238	0.206811	0.656893	genus	Nude
g__Microterricola	1.4568	4.37399	3.46487	1.26238	0.206811	0.656893	genus	Nude
g__Odoribacter	1.4568	4.37399	3.46487	1.26238	0.206811	0.656893	genus	Nude
g__Ramlibacter	10.9622	-3.71943	2.82121	-1.31838	0.187376	0.656893	genus	Nude
g__Sulfurimicrobium	1.4568	4.37399	3.46487	1.26238	0.206811	0.656893	genus	Nude
s__Acinetobacter calcoaceticus	1.54717	4.38033	3.46318	1.26483	0.205933	0.656893	species	Nude
s__Acinetobacter chinensis	1.54717	4.38033	3.46318	1.26483	0.205933	0.656893	species	Nude
s__Adeno-associated dependoparvovirus A	1.54717	4.38033	3.46318	1.26483	0.205933	0.656893	species	Nude
s__Agrobacterium sp. MA01	1.54717	4.38033	3.46318	1.26483	0.205933	0.656893	species	Nude
s__Agromyces protaetiae	1.54717	4.38033	3.46318	1.26483	0.205933	0.656893	species	Nude
s__Algoriphagus sp. NBT04N3	1.54717	4.38033	3.46318	1.26483	0.205933	0.656893	species	Nude
s__Amniculibacterium sp. G2-70	1.54717	4.38033	3.46318	1.26483	0.205933	0.656893	species	Nude
s__Bacillus smithii	1.54717	4.38033	3.46318	1.26483	0.205933	0.656893	species	Nude
s__Borrelia anserina	1.54717	4.38033	3.46318	1.26483	0.205933	0.656893	species	Nude
s__Clostridium drakei	1.54717	4.38033	3.46318	1.26483	0.205933	0.656893	species	Nude
s__Comamonas piscis	1.54717	4.38033	3.46318	1.26483	0.205933	0.656893	species	Nude
s__Corynebacterium sp. 2039	1.54717	4.38033	3.46318	1.26483	0.205933	0.656893	species	Nude
s__Enterobacter virus EcP1	1.54717	4.38033	3.46318	1.26483	0.205933	0.656893	species	Nude
s__Gemmata obscuriglobus	1.54717	4.38033	3.46318	1.26483	0.205933	0.656893	species	Nude
s__Georgenia sp. Z443	1.54717	4.38033	3.46318	1.26483	0.205933	0.656893	species	Nude
s__Gluconobacter sphaericus	1.54717	4.38033	3.46318	1.26483	0.205933	0.656893	species	Nude
s__Lactobacillus delbrueckii	22.3579	-3.93637	3.02804	-1.29998	0.193609	0.656893	species	Nude
s__Methylosinus sp. C49	1.54717	4.38033	3.46318	1.26483	0.205933	0.656893	species	Nude
s__Microbacterium hydrocarbonoxydans	1.54717	4.38033	3.46318	1.26483	0.205933	0.656893	species	Nude
s__Microterricola viridarii	1.54717	4.38033	3.46318	1.26483	0.205933	0.656893	species	Nude
s__Moraxella catarrhalis	1.54717	4.38033	3.46318	1.26483	0.205933	0.656893	species	Nude
s__Mouse mammary tumor virus	1.54717	4.38033	3.46318	1.26483	0.205933	0.656893	species	Nude
s__Nakamurella sp. PAMC28650	1.54717	4.38033	3.46318	1.26483	0.205933	0.656893	species	Nude
s__Nocardioides anomalus	49.1226	-3.77643	2.88778	-1.30773	0.190965	0.656893	species	Nude
s__Odoribacter splanchnicus	1.54717	4.38033	3.46318	1.26483	0.205933	0.656893	species	Nude
s__Pseudomonas asiatica	373.772	2.77023	2.17219	1.27532	0.202198	0.656893	species	Nude
s__Pseudomonas brenneri	1.54717	4.38033	3.46318	1.26483	0.205933	0.656893	species	Nude
s__Pseudomonas graminis	1.54717	4.38033	3.46318	1.26483	0.205933	0.656893	species	Nude
s__Pseudomonas sp. Leaf58	1.54717	4.38033	3.46318	1.26483	0.205933	0.656893	species	Nude
s__Pseudomonas sp. RW8P3	1.54717	4.38033	3.46318	1.26483	0.205933	0.656893	species	Nude
s__Ramlibacter tataouinensis	12.3347	-3.81837	3.02204	-1.26351	0.206406	0.656893	species	Nude
s__Sphingorhabdus sp. YGSMI21	1.54717	4.38033	3.46318	1.26483	0.205933	0.656893	species	Nude
s__Staphylococcus hominis	4428.97	-2.06534	1.58161	-1.30585	0.191605	0.656893	species	Nude
s__Staphylococcus virus SEP1	34.5648	-3.95443	3.06809	-1.28889	0.197436	0.656893	species	Nude
s__Streptomyces kanamyceticus	1.54717	4.38033	3.46318	1.26483	0.205933	0.656893	species	Nude
s__Streptomyces sp. A2-16	1.54717	4.38033	3.46318	1.26483	0.205933	0.656893	species	Nude
s__Sulfurimicrobium lacus	1.54717	4.38033	3.46318	1.26483	0.205933	0.656893	species	Nude
s__Thermomonas sp. XSG	1.54717	4.38033	3.46318	1.26483	0.205933	0.656893	species	Nude
s__Vibrio cholerae	1.54717	4.38033	3.46318	1.26483	0.205933	0.656893	species	Nude
s__Yersinia canariae	1.54717	4.38033	3.46318	1.26483	0.205933	0.656893	species	Nude
s__Sporisorium graminicola	1213.48	1.91389	1.52033	1.25887	0.208079	0.658973	species	Nude
c__Gemmatimonadetes	42.8541	-2.96021	2.38835	-1.23944	0.215184	0.664048	class	Nude
o__Veillonellales	1989.9	1.45805	1.20606	1.20893	0.226689	0.664048	order	Nude
f__Acholeplasmataceae	1.2345	4.33675	3.47026	1.24969	0.211414	0.664048	family	Nude
f__Koleobacteraceae	1.2345	4.33675	3.47026	1.24969	0.211414	0.664048	family	Nude
f__Methylococcaceae	32.8722	2.77059	2.30238	1.20336	0.228837	0.664048	family	Nude
g__Adhaeribacter	1.22964	4.17617	3.46933	1.20374	0.228691	0.664048	genus	Nude
g__Beetrevirus	1.22964	4.17617	3.46933	1.20374	0.228691	0.664048	genus	Nude
g__Cellulosimicrobium	18.3007	-3.40809	2.75988	-1.23487	0.216879	0.664048	genus	Nude
g__Jeotgalicoccus	21.3087	-3.04968	2.48914	-1.2252	0.220502	0.664048	genus	Nude
g__Koleobacter	1.22964	4.17617	3.46933	1.20374	0.228691	0.664048	genus	Nude
g__Neisseria	1255.9	-1.6007	1.28066	-1.24991	0.211333	0.664048	genus	Nude
g__Pseudarthrobacter	9.71602	-3.51023	2.91497	-1.20421	0.228509	0.664048	genus	Nude
g__Sneathia	1.22964	4.17617	3.46933	1.20374	0.228691	0.664048	genus	Nude
g__Sorangium	14.4163	-3.1186	2.52195	-1.23658	0.216242	0.664048	genus	Nude
g__Weeksella	1.22964	4.17617	3.46933	1.20374	0.228691	0.664048	genus	Nude
g__Weissella	126.19	-2.61939	2.144	-1.22173	0.221811	0.664048	genus	Nude
g__unclassified-s__Geobacillus virus E2	1.22964	4.17617	3.46933	1.20374	0.228691	0.664048	genus	Nude
s__Acinetobacter sp. LoGeW2-3	1.27569	4.15025	3.46814	1.19668	0.231431	0.664048	species	Nude
s__Acinetobacter sp. TTH0-4	1.27569	4.15025	3.46814	1.19668	0.231431	0.664048	species	Nude
s__Adhaeribacter swui	1.27569	4.15025	3.46814	1.19668	0.231431	0.664048	species	Nude
s__Bacillus sp. FJAT-42376	1.27569	4.15025	3.46814	1.19668	0.231431	0.664048	species	Nude
s__Bordetella genomosp. 13	1.27569	4.15025	3.46814	1.19668	0.231431	0.664048	species	Nude
s__Burkholderia oklahomensis	1.27569	4.15025	3.46814	1.19668	0.231431	0.664048	species	Nude
s__Clostridium pasteurianum	1.27569	4.15025	3.46814	1.19668	0.231431	0.664048	species	Nude
s__Clostridium taeniosporum	1.27569	4.15025	3.46814	1.19668	0.231431	0.664048	species	Nude
s__Comamonas sp. NLF-1-9	1.27569	4.15025	3.46814	1.19668	0.231431	0.664048	species	Nude
s__Corynebacterium pelargi	1.27569	4.15025	3.46814	1.19668	0.231431	0.664048	species	Nude
s__Corynebacterium silvaticum	1.27569	4.15025	3.46814	1.19668	0.231431	0.664048	species	Nude
s__Corynebacterium sp. 2019	1.27569	4.15025	3.46814	1.19668	0.231431	0.664048	species	Nude
s__Corynebacterium sp. 4H37-19	1.27569	4.15025	3.46814	1.19668	0.231431	0.664048	species	Nude
s__Corynebacterium sphenisci	1.27569	4.15025	3.46814	1.19668	0.231431	0.664048	species	Nude
s__Dolosigranulum pigrum	100.032	-2.27239	1.82112	-1.2478	0.212105	0.664048	species	Nude
s__Elizabethkingia miricola	1.27569	4.15025	3.46814	1.19668	0.231431	0.664048	species	Nude
s__Enterococcus thailandicus	1.27569	4.15025	3.46814	1.19668	0.231431	0.664048	species	Nude
s__Geobacillus virus E2	1.27569	4.15025	3.46814	1.19668	0.231431	0.664048	species	Nude
s__Granulicella sp. 5B5	1.27569	4.15025	3.46814	1.19668	0.231431	0.664048	species	Nude
s__Koleobacter methoxysyntrophicus	1.27569	4.15025	3.46814	1.19668	0.231431	0.664048	species	Nude
s__Leucobacter luti	1.27569	4.15025	3.46814	1.19668	0.231431	0.664048	species	Nude
s__Microbacterium foliorum	45.7439	-2.80272	2.28792	-1.22501	0.220572	0.664048	species	Nude
s__Micrococcus sp. A7	1.27569	4.15025	3.46814	1.19668	0.231431	0.664048	species	Nude
s__Micromonospora coriariae	1.27569	4.15025	3.46814	1.19668	0.231431	0.664048	species	Nude
s__Muribaculum intestinale	1.27569	4.15025	3.46814	1.19668	0.231431	0.664048	species	Nude
s__Mycobacterium basiliense	1.27569	4.15025	3.46814	1.19668	0.231431	0.664048	species	Nude
s__Mycobacterium colombiense	1.27569	4.15025	3.46814	1.19668	0.231431	0.664048	species	Nude
s__Mycobacterium stomatepiae	1.27569	4.15025	3.46814	1.19668	0.231431	0.664048	species	Nude
s__Mycobacterium vicinigordonae	1.27569	4.15025	3.46814	1.19668	0.231431	0.664048	species	Nude
s__Paulownia witches'-broom phytoplasma	1.27569	4.15025	3.46814	1.19668	0.231431	0.664048	species	Nude
s__Prevotella multiformis	1.27569	4.15025	3.46814	1.19668	0.231431	0.664048	species	Nude
s__Propionibacterium australiense	1.27569	4.15025	3.46814	1.19668	0.231431	0.664048	species	Nude
s__Pseudomonas alcaliphila	97.6132	-2.91906	2.37141	-1.23094	0.218347	0.664048	species	Nude
s__Pseudomonas alkylphenolica	1.27569	4.15025	3.46814	1.19668	0.231431	0.664048	species	Nude
s__Pseudomonas sp. CC6-YY-74	1.27569	4.15025	3.46814	1.19668	0.231431	0.664048	species	Nude
s__Pseudomonas sp. LG1E9	1.27569	4.15025	3.46814	1.19668	0.231431	0.664048	species	Nude
s__Pseudomonas sp. SWRI132	1.27569	4.15025	3.46814	1.19668	0.231431	0.664048	species	Nude
s__Pseudomonas virus B3	1.27569	4.15025	3.46814	1.19668	0.231431	0.664048	species	Nude
s__Sanguibacter sp. HDW7	1.27569	4.15025	3.46814	1.19668	0.231431	0.664048	species	Nude
s__Sneathia vaginalis	1.27569	4.15025	3.46814	1.19668	0.231431	0.664048	species	Nude
s__Sorangium cellulosum	17.1569	-3.34015	2.76386	-1.20851	0.226852	0.664048	species	Nude
s__Sphingobacterium psychroaquaticum	1.27569	4.15025	3.46814	1.19668	0.231431	0.664048	species	Nude
s__Sphingomonas piscis	10.2088	-3.76846	3.01934	-1.24811	0.211992	0.664048	species	Nude
s__Sphingosinithalassobacter sp. zrk23	1.27569	4.15025	3.46814	1.19668	0.231431	0.664048	species	Nude
s__Staphylococcus schleiferi	1.27569	4.15025	3.46814	1.19668	0.231431	0.664048	species	Nude
s__Staphylococcus succinus	1.27569	4.15025	3.46814	1.19668	0.231431	0.664048	species	Nude
s__Weeksella virosa	1.27569	4.15025	3.46814	1.19668	0.231431	0.664048	species	Nude
f__Weeksellaceae	3790.22	0.712843	0.597685	1.19267	0.232997	0.667144	family	Nude
s__Pseudomonas sp. phDV1	689.339	-3.05794	2.56502	-1.19217	0.233193	0.667144	species	Nude
o__Acholeplasmatales	1.29141	4.11529	3.46693	1.18701	0.235222	0.669327	order	Nude
o__Koleobacterales	1.29141	4.11529	3.46693	1.18701	0.235222	0.669327	order	Nude
g__Gammaretrovirus	149844	1.4963	1.26046	1.18711	0.235186	0.669327	genus	Nude
s__Nocardioides seonyuensis	18.6157	-3.63453	3.06259	-1.18675	0.235326	0.669327	species	Nude
s__Pseudomonas azotoformans	113.385	-2.90243	2.44908	-1.18511	0.235974	0.670195	species	Nude
s__Mycobacterium paragordonae	367.599	1.78316	1.59312	1.11929	0.263016	0.670409	species	Balbc
c__Malasseziomycetes	13664.1	-0.629494	0.531681	-1.18397	0.236425	0.670501	class	Nude
g__Mycolicibacterium	493.822	-1.32232	1.18429	-1.11655	0.264188	0.672367	genus	Balbc
f__unclassified-g__Mitsuaria	18.708	-3.69543	3.13787	-1.17769	0.238922	0.6766	family	Nude
f__Cryptococcaceae	116.531	-1.16399	1.0472	-1.11153	0.266342	0.676818	family	Balbc
g__Latilactobacillus	33.8508	-2.60461	2.21374	-1.17656	0.23937	0.676886	genus	Nude
s__Pseudonocardia sp. AL041005-10	58.3186	-3.06468	2.60871	-1.17479	0.24008	0.677914	species	Nude
o__Piccovirales	1.27854	4.06983	3.46796	1.17355	0.240575	0.678333	order	Nude
o__Rhodospirillales	279.48	-1.62855	1.39258	-1.16945	0.242223	0.680034	order	Nude
g__Ilyobacter	73.47	1.52128	1.30035	1.1699	0.24204	0.680034	genus	Nude
g__Mumia	8.04425	-3.42661	2.92782	-1.17036	0.241855	0.680034	genus	Nude
g__Sugiyamaella	219.05	1.25145	1.13031	1.10717	0.26822	0.680552	genus	Balbc
p__Gemmatimonadetes	45.6752	-3.03425	2.60322	-1.16558	0.243785	0.683397	phylum	Nude
s__Lactobacillus iners	311.114	-2.57001	2.20649	-1.16475	0.24412	0.683397	species	Nude
f__Sphingomonadaceae	2696.65	-0.587483	0.505252	-1.16275	0.24493	0.684682	family	Nude
k__Shotokuvirae	1.33324	4.01264	3.46669	1.15748	0.247075	0.689692	kingdom	Nude
f__Hominidae	2.42259e+06	0.540277	0.467491	1.1557	0.247805	0.68976	family	Nude
g__Erwinia	100.45	-2.06728	1.78773	-1.15638	0.247528	0.68976	genus	Nude
g__Altererythrobacter	20.9758	-3.17013	2.74883	-1.15326	0.248802	0.691549	genus	Nude
k__Metazoa	1.88672e+06	0.306028	0.279732	1.094	0.273953	0.694043	kingdom	Balbc
f__Planococcaceae	19.3033	2.2447	1.95313	1.14928	0.250439	0.69511	family	Nude
o__Caudovirales	1149.59	0.493824	0.454055	1.08759	0.276778	0.699075	order	Balbc
f__Sarcocystidae	992.125	0.585223	0.537863	1.08805	0.276572	0.699075	family	Balbc
k__unclassified-p__Tenericutes	46.0197	-2.27654	2.09555	-1.08637	0.277318	0.699377	kingdom	Balbc
c__Mammalia	1.80156e+06	0.332592	0.306777	1.08415	0.278298	0.699732	class	Balbc
o__Eucoccidiorida	992.152	0.531084	0.489822	1.08424	0.278259	0.699732	order	Balbc
p__Cossaviricota	1.31521	3.94767	3.4671	1.13861	0.254867	0.701917	phylum	Nude
o__Pseudonocardiales	412.721	-1.48798	1.30832	-1.13732	0.255406	0.701917	order	Nude
g__Veillonella	1869.31	1.77798	1.55794	1.14124	0.253771	0.701917	genus	Nude
s__Corynebacterium casei	8.78375	-3.51517	3.07838	-1.14189	0.253499	0.701917	species	Nude
s__Gordonia sp. JH63	65.1334	-3.26791	2.87272	-1.13756	0.255303	0.701917	species	Nude
s__Mumia sp. ZJ1417	8.49766	-3.46356	3.03866	-1.13983	0.254356	0.701917	species	Nude
s__Pseudomonas sp. B11D7D	8.49766	-3.46356	3.03866	-1.13983	0.254356	0.701917	species	Nude
o__Corynebacteriales	72992.9	-0.414403	0.365479	-1.13386	0.256853	0.703183	order	Nude
f__Leptotrichiaceae	341.746	0.834233	0.73589	1.13364	0.256946	0.703183	family	Nude
s__Burkholderia sp. BDU6	15.6793	-3.18154	2.80486	-1.1343	0.256669	0.703183	species	Nude
c__Quintoviricetes	1.25669	3.92704	3.46771	1.13246	0.257441	0.703553	class	Nude
k__unclassified-p__Gemmatimonadetes	46.2605	-3.02888	2.68643	-1.12747	0.259542	0.70633	kingdom	Nude
p__Basidiomycota	15546.7	-0.524952	0.465414	-1.12793	0.259352	0.70633	phylum	Nude
g__Dysgonomonas	15.7384	-3.26956	2.89658	-1.12877	0.258997	0.70633	genus	Nude
s__Anaerococcus mediterraneensis	99.5645	-2.64771	2.35333	-1.12509	0.260552	0.708091	species	Nude
g__Mammaliicoccus	19.7219	-2.83029	2.52067	-1.12283	0.261508	0.709703	genus	Nude
k__Fungi	52740.2	-0.300072	0.26774	-1.12076	0.26239	0.710124	kingdom	Nude
s__Priestia megaterium	31.8775	-2.87195	2.56059	-1.1216	0.262033	0.710124	species	Nude
g__Parabacteroides	124.478	-1.32365	1.23607	-1.07086	0.284234	0.713582	genus	Balbc
f__Atopobiaceae	46.3522	-1.91498	1.79089	-1.06929	0.28494	0.714277	family	Balbc
o__Micrococcales	11437.7	-0.863015	0.773879	-1.11518	0.264773	0.714827	order	Nude
g__Paraoceanicella	128.677	-1.75028	1.57099	-1.11413	0.265225	0.714827	genus	Nude
s__Pseudomonas mendocina	213.947	-1.84557	1.65543	-1.11486	0.26491	0.714827	species	Nude
g__Ochrobactrum	34.0851	-3.00867	2.82433	-1.06527	0.286754	0.717747	genus	Balbc
s__Methylobacterium sp. WL1	14.8515	-3.40354	3.06975	-1.10873	0.267546	0.720089	species	Nude
o__Eurotiales	23381.5	-0.458776	0.414569	-1.10664	0.268452	0.720542	order	Nude
f__Xanthomonadaceae	1483.69	-0.546836	0.493982	-1.107	0.268296	0.720542	family	Nude
g__Mycolicibacterium	504.737	-1.37063	1.23964	-1.10567	0.268869	0.720671	genus	Nude
g__Alicycliphilus	131.653	-2.6123	2.36867	-1.10285	0.27009	0.721635	genus	Nude
s__Kirsten murine sarcoma virus	71.241	2.09269	1.89826	1.10243	0.270277	0.721635	species	Nude
s__Pseudomonas sediminis	54.9909	-2.88244	2.61496	-1.10229	0.270336	0.721635	species	Nude
g__Salmonella	2320.51	-1.07631	1.01816	-1.05712	0.290456	0.724836	genus	Balbc
s__Staphylococcus saprophyticus	112.196	-2.4257	2.29306	-1.05785	0.290126	0.724836	species	Balbc
s__Mammaliicoccus sciuri	22.2475	-3.07262	2.80232	-1.09646	0.272879	0.727429	species	Nude
c__Epsilonproteobacteria	91.4745	1.05054	0.965334	1.08827	0.276478	0.728823	class	Nude
o__Gemmatimonadales	37.6959	-2.84426	2.61317	-1.08844	0.276402	0.728823	order	Nude
f__Phyllobacteriaceae	20.4982	-2.95649	2.70857	-1.09153	0.275039	0.728823	family	Nude
g__Nocardiopsis	2729.38	-1.57302	1.43845	-1.09355	0.274152	0.728823	genus	Nude
s__Acinetobacter pittii	72.5536	-3.16288	2.90805	-1.08763	0.276759	0.728823	species	Nude
s__Latilactobacillus curvatus	35.4797	-2.74246	2.52071	-1.08797	0.276608	0.728823	species	Nude
s__Nocardiopsis sp. HDS12	1370.69	-2.15616	1.97542	-1.09149	0.275056	0.728823	species	Nude
s__Sphingomonas sp. LMO-1	28.0621	-3.38999	3.1087	-1.09048	0.2755	0.728823	species	Nude
s__Streptococcus sp. NPS 308	47.1563	2.57176	2.36052	1.08949	0.275938	0.728823	species	Nude
o__Methylococcales	32.2498	2.50835	2.31127	1.08527	0.277803	0.730587	order	Nude
f__Burkholderiaceae	4302.91	-0.829339	0.767896	-1.08001	0.280136	0.735734	family	Nude
f__Vibrionaceae	17.0634	2.96173	2.83106	1.04615	0.29549	0.735897	family	Balbc
g__Cercospora	30.1545	2.59269	2.47975	1.04554	0.295771	0.735897	genus	Balbc
c__Sordariomycetes	4824.35	0.310513	0.297453	1.04391	0.296529	0.736682	class	Balbc
g__Proteus	27.9704	2.22062	2.06501	1.07535	0.282217	0.739532	genus	Nude
s__Acinetobacter indicus	39.9712	-2.83016	2.63251	-1.07508	0.282339	0.739532	species	Nude
f__Actinomycetaceae	1448.69	-0.531374	0.512403	-1.03702	0.299726	0.742411	family	Balbc
s__Streptococcus sp. oral taxon 431	143.284	-1.68847	1.62707	-1.03774	0.29939	0.742411	species	Balbc
s__Kocuria rosea	104.728	-2.61386	2.4436	-1.06968	0.284765	0.744888	species	Nude
g__Eikenella	20.229	2.79916	2.62269	1.06729	0.285841	0.746325	genus	Nude
s__Alicycliphilus denitrificans	158.466	-2.92261	2.74404	-1.06507	0.286842	0.746325	species	Nude
s__Pseudarthrobacter equi	9.07437	-3.29487	3.0891	-1.06661	0.286147	0.746325	species	Nude
s__Sphingomonas sp. LM7	68.3656	-1.97844	1.8561	-1.06591	0.286464	0.746325	species	Nude
s__Lacticaseibacillus rhamnosus	57.4325	-2.85577	2.68432	-1.06387	0.287387	0.746747	species	Nude
s__Severe acute respiratory syndrome-related coronavirus	929.154	-1.67428	1.62211	-1.03216	0.301997	0.746926	species	Balbc
g__Lacticaseibacillus	82.809	-2.23114	2.10295	-1.06095	0.28871	0.74919	genus	Nude
g__Providencia	7.77139	-3.12922	2.96281	-1.05617	0.290893	0.752854	genus	Nude
s__Peptoniphilus harei	371.558	-2.01755	1.90943	-1.05662	0.290683	0.752854	species	Nude
f__Unikaryonidae	86.1166	0.685576	0.649916	1.05487	0.291485	0.753388	family	Nude
o__Hydrogenophilales	507.4	-1.12903	1.07132	-1.05387	0.291941	0.75357	order	Nude
f__Rhodanobacteraceae	20.4324	1.55439	1.47843	1.05138	0.293085	0.755525	family	Nude
s__Bifidobacterium breve	13.8965	-2.96585	2.82574	-1.04958	0.293909	0.756652	species	Nude
f__Retroviridae	171306	0.45359	0.443698	1.0223	0.306641	0.75729	family	Balbc
s__Gordonia bronchialis	95.1551	-2.2215	2.12184	-1.04697	0.295114	0.758753	species	Nude
s__Nakamurella multipartita	28.188	-2.6744	2.56709	-1.0418	0.297504	0.763893	species	Nude
c__Flavobacteriia	2489.78	-0.432584	0.427109	-1.01282	0.311147	0.767281	class	Balbc
s__Altererythrobacter sp. TH136	21.8894	-3.18474	3.08061	-1.0338	0.301228	0.772441	species	Nude
p__Artverviricota	174870	0.341483	0.339351	1.00628	0.314279	0.772719	phylum	Balbc
s__Streptococcus pneumoniae	826.174	-1.8544	1.8417	-1.0069	0.313983	0.772719	species	Balbc
s__Gordonia rubripertincta	30.8956	-2.78513	2.77342	-1.00422	0.315271	0.774017	species	Balbc
o__Oceanospirillales	10266.8	0.232295	0.231711	1.00252	0.316092	0.774891	order	Balbc
o__Vibrionales	16.8904	2.86576	2.86611	0.999878	0.31737	0.77574	order	Balbc
g__Desulfuromonas	93.1592	1.16332	1.16342	0.999919	0.31735	0.77574	genus	Balbc
g__Gemmatirosa	31.465	-2.57464	2.50011	-1.02981	0.303099	0.77622	genus	Nude
g__Gramella	14.9369	2.61501	2.62016	0.998035	0.318262	0.776784	genus	Balbc
c__Mollicutes	43.1639	-2.20393	2.21212	-0.996299	0.319105	0.777702	class	Balbc
g__Agrobacterium	549.056	1.22923	1.19841	1.02572	0.305024	0.779108	genus	Nude
g__Skermanella	21.6235	-2.59269	2.52637	-1.02625	0.304774	0.779108	genus	Nude
s__Prevotella oris	30.7113	-2.77479	2.7943	-0.993021	0.3207	0.780447	species	Balbc
f__Lactobacillaceae	5686	-1.18656	1.19717	-0.991135	0.32162	0.781546	family	Balbc
s__Lactobacillus jensenii	127.575	-2.51785	2.462	-1.02269	0.306456	0.781743	species	Nude
f__Peptoniphilaceae	4625.92	-0.801326	0.785569	-1.02006	0.307701	0.782904	family	Nude
g__Cryptococcus	98.5807	1.23334	1.20912	1.02003	0.307713	0.782904	genus	Nude
s__Ilyobacter polytropus	72.7788	1.87869	1.89979	0.988891	0.322716	0.783069	species	Balbc
p__Tenericutes	45.4168	-2.08917	2.11991	-0.9855	0.324379	0.785332	phylum	Balbc
o__Desulfuromonadales	129.713	0.866669	0.879807	0.985067	0.324591	0.785332	order	Balbc
s__Acinetobacter indicus	29.7144	-2.72377	2.76973	-0.983405	0.325408	0.785439	species	Balbc
s__Pantoea dispersa	31.2005	-2.74261	2.78987	-0.98306	0.325578	0.785439	species	Balbc
s__Paraoceanicella profunda	140.304	-1.89679	1.86525	-1.01691	0.309197	0.785658	species	Nude
f__Lawsonellaceae	235.615	-0.737042	0.728141	-1.01222	0.311431	0.790306	family	Nude
s__Skermanella sp. TT6	25.1486	-2.85674	2.82516	-1.01118	0.311932	0.790551	species	Nude
g__Alistipes	14.5362	2.56522	2.6274	0.976336	0.328898	0.792302	genus	Balbc
c__Eurotiomycetes	18609.4	0.249116	0.255584	0.974693	0.329712	0.793118	class	Balbc
o__Ortervirales	169705	0.366456	0.378467	0.968264	0.332913	0.798225	order	Balbc
f__Leptotrichiaceae	76.3267	-1.32784	1.37239	-0.967544	0.333272	0.798225	family	Balbc
s__Ochrobactrum sp. MT180101	36.3376	-3.03723	3.13787	-0.967928	0.33308	0.798225	species	Balbc
f__Oscillospiraceae	247.246	-1.61675	1.61186	-1.00304	0.315843	0.799427	family	Nude
o__Nakamurellales	25.9474	-2.28668	2.28231	-1.00192	0.316385	0.799761	order	Nude
g__Neisseria	643.341	-1.03637	1.07626	-0.962939	0.335578	0.802595	genus	Balbc
f__Plasmodiidae	1604.04	0.589766	0.591171	0.997623	0.318462	0.803973	family	Nude
f__Iamiaceae	55.2557	-1.87745	1.884	-0.996523	0.318996	0.804281	family	Nude
o__Pasteurellales	341888	0.250415	0.262024	0.955694	0.339227	0.804397	order	Balbc
f__Dietziaceae	40.8726	-2.04203	2.13281	-0.957435	0.338348	0.804397	family	Balbc
g__Dermacoccus	452.909	-1.06505	1.11261	-0.957259	0.338437	0.804397	genus	Balbc
g__Dietzia	41.9287	-2.10709	2.2046	-0.955771	0.339188	0.804397	genus	Balbc
g__Geobacillus	61.7773	-2.42066	2.53093	-0.95643	0.338855	0.804397	genus	Balbc
g__Klebsiella	518.297	1.84862	1.92833	0.958668	0.337726	0.804397	genus	Balbc
g__Leptotrichia	70.7256	-1.76083	1.84583	-0.953949	0.340109	0.805344	genus	Balbc
s__Pseudomonas atacamensis	74.9493	2.67173	2.80407	0.952804	0.340689	0.805573	species	Balbc
f__Alcaligenaceae	155.925	-0.784058	0.824616	-0.950815	0.341698	0.806814	family	Balbc
o__Enterobacterales	8781.96	-0.401194	0.424141	-0.945898	0.344201	0.807019	order	Balbc
f__Pasteurellaceae	344145	0.331067	0.351414	0.942099	0.346142	0.807019	family	Balbc
f__Roseobacteraceae	3511.4	0.493053	0.523013	0.942718	0.345825	0.807019	family	Balbc
g__Bordetella	28.4921	-2.7251	2.88454	-0.944727	0.344798	0.807019	genus	Balbc
g__Cryptococcus	119.388	-1.23764	1.30913	-0.945388	0.344461	0.807019	genus	Balbc
g__Pluralibacter	42.1367	-1.79239	1.89175	-0.947481	0.343394	0.807019	genus	Balbc
s__Corynebacterium macginleyi	68.5274	2.06994	2.18162	0.948812	0.342716	0.807019	species	Balbc
s__Corynebacterium riegelii	85.5685	-1.78349	1.89183	-0.942733	0.345817	0.807019	species	Balbc
s__Methylobacterium mesophilicum	28.2047	-2.64112	2.78791	-0.947345	0.343463	0.807019	species	Balbc
s__Agrobacterium rubi	455.418	1.51032	1.52594	0.989761	0.322291	0.810497	species	Nude
s__Staphylococcus haemolyticus	698.551	-1.54799	1.5637	-0.989951	0.322198	0.810497	species	Nude
g__Caenibius	13.3972	-2.85066	2.8861	-0.987719	0.32329	0.811268	genus	Nude
g__Parvimonas	72.0232	-2.28787	2.31896	-0.986592	0.323843	0.811268	genus	Nude
s__Lactobacillus crispatus	1927.92	-1.49253	1.51173	-0.987302	0.323495	0.811268	species	Nude
g__Phytobacter	55.8279	-1.69835	1.81396	-0.936268	0.349135	0.811727	genus	Balbc
s__Corynebacterium coyleae	104.35	-1.79818	1.91993	-0.936585	0.348972	0.811727	species	Balbc
g__Agrococcus	26.0097	-2.34123	2.50754	-0.933677	0.350471	0.812566	genus	Balbc
g__Elizabethkingia	38.624	2.30435	2.4666	0.934223	0.350189	0.812566	genus	Balbc
f__Erwiniaceae	334.614	-0.599843	0.646693	-0.927554	0.353639	0.817637	family	Balbc
g__Rhodoferax	23.1558	-2.39579	2.58046	-0.928438	0.35318	0.817637	genus	Balbc
s__Corynebacterium diphtheriae	58.4889	2.30812	2.49492	0.92513	0.354898	0.819412	species	Balbc
s__Mixta gaviniae	90.9836	2.99977	3.07061	0.976933	0.328603	0.821086	species	Nude
s__Murine leukemia virus	4034.08	1.52755	1.56229	0.977766	0.32819	0.821086	species	Nude
f__Sphingobacteriaceae	158.154	1.35211	1.38557	0.975852	0.329138	0.821373	family	Nude
s__Gemmatirosa kalamazoonesis	34.9323	-2.76422	2.83776	-0.974087	0.330013	0.822174	species	Nude
s__Mus musculus mobilized endogenous polytropic provirus	143226	1.49011	1.53065	0.973509	0.3303	0.822174	species	Nude
g__Anaerococcus	351.673	-1.57597	1.62193	-0.971668	0.331216	0.823404	genus	Nude
s__Neisseria sicca	419.731	-1.44321	1.56762	-0.920636	0.357241	0.823679	species	Balbc
s__Sphingomonas sp. Cra20	61.3102	-2.04576	2.10889	-0.970065	0.332014	0.82434	species	Nude
g__Burkholderia	3381.56	-1.28934	1.33372	-0.966723	0.333683	0.826948	genus	Nude
g__Comamonas	521.298	-1.17363	1.21673	-0.964576	0.334757	0.826948	genus	Nude
g__Staphylococcus	7.47831e+06	1.36225	1.4121	0.964704	0.334693	0.826948	genus	Nude
s__Nocardiopsis dassonvillei	1666.78	-1.67312	1.73435	-0.964696	0.334697	0.826948	species	Nude
f__Halomonadaceae	10332.8	0.308958	0.33765	0.915027	0.360178	0.829304	family	Balbc
g__Tsuneonella	26.5521	-2.6191	2.87761	-0.910165	0.362736	0.831507	genus	Balbc
s__Cercospora beticola	28.5091	2.52238	2.77362	0.909417	0.36313	0.831507	species	Balbc
s__Gramella fulva	14.5989	2.52644	2.77732	0.909667	0.362998	0.831507	species	Balbc
s__Pseudonocardia sp. AL041005-10	32.7396	-2.87338	3.1501	-0.912154	0.361688	0.831507	species	Balbc
p__Uroviricota	1186.28	0.399531	0.440951	0.906067	0.3649	0.833272	phylum	Balbc
s__Sphingomonas sp. PAMC26645	26.5545	-2.54417	2.80739	-0.906241	0.364808	0.833272	species	Balbc
s__Dysgonomonas sp. HDW5B	14.413	-3.03142	3.16991	-0.95631	0.338916	0.834355	species	Nude
s__Ilyobacter polytropus	72.5203	1.47306	1.54093	0.955952	0.339097	0.834355	species	Nude
s__Klebsiella michiganensis	136.699	-2.87164	3.00625	-0.955225	0.339464	0.834355	species	Nude
s__Mycolicibacterium fortuitum	89.6557	-1.99667	2.08811	-0.956209	0.338967	0.834355	species	Nude
f__Cellulomonadaceae	43.3662	-1.78046	1.86613	-0.954092	0.340037	0.834714	family	Nude
g__Diaphorobacter	444.836	-1.72656	1.91021	-0.903861	0.366069	0.834798	genus	Balbc
f__Burkholderiaceae	5865.79	-0.658901	0.730118	-0.902458	0.366813	0.835352	family	Balbc
g__Pyxidicoccus	22.0592	-2.31786	2.57631	-0.899683	0.368289	0.837568	genus	Balbc
k__unclassified-p__Actinobacteria	366602	-0.297596	0.331396	-0.898006	0.369183	0.838457	kingdom	Balbc
s__Pseudomonas nitroreducens	40.7965	-2.22952	2.34751	-0.949741	0.342244	0.839077	species	Nude
g__Ustilago	40.1878	1.62527	1.81726	0.894353	0.371133	0.84174	genus	Balbc
s__Nocardioides sp. zg-1228	57.8916	-2.55639	2.7011	-0.946426	0.343931	0.842158	species	Nude
o__Chromatiales	39.7548	-1.43373	1.51841	-0.944231	0.345051	0.843843	order	Nude
o__Synergistales	14.041	-2.20895	2.34906	-0.940355	0.347036	0.844467	order	Nude
s__Hydrogenophaga sp. RAC07	21.8597	2.45817	2.61362	0.940523	0.346949	0.844467	species	Nude
s__Methylobacterium radiotolerans	271.103	1.49598	1.5888	0.941578	0.346409	0.844467	species	Nude
s__Micrococcus luteus	1886.07	-1.50239	1.59732	-0.94057	0.346925	0.844467	species	Nude
o__Piroplasmida	47.6894	-0.969389	1.03679	-0.934987	0.349795	0.849067	order	Nude
s__Parvimonas micra	82.5856	-2.50477	2.67709	-0.935634	0.349462	0.849067	species	Nude
g__Aquiflexum	62.2666	-2.46838	2.6449	-0.933261	0.350685	0.849259	genus	Nude
g__Jhansiroadvirus	33.6414	-2.17017	2.32565	-0.933149	0.350743	0.849259	genus	Nude
f__Chromatiaceae	24.9693	-1.38559	1.49037	-0.929698	0.352527	0.849369	family	Nude
g__Paenarthrobacter	23.7841	-2.62742	2.82461	-0.930188	0.352274	0.849369	genus	Nude
s__Aspergillus chevalieri	44.1296	2.50513	2.69345	0.930082	0.352328	0.849369	species	Nude
s__Streptomyces sp. HM190	16.955	-2.64148	2.8379	-0.93079	0.351962	0.849369	species	Nude
o__Spirochaetales	21.2773	2.44992	2.76321	0.88662	0.375283	0.849586	order	Balbc
f__Chroococcidiopsidaceae	34.1929	1.9393	2.1888	0.886011	0.375612	0.849586	family	Balbc
c__Negativicutes	2253.66	1.26818	1.38041	0.918698	0.358253	0.853692	class	Nude
o__Malasseziales	13002.8	-0.479075	0.520218	-0.920912	0.357096	0.853692	order	Nude
f__Azospirillaceae	20.9626	-2.50815	2.72016	-0.922058	0.356499	0.853692	family	Nude
f__Babesiidae	33.6454	-1.66397	1.81094	-0.918843	0.358178	0.853692	family	Nude
g__Babesia	36.2775	-1.85676	2.01287	-0.922443	0.356298	0.853692	genus	Nude
g__Priestia	37.7655	-2.09473	2.27508	-0.920729	0.357192	0.853692	genus	Nude
s__Cupriavidus basilensis	256.255	-1.73304	1.87421	-0.924675	0.355135	0.853692	species	Nude
s__Propionibacterium virus P1001	158.16	2.50997	2.72911	0.919702	0.357729	0.853692	species	Nude
s__Staphylococcus auricularis	499.904	1.63677	1.77177	0.923806	0.355587	0.853692	species	Nude
p__Uroviricota	1144.94	-0.593187	0.646763	-0.917163	0.359057	0.854565	phylum	Nude
s__Bacillus cereus	352.525	-1.46333	1.66226	-0.880323	0.378684	0.855375	species	Balbc
s__Streptococcus sp. LPB0220	42.3388	2.44466	2.78118	0.879002	0.3794	0.855832	species	Balbc
g__Hyphomonas	12.0518	-2.65157	2.92206	-0.907432	0.364179	0.857356	genus	Nude
g__Nakamurella	25.1889	-2.0838	2.29496	-0.907989	0.363884	0.857356	genus	Nude
s__Caenibius tardaugens	14.168	-2.84555	3.13136	-0.908728	0.363494	0.857356	species	Nude
s__Clostridium botulinum	77.8504	-2.16225	2.37692	-0.909687	0.362988	0.857356	species	Nude
s__Enterobacter kobei	278.007	2.86691	3.15154	0.909683	0.36299	0.857356	species	Nude
s__Murine leukemia-related retroviruses	530.919	1.37028	1.49939	0.913893	0.360773	0.857356	species	Nude
s__Neisseria bacilliformis	24.2868	2.65191	2.91997	0.908198	0.363774	0.857356	species	Nude
s__Staphylococcus epidermidis	17445.2	-1.37143	1.50907	-0.908797	0.363457	0.857356	species	Nude
s__Streptococcus vestibularis	65.5719	2.46922	2.72076	0.90755	0.364116	0.857356	species	Nude
s__Agrococcus jejuensis	6.9147	-2.81142	3.10146	-0.906484	0.36468	0.857502	species	Nude
k__Heunggongvirae	1148.93	-0.601776	0.666244	-0.903236	0.3664	0.858553	kingdom	Nude
f__Gemmatimonadaceae	29.8715	-2.41566	2.6747	-0.903153	0.366445	0.858553	family	Nude
g__Coprococcus	66.2544	-2.08376	2.30398	-0.904417	0.365774	0.858553	genus	Nude
g__Oscillibacter	28.5256	-2.51093	2.79761	-0.897524	0.36944	0.863499	genus	Nude
s__Exiguobacterium alkaliphilum	20.7775	-2.80312	3.12039	-0.898322	0.369014	0.863499	species	Nude
c__Conoidasida	979.026	0.446724	0.514343	0.868532	0.385103	0.867523	class	Balbc
f__Cyclobacteriaceae	59.8487	-2.15403	2.41692	-0.891228	0.372807	0.867956	family	Nude
g__Empedobacter	57.7359	-2.08713	2.34126	-0.891459	0.372683	0.867956	genus	Nude
g__Isoptericola	22.4022	1.86073	2.08921	0.890638	0.373123	0.867956	genus	Nude
g__Macrococcus	10.2701	-2.6455	2.96544	-0.89211	0.372334	0.867956	genus	Nude
g__Haemophilus	1746.91	1.32555	1.49184	0.888534	0.374254	0.86955	genus	Nude
c__Verrucomicrobiae	16.6308	-2.5129	2.83841	-0.885322	0.375983	0.871548	class	Nude
g__Schizosaccharomyces	409.412	1.10732	1.25149	0.884802	0.376264	0.871548	genus	Nude
s__Lysobacter enzymogenes	48.2014	-2.55738	2.89148	-0.884453	0.376451	0.871548	species	Nude
o__Planctomycetales	22.6074	-2.03644	2.3049	-0.883527	0.376951	0.871672	order	Nude
g__Alicycliphilus	120.052	1.61403	1.87285	0.861802	0.388796	0.874661	genus	Balbc
c__Revtraviricetes	165476	0.298925	0.347408	0.860442	0.389545	0.874833	class	Balbc
s__Corynebacterium freneyi	24.4446	-2.41266	2.80621	-0.859758	0.389923	0.874833	species	Balbc
s__Corynebacterium propinquum	160.822	-1.89658	2.15727	-0.879157	0.379316	0.875069	species	Nude
s__Mycolicibacterium psychrotolerans	13.3147	-2.20621	2.50726	-0.879929	0.378898	0.875069	species	Nude
p__Ascomycota	37475.4	-0.270047	0.307874	-0.877134	0.380414	0.87516	phylum	Nude
s__Lacticaseibacillus paracasei	35.9597	-2.53596	2.89292	-0.876609	0.380699	0.87516	species	Nude
s__Veillonella sp. S12025-13	39.718	2.30213	2.62467	0.877111	0.380426	0.87516	species	Nude
o__Desulfovibrionales	31.6403	2.48116	2.83683	0.874625	0.381778	0.875581	order	Nude
s__Enterococcus faecium	91.1223	-1.88394	2.1525	-0.875233	0.381447	0.875581	species	Nude
f__Rikenellaceae	14.8103	2.56482	2.99619	0.85603	0.391981	0.87827	family	Balbc
g__Citrobacter	77.3042	-2.01327	2.30997	-0.871557	0.38345	0.878384	genus	Nude
c__Synergistia	14.4149	-2.22393	2.55686	-0.869789	0.384416	0.879565	class	Nude
c__Thermoleophilia	55.1849	-1.67158	1.9312	-0.865567	0.386728	0.881757	class	Nude
o__Gemmatales	23.6508	-2.38221	2.74753	-0.867038	0.385921	0.881757	order	Nude
g__Haematobacter	27.7238	-2.01285	2.32492	-0.865772	0.386615	0.881757	genus	Nude
f__Synergistaceae	12.9247	-1.97834	2.28942	-0.864123	0.38752	0.882534	family	Nude
s__Erwinia amylovora	74.3216	-2.27169	2.63267	-0.862886	0.3882	0.883053	species	Nude
s__Mycobacterium sp. THAF192	375.637	1.2879	1.49504	0.861446	0.388993	0.883689	species	Nude
s__Staphylococcus aureus	7.36885e+06	1.46044	1.69674	0.860735	0.389384	0.883689	species	Nude
c__Caudoviricetes	1094.22	-0.550705	0.643727	-0.855495	0.392277	0.885106	class	Nude
c__unclassified-o__Chroococcales	11.0771	-2.7673	3.24686	-0.852299	0.394048	0.885106	class	Nude
f__Drexlerviridae	31.3514	-2.00123	2.34354	-0.853938	0.39314	0.885106	family	Nude
g__Geminocystis	11.1728	-2.50504	2.94221	-0.851416	0.394538	0.885106	genus	Nude
g__Megamonas	16.8257	-2.4504	2.85646	-0.857846	0.390978	0.885106	genus	Nude
g__Niallia	16.7014	2.01918	2.36074	0.855318	0.392375	0.885106	genus	Nude
s__Acinetobacter lwoffii	237.496	-1.62093	1.9033	-0.851644	0.394412	0.885106	species	Nude
s__Saccharomyces cerevisiae	101.52	-1.90018	2.21909	-0.856289	0.391838	0.885106	species	Nude
s__Sphingomonas sp. AAP5	313.556	-1.3689	1.60546	-0.852651	0.393853	0.885106	species	Nude
s__Tannerella sp. oral taxon HOT-286	44.2818	1.86151	2.17078	0.857531	0.391151	0.885106	species	Nude
s__Pseudomonas lundensis	19.7557	-1.91526	2.25457	-0.849502	0.395602	0.886476	species	Nude
p__Synergistetes	14.6217	-2.05921	2.46174	-0.836486	0.402882	0.888282	phylum	Nude
c__Deinococci	36.0856	-2.14063	2.54637	-0.840663	0.400537	0.888282	class	Nude
o__Chroococcales	11.0784	-2.73441	3.24693	-0.842152	0.399703	0.888282	order	Nude
o__Hyphomonadales	10.9606	-2.71432	3.24697	-0.835955	0.40318	0.888282	order	Nude
f__Saccharomycetaceae	3517.92	0.464963	0.556261	0.835871	0.403227	0.888282	family	Nude
g__Micrococcus	1841.64	-1.0932	1.30441	-0.838081	0.401985	0.888282	genus	Nude
s__Actinomyces radicidentis	72.6571	1.79691	2.13256	0.842605	0.39945	0.888282	species	Nude
s__Bifidobacterium thermophilum	127.847	-2.09321	2.4793	-0.844274	0.398516	0.888282	species	Nude
s__Clostridium kluyveri	56.3888	1.78552	2.13052	0.838067	0.401993	0.888282	species	Nude
s__Corynebacterium genitalium	115.338	-1.37419	1.63567	-0.840142	0.400829	0.888282	species	Nude
s__Dietzia psychralcaliphila	9.50308	-2.59871	3.09954	-0.83842	0.401795	0.888282	species	Nude
s__Haematobacter massiliensis	31.1357	-2.21404	2.62124	-0.844654	0.398304	0.888282	species	Nude
s__Kocuria rhizophila	761.997	-1.35954	1.62216	-0.838103	0.401973	0.888282	species	Nude
s__Lactobacillus kefiranofaciens	20.8015	-2.42069	2.8672	-0.844268	0.39852	0.888282	species	Nude
s__Microbacterium sp. PAMC22086	11.7368	-2.6558	3.15902	-0.840704	0.400514	0.888282	species	Nude
s__Burkholderia multivorans	24.9462	2.69717	3.23254	0.83438	0.404067	0.889129	species	Nude
s__Pseudomonas fragi	20.7066	2.40486	2.88554	0.833416	0.40461	0.889323	species	Nude
s__Pseudomonas syringae	29.3138	-2.64425	3.12537	-0.846061	0.397519	0.889481	species	Balbc
g__Salipiger	2037.22	1.07911	1.29721	0.831864	0.405486	0.890247	genus	Nude
o__Glomerellales	216.737	-0.572033	0.688998	-0.83024	0.406403	0.891259	order	Nude
o__Streptosporangiales	1138.98	-0.485497	0.576983	-0.841441	0.400101	0.891869	order	Balbc
g__Chroococcidiopsis	34.2748	1.84761	2.20328	0.838573	0.401709	0.891869	genus	Balbc
g__Modestobacter	20.1963	-2.17437	2.59172	-0.838969	0.401487	0.891869	genus	Balbc
s__Aspergillus puulaauensis	274.394	2.00248	2.3884	0.838419	0.401796	0.891869	species	Balbc
s__Fusobacterium pseudoperiodonticum	127.684	-2.14398	2.55416	-0.839406	0.401242	0.891869	species	Balbc
s__Saccharomyces cerevisiae	54.8571	-1.88668	2.24053	-0.842067	0.39975	0.891869	species	Balbc
s__Mycolicibacterium aurum	32.7536	-2.37096	2.86286	-0.828178	0.40757	0.892815	species	Nude
g__Methanothrix	13.4804	2.52375	3.0179	0.836261	0.403008	0.893371	genus	Balbc
g__Sinorhizobium	76.2449	-1.77507	2.15026	-0.825516	0.409079	0.895118	genus	Nude
s__Hyphomonas neptunium	12.3852	-2.59169	3.14368	-0.824416	0.409703	0.895482	species	Nude
s__Methylobacterium currus	23.0313	-2.31854	2.78818	-0.831558	0.405659	0.898051	species	Balbc
o__Verrucomicrobiales	14.8168	-2.32394	2.83518	-0.81968	0.412399	0.899561	order	Nude
g__Lysobacter	68.7238	-1.69564	2.06907	-0.819519	0.412491	0.899561	genus	Nude
s__Delftia lacustris	552.055	-1.30609	1.57634	-0.828561	0.407353	0.900606	species	Balbc
s__Nocardioides sp. JS614	27.2981	-2.36202	2.8905	-0.817165	0.413834	0.901485	species	Nude
g__Tetrapisispora	10.7064	-2.42039	2.97248	-0.814267	0.415492	0.90208	genus	Nude
s__Achromobacter spanius	10.0786	-2.53876	3.1162	-0.8147	0.415244	0.90208	species	Nude
s__Campylobacter gracilis	24.122	2.62186	3.21872	0.814565	0.415321	0.90208	species	Nude
k__unclassified-p__Synergistetes	14.1375	-1.9792	2.43765	-0.811928	0.416833	0.903083	kingdom	Nude
s__Exiguobacterium sp. PFWT01	45.2142	-2.39296	2.94805	-0.811707	0.41696	0.903083	species	Nude
s__Salipiger profundus	33.6595	-2.60466	3.2115	-0.811044	0.417341	0.903083	species	Nude
f__Nakamurellaceae	22.9781	-1.85796	2.29325	-0.810187	0.417833	0.903148	family	Nude
f__Sphingosinicellaceae	16.5427	-1.88434	2.32851	-0.809247	0.418373	0.903316	family	Nude
f__Nocardiopsaceae	1032.48	-0.599828	0.727632	-0.824356	0.409738	0.903765	family	Balbc
f__Sphingomonadaceae	2041.62	-0.359021	0.435637	-0.82413	0.409866	0.903765	family	Balbc
o__Chroococcidiopsidales	33.653	1.83748	2.23658	0.821557	0.411329	0.904889	order	Balbc
s__Geobacillus stearothermophilus	59.7766	-2.37791	2.89521	-0.821325	0.411461	0.904889	species	Balbc
k__Heunggongvirae	1185.1	0.364409	0.444211	0.820352	0.412016	0.904915	kingdom	Balbc
g__Abiotrophia	201.485	-1.3384	1.65918	-0.806665	0.41986	0.90499	genus	Nude
s__Bacteroides xylanisolvens	21.7305	-2.52708	3.1346	-0.806187	0.420135	0.90499	species	Nude
s__Schaalia turicensis	34.6512	-2.3607	2.93077	-0.805489	0.420538	0.90499	species	Nude
s__[Haemophilus] ducreyi	81.8501	-1.55491	1.89827	-0.819118	0.412719	0.905267	species	Balbc
f__Dictyosteliaceae	37.1423	1.52867	1.87083	0.817104	0.413869	0.906596	family	Balbc
f__Pasteurellaceae	353292	0.433881	0.540727	0.802403	0.42232	0.906828	family	Nude
s__Achromobacter xylosoxidans	105.576	-1.68246	2.09476	-0.803173	0.421875	0.906828	species	Nude
o__Acidobacteriales	5.29274	-2.6031	3.26699	-0.796787	0.425575	0.909573	order	Nude
f__Chaetomiaceae	165.067	0.712626	0.892881	0.79812	0.424801	0.909573	family	Nude
s__Babesia bigemina	30.4227	-2.04583	2.56544	-0.797459	0.425185	0.909573	species	Nude
s__Bifidobacterium longum	47.3868	-2.33539	2.92985	-0.797102	0.425392	0.909573	species	Nude
s__Megamonas funiformis	17.1887	-2.49813	3.13763	-0.796183	0.425926	0.909573	species	Nude
g__Qipengyuania	33.4468	-2.05672	2.58777	-0.794785	0.426738	0.910313	genus	Nude
f__Sclerotiniaceae	673.942	0.411718	0.509663	0.807823	0.419192	0.911074	family	Balbc
g__Actinomyces	944.238	-0.867733	1.07241	-0.809143	0.418433	0.911074	genus	Balbc
g__Dictyostelium	36.371	1.52532	1.88816	0.807833	0.419187	0.911074	genus	Balbc
g__Pseudonocardia	174.508	-0.965287	1.19384	-0.808554	0.418771	0.911074	genus	Balbc
s__Microbacterium foliorum	55.8646	-2.56697	3.17196	-0.809269	0.41836	0.911074	species	Balbc
s__Prevotella intermedia	54.1619	1.77683	2.18786	0.812129	0.416718	0.911074	species	Balbc
k__Pararnavirae	174124	0.268035	0.332358	0.806465	0.419975	0.911081	kingdom	Balbc
g__Lysobacter	46.8817	-1.72185	2.1365	-0.80592	0.420289	0.911081	genus	Balbc
f__Dysgonomonadaceae	17.765	-2.26781	2.88106	-0.787144	0.431197	0.915066	family	Nude
f__Herelleviridae	144.236	-1.28247	1.63328	-0.785207	0.432332	0.915066	family	Nude
g__Thermothielavioides	98.6437	1.03423	1.3232	0.781611	0.434443	0.915066	genus	Nude
s__Bacteroides thetaiotaomicron	4.86042	-2.45662	3.13811	-0.782834	0.433724	0.915066	species	Nude
s__Cryptococcus neoformans	100.204	1.16257	1.48786	0.781368	0.434586	0.915066	species	Nude
s__Lawsonella clevelandensis	270.881	-1.2416	1.57875	-0.786449	0.431605	0.915066	species	Nude
s__Microvirgula aerodenitrificans	4.86042	-2.45662	3.13811	-0.782834	0.433724	0.915066	species	Nude
s__Niallia circulans	16.7009	2.0311	2.58528	0.785641	0.432078	0.915066	species	Nude
s__Pantoea sp. CCBC3-3-1	4.86042	-2.45662	3.13811	-0.782834	0.433724	0.915066	species	Nude
s__Plasmodium vivax	189.131	1.21312	1.53641	0.789579	0.429774	0.915066	species	Nude
s__Prevotella enoeca	4.86042	-2.45662	3.13811	-0.782834	0.433724	0.915066	species	Nude
s__Xylophilus rhododendri	4.86042	-2.45662	3.13811	-0.782834	0.433724	0.915066	species	Nude
s__Haemophilus parainfluenzae	1425.45	1.41119	1.81269	0.778507	0.43627	0.915652	species	Nude
s__Pseudomonas extremaustralis	10.2371	-2.45387	3.15031	-0.77893	0.436021	0.915652	species	Nude
s__Pseudomonas rhodesiae	45.0586	1.89086	2.42736	0.778977	0.435993	0.915652	species	Nude
p__Actinobacteria	363452	-0.250023	0.320957	-0.778993	0.435984	0.917658	phylum	Balbc
p__Apicomplexa	2658.41	0.252441	0.323731	0.779787	0.435516	0.917658	phylum	Balbc
c__Actinomycetia	347794	-0.273874	0.347472	-0.788189	0.430586	0.917658	class	Balbc
o__Burkholderiales	12212.5	-0.341531	0.43645	-0.782519	0.43391	0.917658	order	Balbc
o__Dictyosteliales	36.9547	1.47208	1.86704	0.788457	0.430429	0.917658	order	Balbc
o__Rhodobacterales	3571.55	0.376304	0.472921	0.795702	0.426205	0.917658	order	Balbc
f__Hymenobacteraceae	78.5972	-1.50591	1.90364	-0.791068	0.428904	0.917658	family	Balbc
g__Finegoldia	1252.47	-0.824748	1.04997	-0.785498	0.432162	0.917658	genus	Balbc
g__Gordonia	179.175	-0.817725	1.03906	-0.786982	0.431292	0.917658	genus	Balbc
g__Ligilactobacillus	24.5452	2.02517	2.55511	0.792596	0.428013	0.917658	genus	Balbc
g__Mobiluncus	14.3031	2.35861	3.02614	0.779412	0.435737	0.917658	genus	Balbc
g__Pochonia	1012.49	0.804725	1.03139	0.780233	0.435253	0.917658	genus	Balbc
s__Methanothrix soehngenii	12.975	2.46167	3.11133	0.791197	0.428829	0.917658	species	Balbc
s__Pantoea sp. SO10	13.1173	2.48224	3.10839	0.798561	0.424545	0.917658	species	Balbc
s__Phytobacter ursingii	57.5129	-1.73302	2.1969	-0.788848	0.430201	0.917658	species	Balbc
s__Pluralibacter gergoviae	41.259	-1.76734	2.22772	-0.793344	0.427578	0.917658	species	Balbc
s__Porphyrobacter sp. CACIAM 03H1	12.975	2.46167	3.11133	0.791197	0.428829	0.917658	species	Balbc
s__Pseudomonas fluorescens	139.087	-1.56226	1.98391	-0.787468	0.431008	0.917658	species	Balbc
s__Pseudomonas sediminis	38.0549	-1.97436	2.53283	-0.779508	0.435681	0.917658	species	Balbc
s__Pyxidicoccus sp. SCPEA002	21.4906	-2.20315	2.81222	-0.783421	0.43338	0.917658	species	Balbc
s__Sphingomonas sp. NIC1	51.7675	-2.46119	3.14884	-0.781617	0.43444	0.917658	species	Balbc
s__Staphylococcus capitis	2790.42	-1.22312	1.55388	-0.787139	0.431201	0.917658	species	Balbc
s__Sugiyamaella lignohabitans	211.076	1.23605	1.57496	0.784811	0.432564	0.917658	species	Balbc
f__Aerococcaceae	105.462	0.762948	0.981165	0.777595	0.436808	0.917879	family	Balbc
s__Streptococcus sp. oral taxon 061	66.0582	-1.75262	2.25577	-0.776947	0.43719	0.917879	species	Balbc
g__Bacillus	450.066	-0.940399	1.21527	-0.773819	0.439038	0.918288	genus	Balbc
g__Mycobacterium	776.621	0.833891	1.07644	0.774672	0.438534	0.918288	genus	Balbc
s__Nocardioides aquaticus	25.8964	-2.44632	3.15681	-0.774934	0.438379	0.918288	species	Balbc
f__Dermabacteraceae	550.209	-0.589523	0.762588	-0.773055	0.43949	0.919778	family	Nude
s__Microbacterium hominis	23.1815	-2.19242	2.83397	-0.77362	0.439156	0.919778	species	Nude
s__Vibrio virus 2019VC1	31.4436	-2.02375	2.61876	-0.772787	0.439648	0.919778	species	Nude
s__Parabacteroides goldsteinii	119.436	-1.26386	1.63958	-0.770847	0.440798	0.920814	species	Balbc
s__Chroococcidiopsis thermalis	32.8733	1.9279	2.50429	0.769838	0.441396	0.920909	species	Balbc
k__Metazoa	2.50074e+06	0.260962	0.343449	0.759827	0.447358	0.921184	kingdom	Nude
c__Agaricomycetes	68.4069	-1.63536	2.14192	-0.7635	0.445166	0.921184	class	Nude
f__Planctomycetaceae	20.3232	-1.73597	2.28961	-0.758194	0.448335	0.921184	family	Nude
f__Pseudonocardiaceae	379.839	-1.04484	1.37016	-0.762563	0.445724	0.921184	family	Nude
f__Thermoactinomycetaceae	60.7354	-0.836552	1.10202	-0.75911	0.447787	0.921184	family	Nude
g__Aureimonas	32.6882	-1.78193	2.34157	-0.760999	0.446658	0.921184	genus	Nude
g__Lawsonella	249.044	-0.986234	1.28931	-0.764929	0.444314	0.921184	genus	Nude
g__Nonomuraea	18.9867	-1.97272	2.59482	-0.760253	0.447103	0.921184	genus	Nude
s__Aquiflexum balticum	57.341	-2.28045	3.00721	-0.75833	0.448254	0.921184	species	Nude
s__Enterococcus durans	22.3635	-1.97613	2.59659	-0.761048	0.446628	0.921184	species	Nude
s__Leishmania braziliensis	149.997	1.1379	1.48972	0.763834	0.444966	0.921184	species	Nude
s__Leptotrichia wadei	189.211	1.16216	1.52838	0.760382	0.447026	0.921184	species	Nude
s__Pseudomonas oryzihabitans	136.812	1.90153	2.50522	0.759024	0.447838	0.921184	species	Nude
s__Pseudomonas sp. NS1(2017)	21.6702	-1.97162	2.57125	-0.766795	0.443203	0.921184	species	Nude
s__Rahnella aquatilis	86.7436	2.47982	3.23007	0.767729	0.442648	0.921184	species	Nude
s__Rothia kristinae	16.6255	-1.99182	2.59021	-0.768979	0.441906	0.921184	species	Nude
s__Schizosaccharomyces pombe	408.868	1.15527	1.51884	0.760628	0.446879	0.921184	species	Nude
s__Microbacterium testaceum	26.2845	-1.74219	2.30393	-0.756181	0.449541	0.921723	species	Nude
s__Streptomyces venezuelae	28.6765	-2.20183	2.91032	-0.756562	0.449312	0.921723	species	Nude
c__unclassified-o__Chroococcidiopsidales	32.0765	1.81532	2.37833	0.763275	0.445299	0.922362	class	Balbc
o__Sordariales	148.568	-0.594657	0.776576	-0.765742	0.44383	0.922362	order	Balbc
f__Methanotrichaceae	13.6786	2.57057	3.34877	0.767616	0.442715	0.922362	family	Balbc
g__Geminocystis	24.5694	-2.24304	2.92852	-0.76593	0.443718	0.922362	genus	Balbc
g__Pahexavirus	923.01	0.832919	1.09274	0.762227	0.445924	0.922362	genus	Balbc
s__Anaerococcus prevotii	138.759	-1.749	2.293	-0.762757	0.445608	0.922362	species	Balbc
s__Lactobacillus gasseri	50.3793	-2.40209	3.15169	-0.762159	0.445965	0.922362	species	Balbc
g__Conexibacter	42.7891	-1.96495	2.60763	-0.753536	0.451128	0.923687	genus	Nude
g__Microbacterium	712.005	-0.943645	1.25316	-0.75301	0.451444	0.923687	genus	Nude
c__Caudoviricetes	1128.25	0.360707	0.475516	0.758558	0.448117	0.924053	class	Balbc
g__Agrobacterium	682.123	0.801279	1.05726	0.757883	0.448521	0.924053	genus	Balbc
s__Sphingomonas sp. CL5.1	21.2602	-2.12705	2.80954	-0.757083	0.449	0.924053	species	Balbc
s__Streptococcus suis	113.444	-1.70942	2.25658	-0.757525	0.448735	0.924053	species	Balbc
s__Empedobacter stercoris	13.0317	-2.11833	2.8218	-0.750701	0.452833	0.924593	species	Nude
s__Peptacetobacter hiranonis	13.0317	-2.11833	2.8218	-0.750701	0.452833	0.924593	species	Nude
g__Pseudomonas	14573.5	-0.885146	1.18179	-0.74899	0.453863	0.924764	genus	Nude
s__Nocardioides aquaticus	71.3448	-1.79089	2.38883	-0.749696	0.453438	0.924764	species	Nude
o__Magnaporthales	177.261	-0.615893	0.81702	-0.753829	0.450952	0.926926	order	Balbc
f__Gemmataceae	20.1988	-2.06641	2.7684	-0.746425	0.455411	0.926951	family	Nude
s__Corynebacterium mycetoides	19.2932	-1.90333	2.55293	-0.745547	0.455941	0.927064	species	Nude
f__Hyphomonadaceae	10.854	-2.41595	3.24536	-0.744431	0.456616	0.927472	family	Nude
f__Coronaviridae	498.449	-0.500004	0.673728	-0.742145	0.457999	0.928748	family	Nude
g__Aeribacillus	13.7141	2.19053	2.95541	0.741191	0.458577	0.928748	genus	Nude
g__Cutibacterium	280441	-0.874636	1.18279	-0.739471	0.459621	0.928748	genus	Nude
s__Isoptericola variabilis	15.4323	1.93013	2.60902	0.739792	0.459426	0.928748	species	Nude
s__Nocardioides euryhalodurans	19.1277	-1.91499	2.58447	-0.740962	0.458717	0.928748	species	Nude
o__Flavobacteriales	4538.75	0.454184	0.616226	0.737041	0.461098	0.9302	order	Nude
f__Thermoanaerobacterales	41.1084	-2.03767	2.77175	-0.735157	0.462244	0.9302	family	Nude
s__Clavibacter michiganensis	13.281	-2.07693	2.82471	-0.735271	0.462175	0.9302	species	Nude
s__Marasmius oreades	43.7227	-2.18634	2.97062	-0.735985	0.46174	0.9302	species	Nude
g__Actinoplanes	19.8707	-1.5517	2.12193	-0.731268	0.464616	0.933105	genus	Nude
g__Clavibacter	12.4948	-1.91669	2.62401	-0.730443	0.46512	0.933105	genus	Nude
s__Streptomyces clavuligerus	20.3641	2.35331	3.21905	0.731055	0.464745	0.933105	species	Nude
f__Bacillaceae	1679.07	-0.382025	0.510861	-0.747807	0.454577	0.933226	family	Balbc
g__Ligilactobacillus	28.0227	-1.70164	2.33372	-0.729156	0.465906	0.933724	genus	Nude
d__Eukaryota	3.08469e+06	-0.508439	0.718298	-0.707839	0.479045	0.933728	domain	Nude
k__unclassified-p__Tenericutes	22.8566	-1.44348	2.01826	-0.71521	0.474479	0.933728	kingdom	Nude
p__Deinococcus	38.2917	-1.97615	2.78708	-0.709041	0.478299	0.933728	phylum	Nude
p__Tenericutes	22.6468	-1.43437	2.03251	-0.705712	0.480367	0.933728	phylum	Nude
c__Rubrobacteria	48.9178	-0.95529	1.35237	-0.706382	0.479951	0.933728	class	Nude
f__Chroococcaceae	10.4388	-2.33772	3.24552	-0.720292	0.471345	0.933728	family	Nude
f__Methylobacteriaceae	1480.49	-0.432988	0.600248	-0.721349	0.470695	0.933728	family	Nude
f__Yersiniaceae	266.547	-0.972861	1.35389	-0.718568	0.472407	0.933728	family	Nude
g__Bacteroides	50.0235	-1.30698	1.85008	-0.706443	0.479913	0.933728	genus	Nude
g__Campylobacter	80.1383	0.968986	1.35426	0.71551	0.474294	0.933728	genus	Nude
g__Kinneretia	79.2015	0.945836	1.34024	0.705722	0.480361	0.933728	genus	Nude
g__Microvirgula	4.38694	-2.32734	3.27008	-0.711707	0.476647	0.933728	genus	Nude
g__Ornithinimicrobium	24.6549	-1.82733	2.58277	-0.707507	0.479251	0.933728	genus	Nude
g__Peptacetobacter	11.1096	-1.87002	2.63628	-0.70934	0.478113	0.933728	genus	Nude
g__Sepunavirus	145.853	-1.36813	1.88785	-0.724701	0.468635	0.933728	genus	Nude
g__Thermobacillus	11.9003	-1.91291	2.67735	-0.71448	0.474931	0.933728	genus	Nude
g__Xylophilus	4.38694	-2.32734	3.27008	-0.711707	0.476647	0.933728	genus	Nude
s__Agrococcus carbonis	16.9533	2.08539	2.8999	0.719124	0.472065	0.933728	species	Nude
s__Chelativorans sp. BNC1	5.1319	-2.23016	3.16004	-0.705738	0.480351	0.933728	species	Nude
s__Comamonas serinivorans	5.1319	-2.23016	3.16004	-0.705738	0.480351	0.933728	species	Nude
s__Dietzia lutea	15.2626	-2.26032	3.12762	-0.722698	0.469865	0.933728	species	Nude
s__Empedobacter falsenii	53.3509	-2.2931	3.22966	-0.710012	0.477697	0.933728	species	Nude
s__Gemella morbillorum	100.066	1.78387	2.48345	0.718302	0.472571	0.933728	species	Nude
s__Geminocystis sp. NIES-3708	10.6215	-2.2874	3.14747	-0.726743	0.467383	0.933728	species	Nude
s__Gordonia rubripertincta	36.4617	-1.8824	2.5896	-0.726909	0.467282	0.933728	species	Nude
s__Mycobacterium intracellulare	81.2019	-2.34807	3.22843	-0.727312	0.467035	0.933728	species	Nude
s__Neisseria gonorrhoeae	18.8231	-2.00754	2.84849	-0.704771	0.480953	0.933728	species	Nude
s__Nonomuraea coxensis	5.1319	-2.23016	3.16004	-0.705738	0.480351	0.933728	species	Nude
s__Pseudomonas sp. DG56-2	16.5208	-2.02365	2.87298	-0.704374	0.4812	0.933728	species	Nude
s__Sphingomonas sp. NBWT7	38.9356	-1.87148	2.61127	-0.716693	0.473564	0.933728	species	Nude
s__Streptomyces lydicus	11.1365	-2.03675	2.85431	-0.713569	0.475493	0.933728	species	Nude
s__Tetrapisispora phaffii	10.6024	-2.28321	3.166	-0.721167	0.470807	0.933728	species	Nude
s__Mobiluncus curtisii	13.727	2.33536	3.13099	0.745886	0.455737	0.934456	species	Balbc
s__Pseudomonas chlororaphis	38.0513	2.27318	3.2344	0.702815	0.482171	0.934685	species	Nude
s__Sphingomonas sp. PAMC26645	57.2841	-1.9222	2.74351	-0.700637	0.48353	0.936389	species	Nude
g__Bifidobacterium	62.8265	-1.2247	1.64994	-0.74227	0.457924	0.936863	genus	Balbc
g__Treponema	16.2054	1.95223	2.63072	0.742088	0.458034	0.936863	genus	Balbc
s__Coprococcus sp. ART55/1	60.3263	-1.85562	2.65737	-0.69829	0.484996	0.937444	species	Nude
s__Pseudomonas syringae	16.1997	2.01351	2.88374	0.698229	0.485034	0.937444	species	Nude
o__Flavobacteriales	2494.29	-0.306629	0.414973	-0.738915	0.459959	0.937744	order	Balbc
f__Muribaculaceae	140.555	-0.620683	0.843526	-0.73582	0.461841	0.937744	family	Balbc
s__Alicycliphilus denitrificans	117.994	1.67042	2.26677	0.736915	0.461174	0.937744	species	Balbc
s__Haemophilus haemolyticus	36.8184	1.61749	2.19768	0.736	0.461731	0.937744	species	Balbc
s__Porphyrobacter sp. HT-58-2	54.3863	-1.87323	2.53664	-0.738467	0.460231	0.937744	species	Balbc
s__Pseudonocardia sp. DSM 110487	72.6849	-1.88966	2.56346	-0.737153	0.46103	0.937744	species	Balbc
k__unclassified-p__Deinococcus	38.5603	-1.99752	2.86691	-0.69675	0.485959	0.938078	kingdom	Nude
s__Abiotrophia defectiva	207.293	-1.35055	1.93997	-0.696171	0.486322	0.938078	species	Nude
o__Solirubrobacterales	41.888	-1.89305	2.76642	-0.684299	0.493787	0.938579	order	Nude
o__Thermales	33.1922	-1.91553	2.77597	-0.69004	0.490169	0.938579	order	Nude
f__Chroococcidiopsidaceae	34.0081	1.04819	1.52224	0.688585	0.491084	0.938579	family	Nude
f__Micrococcaceae	7537.59	-0.608207	0.877163	-0.693379	0.488072	0.938579	family	Nude
g__Marasmius	36.1163	-1.79769	2.61889	-0.686434	0.49244	0.938579	genus	Nude
g__Ottowia	29.2549	1.63627	2.35675	0.694289	0.487501	0.938579	genus	Nude
s__Anoxybacillus flavithermus	257.027	1.3562	1.97894	0.685317	0.493144	0.938579	species	Nude
s__Cutibacterium acnes	289473	-1.0252	1.48961	-0.688235	0.491305	0.938579	species	Nude
s__Eikenella corrodens	16.0705	2.00124	2.91341	0.686907	0.492141	0.938579	species	Nude
s__Enterococcus casseliflavus	12.8139	-2.19324	3.18795	-0.687978	0.491467	0.938579	species	Nude
s__Listeria monocytogenes	212.039	1.81706	2.65028	0.685608	0.49296	0.938579	species	Nude
s__Mycobacteroides chelonae	53.9246	-2.00659	2.9262	-0.685731	0.492883	0.938579	species	Nude
s__Prevotella oris	46.215	-1.45923	2.13205	-0.684428	0.493705	0.938579	species	Nude
s__Pseudonocardia autotrophica	12.8139	-2.19324	3.18795	-0.687978	0.491467	0.938579	species	Nude
s__Thermothielavioides terrestris	97.7537	1.0726	1.56428	0.685685	0.492912	0.938579	species	Nude
o__Methanosarcinales	13.4628	2.45764	3.34843	0.733966	0.462969	0.938893	order	Balbc
f__Paenibacillaceae	16.9008	-1.03622	1.51711	-0.683022	0.494593	0.939198	family	Nude
o__Chroococcales	24.0384	-2.34386	3.20272	-0.731833	0.464271	0.939552	order	Balbc
g__Leclercia	57.4816	1.78692	2.44253	0.731585	0.464422	0.939552	genus	Balbc
f__Kytococcaceae	174.423	-1.15789	1.69863	-0.681661	0.495453	0.939918	family	Nude
c__Mollicutes	21.5468	-1.4339	2.11033	-0.679466	0.496843	0.940728	class	Nude
f__Thermomonosporaceae	26.9877	-1.54457	2.27231	-0.679737	0.496671	0.940728	family	Nude
s__Desulfuromonas soudanensis	78.0319	1.40715	1.9289	0.729507	0.465692	0.940979	species	Balbc
f__Acidobacteriaceae	4.16291	-2.21014	3.27186	-0.6755	0.499358	0.941554	family	Nude
f__unclassified-g__Xylophilus	4.16291	-2.21014	3.27186	-0.6755	0.499358	0.941554	family	Nude
g__Laceyella	58.9551	-1.05052	1.55637	-0.67498	0.499689	0.941554	genus	Nude
g__Paeniglutamicibacter	16.3559	1.98873	2.93829	0.676833	0.498512	0.941554	genus	Nude
s__Aggregatibacter sp. 2125159857	29.5902	1.8249	2.69783	0.676435	0.498765	0.941554	species	Nude
s__Cryptococcus neoformans	112.737	-1.22464	1.68347	-0.727452	0.466949	0.94188	species	Balbc
s__Lacticaseibacillus paracasei	129.348	-2.15506	2.96459	-0.726933	0.467267	0.94188	species	Balbc
f__Bacteroidaceae	94.3857	-0.816602	1.21382	-0.672752	0.501105	0.942406	family	Nude
g__Catenulispora	219.423	0.866701	1.28818	0.67281	0.501068	0.942406	genus	Nude
d__Bacteria	8.09954e+06	-0.0910121	0.125938	-0.722673	0.469881	0.943342	domain	Balbc
p__Evosea	37.3648	1.36718	1.89029	0.723267	0.469516	0.943342	phylum	Balbc
p__Spirochaetes	25.4697	1.68671	2.33596	0.722062	0.470256	0.943342	phylum	Balbc
s__Sphingomonas sanxanigenens	50.8683	-2.09094	2.88499	-0.724766	0.468596	0.943342	species	Balbc
g__Sphingobacterium	159.221	1.14613	1.7088	0.67072	0.502399	0.94393	genus	Nude
o__Helotiales	668.102	0.319393	0.443838	0.719615	0.471762	0.94507	order	Balbc
g__Nostoc	1953.32	0.71181	0.991834	0.71767	0.472961	0.94507	genus	Balbc
g__Ottowia	19.6272	1.84859	2.57538	0.717795	0.472883	0.94507	genus	Balbc
s__Modestobacter marinus	19.1535	-2.01395	2.80893	-0.716982	0.473385	0.94507	species	Balbc
f__Tsukamurellaceae	11.2643	2.17296	3.25075	0.668449	0.503847	0.94527	family	Nude
g__Thermus	19.6739	-1.74594	2.61336	-0.668085	0.50408	0.94527	genus	Nude
f__Corynebacteriaceae	58269.5	0.228764	0.31958	0.715828	0.474097	0.945359	family	Balbc
k__unclassified-p__Evosea	37.1746	1.36753	1.91425	0.714396	0.474983	0.94542	kingdom	Balbc
p__Proteobacteria	413257	0.154701	0.217244	0.71211	0.476397	0.94542	phylum	Balbc
f__Ornithinimicrobiaceae	41.5715	-1.48217	2.07973	-0.712673	0.476048	0.94542	family	Balbc
s__Acinetobacter radioresistens	61.7424	-2.04316	2.86237	-0.713802	0.47535	0.94542	species	Balbc
g__Anoxybacillus	281.772	1.13999	1.71375	0.665203	0.50592	0.947812	genus	Nude
s__Actinomyces sp. Chiba101	17.3551	2.12404	3.2075	0.662212	0.507835	0.948671	species	Nude
s__Actinomyces sp. oral taxon 414	145.346	1.49972	2.26009	0.663568	0.506967	0.948671	species	Nude
s__Thermobacillus composti	11.5128	-1.8967	2.86304	-0.662477	0.507665	0.948671	species	Nude
f__unclassified-g__Gemella	580.698	0.519238	0.786599	0.660106	0.509186	0.948776	family	Nude
g__Gramella	36.2696	1.37144	2.07593	0.66064	0.508843	0.948776	genus	Nude
g__Sphingosinicella	14.9823	-1.75874	2.66535	-0.659853	0.509348	0.948776	genus	Nude
c__unclassified-o__Chroococcales	23.1754	-2.31656	3.27522	-0.7073	0.47938	0.9493	class	Balbc
f__Chroococcaceae	23.6047	-2.15993	3.06876	-0.703845	0.481529	0.9493	family	Balbc
s__Burkholderia contaminans	1039.01	1.10089	1.56022	0.705602	0.480436	0.9493	species	Balbc
s__Geminocystis sp. NIES-3708	22.6612	-2.22886	3.16086	-0.705143	0.480721	0.9493	species	Balbc
s__Staphylococcus cohnii	21.4007	-2.19867	3.1255	-0.703461	0.481768	0.9493	species	Balbc
s__Ustilago maydis	39.9757	1.53414	2.17283	0.706055	0.480154	0.9493	species	Balbc
s__Salmonella enterica	2309.09	-1.07612	1.53384	-0.701589	0.482936	0.950477	species	Balbc
g__Anaerococcus	248.673	-0.863844	1.23363	-0.700248	0.483772	0.951001	genus	Balbc
f__Schizosaccharomycetaceae	381.874	0.535936	0.766513	0.699186	0.484436	0.951183	family	Balbc
o__Streptomycetales	246667	-1.01953	1.56855	-0.649979	0.515706	0.952039	order	Nude
f__Mycosphaerellaceae	115.231	0.820503	1.26322	0.649531	0.515995	0.952039	family	Nude
f__Parvibaculaceae	20.2971	1.55755	2.40632	0.647272	0.517456	0.952039	family	Nude
g__Aggregatibacter	197.391	0.795895	1.22701	0.648648	0.516566	0.952039	genus	Nude
g__Capnocytophaga	636.53	1.26752	1.94903	0.650332	0.515478	0.952039	genus	Nude
g__Chelativorans	4.6141	-2.12954	3.26563	-0.652106	0.514333	0.952039	genus	Nude
g__Klebsiella	515.649	-1.42039	2.1855	-0.649915	0.515747	0.952039	genus	Nude
g__Thermomonospora	11.7536	1.94062	2.99121	0.648775	0.516484	0.952039	genus	Nude
s__Gordonia sp. KTR9	11.155	-1.83105	2.8233	-0.648551	0.516629	0.952039	species	Nude
s__Microbacterium sediminis	90.7425	-1.22634	1.89673	-0.646554	0.517921	0.952039	species	Nude
s__Pseudomonas koreensis	157.921	1.31407	2.03215	0.646637	0.517867	0.952039	species	Nude
s__Salipiger abyssi	2010.88	1.01801	1.57237	0.647438	0.517349	0.952039	species	Nude
s__Sphingomonas paucimobilis	105.323	-1.60412	2.46033	-0.651995	0.514405	0.952039	species	Nude
s__Sphingomonas sp. HMP6	146.069	-1.21506	1.87074	-0.649509	0.516009	0.952039	species	Nude
p__Proteobacteria	436338	-0.14398	0.223217	-0.645023	0.518912	0.95207	phylum	Nude
s__Hydrogenophaga sp. YM1	26.9698	-1.66935	2.58555	-0.645645	0.51851	0.95207	species	Nude
g__Porphyrobacter	147.636	-0.845086	1.31325	-0.643505	0.519896	0.952087	genus	Nude
s__Corynebacterium kroppenstedtii	219.981	0.98341	1.52749	0.643809	0.519699	0.952087	species	Nude
o__Xanthomonadales	1082.87	-0.309335	0.444539	-0.695855	0.48652	0.952642	order	Balbc
f__Enterobacteriaceae	8228.37	-0.327024	0.470363	-0.695259	0.486893	0.952642	family	Balbc
g__Naumovozyma	105.437	1.03254	1.48212	0.696668	0.486011	0.952642	genus	Balbc
p__Verrucomicrobia	381.55	-0.29496	0.460885	-0.639986	0.522181	0.953017	phylum	Nude
f__Hydrogenophilaceae	476.968	-0.722447	1.12894	-0.639934	0.522215	0.953017	family	Nude
g__Leptotrichia	326.135	0.813856	1.27261	0.639519	0.522485	0.953017	genus	Nude
g__Sphingomonas	2704.52	-0.758443	1.18698	-0.63897	0.522843	0.953017	genus	Nude
g__Vibrio	34.7484	1.15297	1.79972	0.640639	0.521757	0.953017	genus	Nude
s__Phenylobacterium zucineum	22.0805	-1.86402	2.92225	-0.637872	0.523557	0.95343	species	Nude
o__Pseudonocardiales	227.591	-0.434448	0.626489	-0.693465	0.488018	0.953723	order	Balbc
f__unclassified-g__Exiguobacterium	16266.6	0.257123	0.371292	0.69251	0.488617	0.953776	family	Balbc
g__Kytococcus	176.023	-1.22935	1.93276	-0.636061	0.524736	0.954688	genus	Nude
g__Lancefieldella	18.7615	-2.05657	2.98296	-0.689437	0.490548	0.955308	genus	Balbc
s__[Ruminococcus] gnavus	12.1245	2.17016	3.14651	0.689704	0.490381	0.955308	species	Balbc
o__Sphingobacteriales	152.434	0.850492	1.34999	0.629998	0.528696	0.957434	order	Nude
s__Acinetobacter sp. NCu2D-2	8.09656	-1.97445	3.13379	-0.630052	0.52866	0.957434	species	Nude
s__Microbacterium sp. A18JL241	8.09656	-1.97445	3.13379	-0.630052	0.52866	0.957434	species	Nude
s__Mycobacterium kubicae	16.5252	2.02001	3.19704	0.631836	0.527494	0.957434	species	Nude
s__Stenotrophomonas maltophilia	1304.48	-0.967569	1.53213	-0.631519	0.527701	0.957434	species	Nude
c__Bacteroidia	1198.61	-0.3515	0.51212	-0.686364	0.492484	0.957958	class	Balbc
c__Methanomicrobia	12.8034	2.28137	3.34801	0.68141	0.495612	0.960773	class	Balbc
c__Negativicutes	583.368	-1.07918	1.58817	-0.679514	0.496812	0.960773	class	Balbc
f__Herelleviridae	77.3182	-1.27962	1.87905	-0.680993	0.495876	0.960773	family	Balbc
s__Dermacoccus nishinomiyaensis	410.659	-1.08896	1.59736	-0.681725	0.495413	0.960773	species	Balbc
s__Dictyostelium discoideum	35.6811	1.50493	2.21249	0.6802	0.496378	0.960773	species	Balbc
o__Agaricales	35.155	-1.75271	2.80984	-0.623776	0.532775	0.961906	order	Nude
o__Rubrobacterales	47.3395	-0.774991	1.2586	-0.615754	0.538057	0.961906	order	Nude
o__Sordariales	179.062	0.498802	0.807526	0.617692	0.536778	0.961906	order	Nude
f__Vibrionaceae	53.8271	0.7048	1.13617	0.620331	0.53504	0.961906	family	Nude
g__Actinocatenispora	17.5609	1.45971	2.36159	0.618107	0.536505	0.961906	genus	Nude
g__Cloacibacterium	2698.58	0.744342	1.19802	0.621311	0.534395	0.961906	genus	Nude
g__Finegoldia	4005.15	-0.822797	1.33309	-0.617212	0.537095	0.961906	genus	Nude
g__Roseburia	28.9123	-1.45095	2.35447	-0.616251	0.537729	0.961906	genus	Nude
g__Tsukamurella	11.2112	1.86027	3.01219	0.617582	0.536851	0.961906	genus	Nude
s__Corynebacterium macginleyi	115.306	-1.34074	2.16045	-0.62058	0.534876	0.961906	species	Nude
s__Mycobacterium avium	112.545	-1.5264	2.45626	-0.621434	0.534314	0.961906	species	Nude
s__Mycobacterium gordonae	64.5779	-1.5015	2.41484	-0.621782	0.534085	0.961906	species	Nude
s__Paeniglutamicibacter sp. Y32M11	16.3893	2.00353	3.21078	0.624002	0.532626	0.961906	species	Nude
s__Streptococcus rubneri	137.784	1.92345	3.10139	0.620189	0.535133	0.961906	species	Nude
s__Microbacterium oryzae	8.26205	-1.94615	3.16824	-0.614271	0.539036	0.962776	species	Nude
f__Aurantimonadaceae	30.1604	-1.45524	2.37929	-0.611629	0.540784	0.965015	family	Nude
g__Cellulomonas	25.1992	-1.72943	2.56543	-0.674129	0.500229	0.96626	genus	Balbc
o__Primates	2.44794e+06	0.264606	0.434116	0.609528	0.542175	0.966509	order	Nude
s__Corynebacterium minutissimum	115.526	-1.3385	2.19833	-0.60887	0.54261	0.966509	species	Nude
s__Leptotrichia sp. oral taxon 212	21.1339	-2.11705	3.14833	-0.672437	0.501306	0.967218	species	Balbc
s__Propionibacterium freudenreichii	23.776	-1.58892	2.62046	-0.60635	0.544282	0.968604	species	Nude
g__Besnoitia	131.608	0.794947	1.18871	0.668747	0.503657	0.970631	genus	Balbc
s__Fusarium fujikuroi	27.8016	1.76347	2.92289	0.603329	0.54629	0.971292	species	Nude
g__Streptobacillus	13.0711	-1.7493	2.91892	-0.599298	0.548974	0.975178	genus	Nude
s__Lactobacillus iners	156.911	1.75435	2.64178	0.664076	0.506641	0.975256	species	Balbc
s__Grimontia hollisae	10.6429	2.07853	3.14771	0.660332	0.509041	0.976492	species	Balbc
s__Pseudonocardia broussonetiae	25.1367	1.6453	2.49068	0.660583	0.50888	0.976492	species	Balbc
s__Sphingomonas hengshuiensis	18.0953	-1.85976	2.81561	-0.660517	0.508922	0.976492	species	Balbc
o__Kineosporiales	32.6397	-1.28399	1.94771	-0.659233	0.509746	0.97672	order	Balbc
s__Microbacterium aurum	103.133	-1.44362	2.41933	-0.596704	0.550705	0.976828	species	Nude
s__Streptobacillus moniliformis	13.944	-1.88033	3.15276	-0.596408	0.550903	0.976828	species	Nude
k__unclassified-p__Spirochaetes	25.2432	1.55876	2.3728	0.656929	0.511227	0.977201	kingdom	Balbc
f__Oscillospiraceae	99.7591	-0.622567	0.948881	-0.656106	0.511756	0.977201	family	Balbc
g__Grimontia	10.6141	2.06478	3.14478	0.656573	0.511455	0.977201	genus	Balbc
o__Haemosporida	1581.27	0.304137	0.512426	0.593523	0.552831	0.977586	order	Nude
s__Kytococcus sedentarius	176.764	-1.32278	2.22382	-0.594821	0.551963	0.977586	species	Nude
s__Pseudomonas fulva	91.5418	1.9172	3.22888	0.593765	0.552669	0.977586	species	Nude
o__Thermoanaerobacterales	64.406	-1.58416	2.72042	-0.582322	0.56035	0.978883	order	Nude
g__Debaryomyces	15.3225	-1.55598	2.64811	-0.587583	0.556812	0.978883	genus	Nude
g__Hydrogenophilus	492.596	-0.911027	1.56396	-0.582514	0.560221	0.978883	genus	Nude
g__Hymenobacter	40.8072	-1.22753	2.09984	-0.584585	0.558827	0.978883	genus	Nude
g__Limnoglobus	10.1249	-1.73641	2.94677	-0.589258	0.555688	0.978883	genus	Nude
g__Metabacillus	18.4956	-1.38235	2.34411	-0.589713	0.555383	0.978883	genus	Nude
s__Acinetobacter haemolyticus	37.4403	-1.55304	2.66853	-0.581983	0.560578	0.978883	species	Nude
s__Acinetobacter ursingii	506.027	-1.71511	2.92479	-0.586405	0.557603	0.978883	species	Nude
s__Aromatoleum bremense	11.0311	-1.8715	3.19548	-0.585671	0.558097	0.978883	species	Nude
s__Corynebacterium glucuronolyticum	28.6561	-1.38047	2.35194	-0.586949	0.557238	0.978883	species	Nude
s__Methylorubrum populi	127.813	-1.12495	1.91395	-0.587762	0.556692	0.978883	species	Nude
s__Pluralibacter gergoviae	83.1375	-1.59837	2.73626	-0.584146	0.559122	0.978883	species	Nude
s__Pseudomonas sp. LTJR-52	66.2717	-1.57041	2.66664	-0.58891	0.555922	0.978883	species	Nude
s__Pseudomonas sp. PDNC002	13.5689	1.71845	2.90523	0.591503	0.554183	0.978883	species	Nude
f__Treponemataceae	16.6347	1.91814	2.93462	0.653625	0.513354	0.979131	family	Balbc
f__Conexibacteraceae	38.4237	-1.64564	2.83535	-0.580403	0.561643	0.979866	family	Nude
s__Sphingomonas sanxanigenens	14.1916	-1.8419	3.17814	-0.579553	0.562216	0.979991	species	Nude
f__Micromonosporaceae	313.012	0.512188	0.78834	0.649704	0.515883	0.980266	family	Balbc
g__Hydrogenophaga	135.389	-1.44819	2.23435	-0.648148	0.516889	0.980266	genus	Balbc
g__Kineococcus	33.0979	-1.26003	1.9438	-0.648229	0.516837	0.980266	genus	Balbc
s__Actinomyces sp. oral taxon 169	105.751	-1.45725	2.24681	-0.648587	0.516605	0.980266	species	Balbc
[truncated: 5,469 more rows]
