# Supplementary material for: The Tumor Microbiome Reacts to Hypoxia and Can Influence Response to Radiation Treatment in Colorectal Cancer
Source: Cancer Res Commun. 2024 Jul 10;4(7):1690–701. doi: 10.1158/2767-9764.CRC-23-0367 (PMC11234499; doi:10.1158/2767-9764.CRC-23-0367)
Supplement: Supplementary Data — Correlations between tumor microbes enriched in hypoxic tumors in both mice and humans and deconvolved immune cell abundances. [file crc-23-0367_supplementary_data_suppsd11.xlsx]

## Sheet: TableS11_correlations_microbes-
	estimate	statistic	p.value	method	alternative	microbe	imcell	padj
1	0.348367	84559.8	0.000666522	Spearman's rank correlation rho	two.sided	Pichia.kudriavzevii	Monocytes	0.0279939
2	0.300902	90719.1	0.00356193	Spearman's rank correlation rho	two.sided	Bacteroides.fragilis	Mast.cells.activated	0.0748005
3	0.255292	96637.8	0.014048	Spearman's rank correlation rho	two.sided	Pichia.kudriavzevii	B.cells.memory	0.147504
4	-0.257676	163204	0.0131464	Spearman's rank correlation rho	two.sided	Bacteroides.fragilis	Macrophages.M2	0.147504
5	0.215622	101786	0.0389946	Spearman's rank correlation rho	two.sided	Bacteroides.fragilis	T.cells.follicular.helper	0.272962
6	0.217322	101565	0.0374411	Spearman's rank correlation rho	two.sided	Pichia.kudriavzevii	Mast.cells.resting	0.272962
7	-0.201756	155947	0.0537811	Spearman's rank correlation rho	two.sided	Pichia.kudriavzevii	B.cells.naive	0.322686
8	-0.191857	154663	0.0669326	Spearman's rank correlation rho	two.sided	Pichia.kudriavzevii	Macrophages.M0	0.351396
9	0.178889	106552	0.0879761	Spearman's rank correlation rho	two.sided	Pichia.kudriavzevii	Eosinophils	0.410555
10	0.168792	107863	0.107743	Spearman's rank correlation rho	two.sided	Pichia.kudriavzevii	T.cells.CD8	0.45252
11	0.150419	110247	0.152374	Spearman's rank correlation rho	two.sided	Bacteroides.fragilis	T.cells.CD4.naive	0.551802
12	-0.139761	147902	0.183934	Spearman's rank correlation rho	two.sided	Bacteroides.fragilis	T.cells.regulatory..Tregs.	0.551802
13	-0.147244	148873	0.161319	Spearman's rank correlation rho	two.sided	Bacteroides.fragilis	Mast.cells.resting	0.551802
14	0.140956	111475	0.180175	Spearman's rank correlation rho	two.sided	Bacteroides.fragilis	Eosinophils	0.551802
15	0.133903	112390	0.203184	Spearman's rank correlation rho	two.sided	Bacteroides.fragilis	Dendritic.cells.activated	0.55345
16	-0.131685	146854	0.210838	Spearman's rank correlation rho	two.sided	Pichia.kudriavzevii	TILs	0.55345
17	0.120555	114122	0.252337	Spearman's rank correlation rho	two.sided	Pichia.kudriavzevii	NK.cells.activated	0.623421
18	-0.114068	144568	0.27895	Spearman's rank correlation rho	two.sided	Pichia.kudriavzevii	Macrophages.M2	0.650884
19	-0.104539	143332	0.321339	Spearman's rank correlation rho	two.sided	Bacteroides.fragilis	TILs	0.710328
20	0.0881898	118322	0.403182	Spearman's rank correlation rho	two.sided	Bacteroides.fragilis	B.cells.memory	0.736245
21	0.0908594	117976	0.389039	Spearman's rank correlation rho	two.sided	Pichia.kudriavzevii	NK.cells.resting	0.736245
22	0.0967388	117213	0.358957	Spearman's rank correlation rho	two.sided	Pichia.kudriavzevii	Dendritic.cells.activated	0.736245
23	-0.088728	141280	0.400307	Spearman's rank correlation rho	two.sided	Pichia.kudriavzevii	Neutrophils	0.736245
24	-0.0798965	140134	0.449005	Spearman's rank correlation rho	two.sided	Pichia.kudriavzevii	Mast.cells.activated	0.785759
25	-0.0614113	137735	0.560882	Spearman's rank correlation rho	two.sided	Bacteroides.fragilis	B.cells.naive	0.812765
26	-0.0387637	134796	0.713722	Spearman's rank correlation rho	two.sided	Bacteroides.fragilis	T.cells.CD8	0.812765
27	-0.0440869	135487	0.676468	Spearman's rank correlation rho	two.sided	Bacteroides.fragilis	T.cells.CD4.memory.resting	0.812765
28	0.0550335	122625	0.602338	Spearman's rank correlation rho	two.sided	Pichia.kudriavzevii	T.cells.follicular.helper	0.812765
29	-0.0423997	135268	0.688197	Spearman's rank correlation rho	two.sided	Pichia.kudriavzevii	T.cells.regulatory..Tregs.	0.812765
30	0.0464756	123735	0.659994	Spearman's rank correlation rho	two.sided	Bacteroides.fragilis	NK.cells.resting	0.812765
31	-0.0524408	136571	0.619571	Spearman's rank correlation rho	two.sided	Bacteroides.fragilis	NK.cells.activated	0.812765
32	-0.0548927	136889	0.603269	Spearman's rank correlation rho	two.sided	Bacteroides.fragilis	Monocytes	0.812765
33	-0.0717529	139077	0.496696	Spearman's rank correlation rho	two.sided	Bacteroides.fragilis	Macrophages.M0	0.812765
34	-0.0520458	136520	0.622215	Spearman's rank correlation rho	two.sided	Bacteroides.fragilis	Macrophages.M1	0.812765
35	-0.0397946	134930	0.706451	Spearman's rank correlation rho	two.sided	Pichia.kudriavzevii	Macrophages.M1	0.812765
36	0.0384404	124778	0.716007	Spearman's rank correlation rho	two.sided	Pichia.kudriavzevii	Dendritic.cells.resting	0.812765
37	0.0612067	121823	0.562191	Spearman's rank correlation rho	two.sided	Bacteroides.fragilis	Neutrophils	0.812765
38	0.0251994	126496	0.811542	Spearman's rank correlation rho	two.sided	Bacteroides.fragilis	T.cells.CD4.memory.activated	0.855355
39	0.0247798	126550	0.814624	Spearman's rank correlation rho	two.sided	Pichia.kudriavzevii	T.cells.CD4.memory.activated	0.855355
40	0.0289329	126011	0.784256	Spearman's rank correlation rho	two.sided	Bacteroides.fragilis	Dendritic.cells.resting	0.855355
41	-0.0163516	131888	0.877054	Spearman's rank correlation rho	two.sided	Pichia.kudriavzevii	T.cells.CD4.naive	0.898446
42	0.00846416	128668	0.936176	Spearman's rank correlation rho	two.sided	Pichia.kudriavzevii	T.cells.CD4.memory.resting	0.936176
43	NA	NA	NA	Spearman's rank correlation rho	two.sided	Bacteroides.fragilis	T.cells.gamma.delta	NA
44	NA	NA	NA	Spearman's rank correlation rho	two.sided	Pichia.kudriavzevii	T.cells.gamma.delta	NA
