# Supplementary material for: The Tumor Microbiome Reacts to Hypoxia and Can Influence Response to Radiation Treatment in Colorectal Cancer
Source: Cancer Res Commun. 2024 Jul 10;4(7):1690–701. doi: 10.1158/2767-9764.CRC-23-0367 (PMC11234499; doi:10.1158/2767-9764.CRC-23-0367)
Supplement: Supplementary Data — Log2 fold changes of annotated Cutibacterium genes between hypoxic and normoxic tumors in nude and BALB/c mice. [file crc-23-0367_supplementary_data_suppsd12.xlsx]

## Sheet: TableS12_microbe-diff-expr-gene
gene	baseMean	log2FoldChange	lfcSE	stat	pvalue	padj	mouse.line	genus	protein.name	submitted.name	pathway	protein.function	keywords
UniRef90_A0A315RX83	97196.1	-17.4181	2.01982	-8.62357	6.48996e-18	2.20659e-16	Nude	g__Staphylococcus	NA	3-hydroxyacyl-CoA dehydrogenase	NA	NA
UniRef90_A0A0H2VHP2	11.6349	-4.25866	1.40495	-3.03119	0.00243593	0.0358957	Nude	g__Staphylococcus	Dihydrofolate reductase	NA	NA	NA
UniRef90_T4AWL0	9.64464	-3.96133	1.34236	-2.95102	0.00316727	0.0358957	Nude	g__Staphylococcus	NA	NA	NA	NA
UniRef90_D1YE90	20.625	5.73695	1.54976	3.70184	0.000214042	0.0512631	Balbc	g__Cutibacterium	Ornithine carbamoyltransferase	NA	NA	NA	Transferase
UniRef90_E6D7W2	22.875	5.89076	1.58185	3.72396	0.000196118	0.0512631	Balbc	g__Cutibacterium	Transposase	NA	NA	NA
UniRef90_Q6A5U5	27.75	6.17657	1.6113	3.83328	0.000126447	0.0512631	Balbc	g__Cutibacterium	50S ribosomal protein L32	NA	NA	NA	Ribonucleoprotein;Ribosomal protein
UniRef90_W4THL1	12.875	5.02974	1.33097	3.77901	0.000157451	0.0512631	Balbc	g__Cutibacterium	Lipoprotein	NA	NA	NA	Reference proteome
UniRef90_E6D7E5	65.875	-6.71146	1.88476	-3.56091	0.000369571	0.0708098	Balbc	g__Cutibacterium	Diguanylate cyclase	NA	NA	NA
UniRef90_A0A085B1R5	3.91451	-2.37709	1.28312	-1.85259	0.0639415	0.0965862	Nude	g__Staphylococcus	Cytochrome bc1 complex cytochrome b subunit	NA	NA	NA	Membrane;Translocase;Transmembrane;Transmembrane helix
UniRef90_A0A0E1VG55	5.92044	-3.14588	1.55394	-2.02446	0.042923	0.0965862	Nude	g__Staphylococcus	Conserved domain protein	NA	NA	NA
UniRef90_A0A121AS90	4.89211	-2.80377	1.4985	-1.87105	0.0613384	0.0965862	Nude	g__Staphylococcus	NA	NA	NA	NA
UniRef90_A0A1U3Z4E8	6.60599	-3.33486	1.56615	-2.12934	0.0332265	0.0965862	Nude	g__Staphylococcus	NA	NA	NA	NA
UniRef90_A0A2I1K572	4.90423	-2.83448	1.27684	-2.21991	0.0264247	0.0965862	Nude	g__Staphylococcus	RNAase	NA	NA	NA	Reference proteome
UniRef90_A0A3A0I5N1	5.0635	-2.86695	1.51115	-1.8972	0.0578019	0.0965862	Nude	g__Staphylococcus	NA	NA	NA	NA
UniRef90_D2JD16	5.92044	-3.14588	1.55394	-2.02446	0.042923	0.0965862	Nude	g__Staphylococcus	Cold shock protein CspA	NA	NA	NA	Cytoplasm;Plasmid
UniRef90_E4HI80	4.33515	-2.5725	1.33916	-1.92097	0.0547349	0.0965862	Nude	g__Staphylococcus	NA	Acyltransferase	NA	NA	Acyltransferase;Transferase
UniRef90_E4HI84	7.5838	-3.56534	1.41717	-2.51582	0.0118755	0.0965862	Nude	g__Staphylococcus	Lactamase_B domain-containing protein	NA	NA	NA
UniRef90_E4HI91	4.18714	-2.50592	1.32	-1.89843	0.0576397	0.0965862	Nude	g__Staphylococcus	UvrD-like helicase ATP-binding domain-containing protein	NA	NA	NA	ATP-binding;Helicase;Hydrolase;Nucleotide-binding
UniRef90_F3NZH7	6.59054	-3.32972	1.41035	-2.36092	0.0182298	0.0965862	Nude	g__Staphylococcus	Cytochrome aa3 subunit 3	NA	NA	NA	Membrane;Transmembrane;Transmembrane helix
UniRef90_H9A129	5.74905	-3.09439	1.54832	-1.99855	0.045657	0.0965862	Nude	g__Staphylococcus	Cell division protein ZapA	NA	NA	NA	Coiled coil;Reference proteome
UniRef90_P0C1L0	4.86101	-2.78867	1.37641	-2.02605	0.0427597	0.0965862	Nude	g__Staphylococcus	Transposase for insertion sequence-like element IS431mec	NA	NA	Involved in the transposition of the insertion sequence	DNA recombination;DNA-binding;Transposable element;Transposition
UniRef90_UPI000282D12E	4.72072	-2.73762	1.48547	-1.84294	0.0653377	0.0965862	Nude	g__Staphylococcus	NA	NA	NA	NA
UniRef90_UPI0003C41CE5	5.57766	-3.04093	1.54139	-1.97285	0.0485131	0.0965862	Nude	g__Staphylococcus	NA	NA	NA	NA
UniRef90_W1W8M5	4.72072	-2.73762	1.48547	-1.84294	0.0653377	0.0965862	Nude	g__Staphylococcus	Cold shock protein CspA	NA	NA	NA	Cytoplasm;Reference proteome
UniRef90_W4TKF3	4.5533	-2.66687	1.3403	-1.98975	0.0466189	0.0965862	Nude	g__Staphylococcus	Glucokinase	NA	NA	NA	Kinase;Reference proteome;Transferase
UniRef90_W4TVS1	3.88738	-2.38485	1.23285	-1.93441	0.0530621	0.0965862	Nude	g__Staphylococcus	DUF308 domain-containing protein	NA	NA	NA	Membrane;Reference proteome;Transmembrane;Transmembrane helix
UniRef90_W4U358	4.31574	-2.56843	1.29634	-1.9813	0.047558	0.0965862	Nude	g__Staphylococcus	Peptidyl-prolyl cis-trans isomerase	NA	NA	PPIases accelerate the folding of proteins. It catalyzes the cis-trans isomerization of proline imidic peptide bonds in oligopeptides	Isomerase;Reference proteome;Rotamase
UniRef90_W4U3G9	6.77738	-3.3784	1.56725	-2.15562	0.031113	0.0965862	Nude	g__Staphylococcus	Cell division protein FtsL	NA	NA	NA	Membrane;Reference proteome;Transmembrane;Transmembrane helix
UniRef90_A0A085B160	5.45866	3.51119	1.59014	2.2081	0.0272375	0.0980593	Nude	g__Cutibacterium	Helix-turn-helix domain-containing protein	NA	NA	NA
UniRef90_A0A085B161	6.26754	-3.27789	1.35051	-2.42716	0.0152177	0.0980593	Nude	g__Cutibacterium	MOSC domain-containing protein	NA	NA	NA
UniRef90_A0A085B4L9	6.64159	3.78632	1.64703	2.29888	0.0215118	0.0980593	Nude	g__Cutibacterium	NA	Zn-dependent hydrolase	NA	NA	Hydrolase
UniRef90_A0A085B4X3	15.9504	-4.77895	1.4845	-3.21923	0.00128534	0.0980593	Nude	g__Cutibacterium	Pyridoxamine 5'-phosphate oxidase	NA	NA	NA
UniRef90_A0A0G9GH67	5.07693	3.41803	1.56851	2.17915	0.0293202	0.0980593	Nude	g__Cutibacterium	NA	NA	NA	NA
UniRef90_A0A1F0IH85	6.61665	3.77468	1.64773	2.29084	0.0219729	0.0980593	Nude	g__Cutibacterium	NA	NA	NA	NA
UniRef90_A0A1F0IHP1	5.13681	3.42547	1.57358	2.17686	0.0294909	0.0980593	Nude	g__Cutibacterium	NA	NA	NA	NA
UniRef90_A0A1N4VB68	5.62295	-3.0907	1.33523	-2.31474	0.0206273	0.0980593	Nude	g__Cutibacterium	NA	NA	NA	NA
UniRef90_A0A1N4VJT0	6.57691	3.81028	1.5573	2.44673	0.014416	0.0980593	Nude	g__Cutibacterium	NA	NA	NA	NA
UniRef90_A0A1N4XE64	14.4934	4.90302	1.75036	2.80114	0.00509221	0.0980593	Nude	g__Cutibacterium	NA	NA	NA	NA
UniRef90_A0A1N4Y9X7	12.0774	-4.33985	1.49633	-2.90034	0.00372761	0.0980593	Nude	g__Cutibacterium	NA	NA	NA	NA
UniRef90_A0A1N5BI10	4.90308	3.37013	1.55879	2.16202	0.0306166	0.0980593	Nude	g__Cutibacterium	NA	NA	NA	NA
UniRef90_A0A2B7I417	6.85336	-3.42517	1.40621	-2.43574	0.0148615	0.0980593	Nude	g__Cutibacterium	NA	Amidase	NA	NA
UniRef90_A0A2B7I5F4	10.8676	-4.1748	1.46419	-2.85126	0.00435461	0.0980593	Nude	g__Cutibacterium	Cytochrome c oxidase assembly factor 5	NA	NA	NA
UniRef90_A0A2B7I5I5	5.77233	3.59465	1.60434	2.24058	0.0250534	0.0980593	Nude	g__Cutibacterium	NA	DUF3017 domain-containing protein	NA	NA
UniRef90_A0A2B7I5X1	5.94618	3.63534	1.61298	2.25381	0.0242083	0.0980593	Nude	g__Cutibacterium	NA	NA	NA	NA
UniRef90_A0A2B7I643	5.01754	-2.89532	1.29398	-2.23752	0.0252521	0.0980593	Nude	g__Cutibacterium	PMT_2 domain-containing protein	NA	Glycolipid biosynthesis; glycosylphosphatidylinositol-anchor biosynthesis	NA	Endoplasmic reticulum;Glycosyltransferase;Membrane;Transferase;Transmembrane;Transmembrane helix
UniRef90_A0A2B7I7L8	5.50677	3.52182	1.59294	2.2109	0.0270428	0.0980593	Nude	g__Cutibacterium	NA	NA	NA	NA
UniRef90_A0A2B7I8Y6	6.49582	-3.33926	1.35294	-2.46814	0.0135816	0.0980593	Nude	g__Cutibacterium	NA	FadR family transcriptional regulator	NA	NA	DNA-binding;Transcription;Transcription regulation
UniRef90_A0A2B7I9M0	12.2006	4.66403	1.71095	2.72599	0.00641098	0.0980593	Nude	g__Cutibacterium	NA	Uncharacterized protein	NA	NA
UniRef90_A0A2B7I9Z5	7.45344	-3.56803	1.38643	-2.57355	0.0100662	0.0980593	Nude	g__Cutibacterium	NA	NA	NA	NA
UniRef90_A0A2B7ICI2	16.407	5.07561	1.78572	2.84234	0.00447839	0.0980593	Nude	g__Cutibacterium	Transposase	NA	NA	NA
UniRef90_A0A2B7ICQ7	10.9339	-4.18318	1.48908	-2.80924	0.00496592	0.0980593	Nude	g__Cutibacterium	NA	NA	NA	NA
UniRef90_A0A2B7IDF7	5.78927	-3.14147	1.33841	-2.34717	0.0189166	0.0980593	Nude	g__Cutibacterium	NA	Ornithine aminomutase	NA	NA
UniRef90_A0A2B7IE15	7.91107	-3.66603	1.39719	-2.62386	0.00869384	0.0980593	Nude	g__Cutibacterium	NA	LacI family DNA-binding transcriptional regulator	NA	NA	DNA-binding
UniRef90_A0A2B7IG44	25.023	5.67024	1.87533	3.02359	0.00249796	0.0980593	Nude	g__Cutibacterium	NA	DNA polymerase III subunit epsilon	NA	NA
UniRef90_A0A2B7IGX0	6.16427	-3.24851	1.35509	-2.39726	0.0165181	0.0980593	Nude	g__Cutibacterium	NA	NA	NA	NA
UniRef90_A0A2B7IGX9	4.97623	-2.8798	1.2954	-2.2231	0.0262091	0.0980593	Nude	g__Cutibacterium	NA	L-ribulose-5-phosphate 3-epimerase	NA	NA
UniRef90_A0A2B7ITA5	20.8168	5.41023	1.83576	2.94713	0.00320742	0.0980593	Nude	g__Cutibacterium	NA	NA	NA	NA
UniRef90_A0A2B7IU29	5.87189	-3.16694	1.33465	-2.37286	0.0176507	0.0980593	Nude	g__Cutibacterium	NA	NA	NA	NA
UniRef90_A0A2B7IYY4	30.6049	5.95536	1.91188	3.11493	0.00183989	0.0980593	Nude	g__Cutibacterium	NA	Alcohol dehydrogenase	NA	NA
UniRef90_A0A2B7J033	6.4132	-3.31683	1.35531	-2.44729	0.0143934	0.0980593	Nude	g__Cutibacterium	NA	NA	NA	NA
UniRef90_A0A2B7J1I3	6.44705	-3.33685	1.31635	-2.53493	0.0112469	0.0980593	Nude	g__Cutibacterium	NA	Uncharacterized protein	NA	NA
UniRef90_A0A2B7JML4	7.20558	-3.51035	1.39515	-2.51611	0.0118658	0.0980593	Nude	g__Cutibacterium	NA	NA	NA	NA
UniRef90_A0A2B7JN79	5.33378	-2.99434	1.36726	-2.19003	0.028522	0.0980593	Nude	g__Cutibacterium	DUF3267 domain-containing protein	NA	NA	NA
UniRef90_A0A2B7JNE0	6.06171	3.65445	1.62058	2.25503	0.0241313	0.0980593	Nude	g__Cutibacterium	NA	Uncharacterized protein	NA	NA
UniRef90_A0A2B7JP34	12.8348	4.72934	1.73877	2.71994	0.00652939	0.0980593	Nude	g__Cutibacterium	Transposase	NA	NA	NA
UniRef90_A0A2B7JRC0	5.09289	3.41521	1.57087	2.17409	0.0296982	0.0980593	Nude	g__Cutibacterium	NA	Transporter	NA	NA	Membrane;Transmembrane;Transmembrane helix
UniRef90_A0A2B7JT03	10.7611	-4.16011	1.45163	-2.86582	0.00415928	0.0980593	Nude	g__Cutibacterium	NA	NA	NA	NA
UniRef90_A0A2B7JWL0	6.80352	-3.42234	1.33912	-2.55566	0.0105988	0.0980593	Nude	g__Cutibacterium	Secreted protein	NA	NA	NA
UniRef90_A0A2C6LJ38	5.64155	3.55674	1.59943	2.22376	0.0261646	0.0980593	Nude	g__Cutibacterium	Transposase	NA	NA	NA
UniRef90_A0A2C6LJZ4	5.47268	-3.01904	1.3153	-2.29533	0.0217143	0.0980593	Nude	g__Cutibacterium	Transposase	NA	NA	NA
UniRef90_A0A2C6LLW8	5.62082	-3.0942	1.31413	-2.35455	0.018545	0.0980593	Nude	g__Cutibacterium	NA	SreG protein-coupled chemoreceptor family protein	NA	NA	Receptor
UniRef90_A0A2M9XIX7	6.64159	3.78632	1.64703	2.29888	0.0215118	0.0980593	Nude	g__Cutibacterium	NA	Uncharacterized protein	NA	NA
UniRef90_A0A2M9XJ56	10.4679	-4.10496	1.52418	-2.69322	0.00707646	0.0980593	Nude	g__Cutibacterium	NA	Uncharacterized protein	NA	NA
UniRef90_A0A371N3I0	7.07525	-3.48571	1.3539	-2.57458	0.0100362	0.0980593	Nude	g__Cutibacterium	NA	NA	NA	NA
UniRef90_A0A371N419	5.99582	-3.20427	1.3308	-2.40778	0.0160501	0.0980593	Nude	g__Cutibacterium	NA	NA	NA	NA
UniRef90_A0A371N4M2	52.2493	6.73035	1.92449	3.49721	0.000470153	0.0980593	Nude	g__Cutibacterium	NA	NA	NA	NA
UniRef90_A0A371N4W5	11.9161	4.62677	1.71616	2.696	0.00701779	0.0980593	Nude	g__Cutibacterium	NA	NA	NA	NA
UniRef90_A0A371N5I6	8.09057	-3.70867	1.37049	-2.7061	0.0068079	0.0980593	Nude	g__Cutibacterium	NA	NA	NA	NA
UniRef90_A0A371N5K1	5.94618	3.63534	1.61298	2.25381	0.0242083	0.0980593	Nude	g__Cutibacterium	NA	Prephenate dehydratase	NA	NA
UniRef90_A0A371N689	8.67106	-3.82157	1.3807	-2.76785	0.0056427	0.0980593	Nude	g__Cutibacterium	NA	NA	NA	NA
UniRef90_A0A371N692	5.58268	3.53844	1.59731	2.21525	0.026743	0.0980593	Nude	g__Cutibacterium	Enolase_N domain-containing protein	NA	NA	NA
UniRef90_A0A371N6N2	5.74689	-3.13014	1.32912	-2.35505	0.0185203	0.0980593	Nude	g__Cutibacterium	NA	NA	NA	NA
UniRef90_A0A371N801	5.82444	3.60084	1.60845	2.2387	0.0251757	0.0980593	Nude	g__Cutibacterium	NA	NA	NA	NA
UniRef90_A0A371N8H4	7.23623	-3.52869	1.3418	-2.62982	0.00854297	0.0980593	Nude	g__Cutibacterium	NA	NA	NA	NA
UniRef90_A0A371N9U7	6.30992	-3.28828	1.35959	-2.41859	0.0155808	0.0980593	Nude	g__Cutibacterium	NA	NA	NA	NA
UniRef90_A0A371NAL4	6.32206	3.76108	1.54051	2.44145	0.0146282	0.0980593	Nude	g__Cutibacterium	NA	NA	NA	NA
UniRef90_A0A371NB90	6.73889	3.80097	1.65316	2.29921	0.0214929	0.0980593	Nude	g__Cutibacterium	NA	NA	NA	NA
UniRef90_A0A371NBD8	5.08058	-2.91579	1.30229	-2.23897	0.0251581	0.0980593	Nude	g__Cutibacterium	NA	NA	NA	NA
UniRef90_A0A371NBG7	19.5979	5.3602	1.71112	3.13257	0.00173283	0.0980593	Nude	g__Cutibacterium	NA	NA	NA	NA
UniRef90_A0A3A8VK71	4.99902	-2.88272	1.32174	-2.181	0.0291834	0.0980593	Nude	g__Cutibacterium	NA	NA	NA	NA
UniRef90_A0A3A8VU78	6.95558	-3.45177	1.38525	-2.4918	0.0127099	0.0980593	Nude	g__Cutibacterium	NA	NA	NA	NA
UniRef90_A0A3A8VUU9	5.1023	-2.92103	1.31371	-2.2235	0.0261824	0.0980593	Nude	g__Cutibacterium	NA	NA	NA	NA
UniRef90_A0A3A8W1J6	8.82951	-3.84274	1.43689	-2.67435	0.0074874	0.0980593	Nude	g__Cutibacterium	NA	NA	NA	NA
UniRef90_A0A3A8W722	8.76692	-3.82231	1.50029	-2.54771	0.0108432	0.0980593	Nude	g__Cutibacterium	NA	NA	NA	NA
UniRef90_A0A3A8W8N7	5.82444	3.60084	1.60845	2.2387	0.0251757	0.0980593	Nude	g__Cutibacterium	NA	NA	NA	NA
UniRef90_A0A3A8WAB9	6.98929	3.85594	1.66309	2.31854	0.02042	0.0980593	Nude	g__Cutibacterium	NA	NA	NA	NA
UniRef90_A0A3A8WE11	7.28967	3.95614	1.58088	2.50248	0.0123325	0.0980593	Nude	g__Cutibacterium	TPP_enzyme_N domain-containing protein	NA	NA	NA
UniRef90_A0A3D8Z307	7.10466	3.87345	1.66975	2.31978	0.0203528	0.0980593	Nude	g__Cutibacterium	NA	NA	NA	NA
UniRef90_A0A3D8Z434	17.9538	3.29835	1.52891	2.15732	0.0309807	0.0980593	Nude	g__Cutibacterium	NA	NA	NA	NA
UniRef90_A0A3D8Z535	5.27578	3.46403	1.58066	2.19152	0.0284144	0.0980593	Nude	g__Cutibacterium	NA	NA	NA	NA
UniRef90_A0A3D8Z6A9	4.95183	3.37468	1.56336	2.1586	0.030881	0.0980593	Nude	g__Cutibacterium	NA	NA	NA	NA
UniRef90_A0A3D8Z7X3	9.39403	4.30142	1.65244	2.60307	0.00923919	0.0980593	Nude	g__Cutibacterium	NA	NA	NA	NA
UniRef90_A0A3D8Z8C2	7.42639	-3.56804	1.35583	-2.63163	0.00849762	0.0980593	Nude	g__Cutibacterium	NA	NA	NA	NA
UniRef90_A0A3D8ZNF1	13.8737	4.84052	1.74666	2.7713	0.00558332	0.0980593	Nude	g__Cutibacterium	NA	NA	NA	NA
UniRef90_A0A3D8ZNF8	4.91	3.36464	1.56066	2.15592	0.0310902	0.0980593	Nude	g__Cutibacterium	NA	NA	NA	NA
UniRef90_A0A3E2DDC5	9.72786	4.34771	1.65949	2.61991	0.00879539	0.0980593	Nude	g__Cutibacterium	NA	NA	NA	NA
UniRef90_D1YAU3	6.6995	3.79011	1.65211	2.2941	0.021785	0.0980593	Nude	g__Cutibacterium	Transcriptional regulator	NA	NA	NA
UniRef90_D1YBD6	6.19022	3.68461	1.62661	2.2652	0.0235002	0.0980593	Nude	g__Cutibacterium	LysR family transcriptional regulator	NA	NA	NA
UniRef90_D1YBG4	6.64159	3.78632	1.64703	2.29888	0.0215118	0.0980593	Nude	g__Cutibacterium	SAM-dependent methyltransferase	NA	NA	NA
UniRef90_D1YCI3	14.46	4.89817	1.75349	2.79338	0.00521607	0.0980593	Nude	g__Cutibacterium	Secreted protein	NA	NA	NA
UniRef90_D1YD72	23.7405	-5.37267	1.62747	-3.30123	0.000962603	0.0980593	Nude	g__Cutibacterium	Peroxiredoxin	NA	NA	NA
UniRef90_D1YFG6	23.377	5.57471	1.85961	2.99779	0.00271949	0.0980593	Nude	g__Cutibacterium	NA	Uncharacterized protein	NA	NA
UniRef90_D4H9A2	6.51648	-3.34481	1.35246	-2.47313	0.0133936	0.0980593	Nude	g__Cutibacterium	NA	NA	NA	NA
UniRef90_D4H9K3	5.07693	3.41803	1.56851	2.17915	0.0293202	0.0980593	Nude	g__Cutibacterium	NA	NA	NA	NA
UniRef90_D4HAK2	6.24156	-3.2788	1.31717	-2.48928	0.0128003	0.0980593	Nude	g__Cutibacterium	NA	NA	NA	NA
UniRef90_D4HAX9	6.64159	3.78632	1.64703	2.29888	0.0215118	0.0980593	Nude	g__Cutibacterium	NA	NA	NA	NA
UniRef90_D4HCE8	7.49582	-3.57672	1.39327	-2.56715	0.0102539	0.0980593	Nude	g__Cutibacterium	NA	NA	NA	NA
UniRef90_D4HCF9	4.93599	-2.86155	1.31042	-2.1837	0.0289846	0.0980593	Nude	g__Cutibacterium	NA	NA	NA	NA
UniRef90_D4HCJ2	18.4862	-4.99126	1.37266	-3.63618	0.000276707	0.0980593	Nude	g__Cutibacterium	NA	NA	NA	NA
UniRef90_D4HCQ0	5.1771	3.48981	1.48983	2.34242	0.0191592	0.0980593	Nude	g__Cutibacterium	NA	NA	NA	NA
UniRef90_D4HDA9	38.8704	6.29241	1.96334	3.20495	0.00135087	0.0980593	Nude	g__Cutibacterium	NA	NA	NA	NA
UniRef90_D4HDF2	13.4481	-4.50785	1.50108	-3.00308	0.00267265	0.0980593	Nude	g__Cutibacterium	NA	NA	NA	NA
UniRef90_D4HEP5	4.93386	-2.86681	1.28667	-2.22809	0.0258748	0.0980593	Nude	g__Cutibacterium	NA	NA	NA	NA
UniRef90_D4HEP8	5.22162	3.49943	1.49278	2.34423	0.0190664	0.0980593	Nude	g__Cutibacterium	NA	NA	NA	NA
UniRef90_D4HF27	5.97943	-3.193	1.39048	-2.29633	0.0216572	0.0980593	Nude	g__Cutibacterium	NA	NA	NA	NA
UniRef90_D4HFF1	6.05672	-3.22404	1.32235	-2.43812	0.014764	0.0980593	Nude	g__Cutibacterium	NA	NA	NA	NA
UniRef90_D4HFI9	11.8003	-4.3053	1.46447	-2.93984	0.00328387	0.0980593	Nude	g__Cutibacterium	NA	NA	NA	NA
UniRef90_E4HGJ7	5.22517	-2.96794	1.29767	-2.28713	0.022188	0.0980593	Nude	g__Cutibacterium	HTH araC/xylS-type domain-containing protein	NA	NA	NA
UniRef90_E6D3J4	13.9176	4.84456	1.74633	2.77415	0.00553468	0.0980593	Nude	g__Cutibacterium	NA	Uncharacterized protein	NA	NA
UniRef90_E6D529	6.28607	-3.28624	1.33361	-2.46417	0.0137329	0.0980593	Nude	g__Cutibacterium	DUF2292 domain-containing protein	NA	NA	NA
UniRef90_E6D598	4.95558	-2.87197	1.2962	-2.21569	0.0267129	0.0980593	Nude	g__Cutibacterium	PTS EIIC type-3 domain-containing protein	NA	NA	NA	Cell membrane;Membrane;Sugar transport;Transmembrane;Transmembrane helix;Transport
UniRef90_E6D6H5	20.2795	-5.14378	1.53855	-3.34327	0.000827974	0.0980593	Nude	g__Cutibacterium	Transposase	NA	NA	NA
UniRef90_E6D6K0	5.09289	3.41521	1.57087	2.17409	0.0296982	0.0980593	Nude	g__Cutibacterium	Transposase	NA	NA	NA
UniRef90_E6D6N8	12.8459	-4.43645	1.49866	-2.96028	0.00307358	0.0980593	Nude	g__Cutibacterium	NA	Uncharacterized protein	NA	NA
UniRef90_E6D6X8	7.91557	4.06711	1.60339	2.53657	0.0111946	0.0980593	Nude	g__Cutibacterium	NA	Uncharacterized protein	NA	NA
UniRef90_E6D7Y9	15.3733	4.97819	1.78951	2.78188	0.00540455	0.0980593	Nude	g__Cutibacterium	Transposase	NA	NA	NA
UniRef90_E6D8K0	6.6995	3.79011	1.65211	2.2941	0.021785	0.0980593	Nude	g__Cutibacterium	Colicin V production protein	NA	NA	NA
UniRef90_E6D8U5	7.96984	-3.681	1.38035	-2.66672	0.00765958	0.0980593	Nude	g__Cutibacterium	Oxidoreductase	NA	NA	NA
UniRef90_E6D9G3	13.3009	4.78449	1.72909	2.76706	0.00565644	0.0980593	Nude	g__Cutibacterium	Secreted protein	NA	NA	NA
UniRef90_E6DAF8	5.87673	3.61176	1.61139	2.24139	0.0250006	0.0980593	Nude	g__Cutibacterium	Transposase	NA	NA	NA
UniRef90_F3P1I8	5.37295	-3.01189	1.32404	-2.27477	0.0229196	0.0980593	Nude	g__Cutibacterium	NA	Phosphotransferase enzyme family protein	NA	NA	Transferase
UniRef90_F3P4K4	4.90308	3.37013	1.55879	2.16202	0.0306166	0.0980593	Nude	g__Cutibacterium	NA	Toxin-antitoxin system, toxin component domain protein	NA	NA
UniRef90_F9NTC1	6.73889	3.80097	1.65316	2.29921	0.0214929	0.0980593	Nude	g__Cutibacterium	NA	DivIVA protein	NA	NA	Coiled coil
UniRef90_F9NV28	8.18601	-3.70457	1.33984	-2.76492	0.00569359	0.0980593	Nude	g__Cutibacterium	DUF3499 domain-containing protein	NA	NA	NA
UniRef90_F9NV88	6.81544	3.82156	1.65518	2.30885	0.0209518	0.0980593	Nude	g__Cutibacterium	NA	Addiction module toxin, RelE/StbE family	NA	NA	Toxin-antitoxin system
UniRef90_F9NVW8	5.53927	-3.06548	1.32733	-2.3095	0.0209156	0.0980593	Nude	g__Cutibacterium	NA	Drug resistance MFS transporter, drug:H+ antiporter-2 family	NA	NA	Membrane;Transmembrane;Transmembrane helix
UniRef90_F9NWR2	5.59848	3.55259	1.59574	2.2263	0.0259943	0.0980593	Nude	g__Cutibacterium	NA	Alanine racemase, N-terminal domain protein	NA	NA
UniRef90_F9NXM3	5.66213	-3.10744	1.31325	-2.36622	0.0179706	0.0980593	Nude	g__Cutibacterium	NA	ABC transporter, ATP-binding protein	NA	NA	ATP-binding;Nucleotide-binding
UniRef90_F9NYH1	7.2716	3.95186	1.58252	2.49719	0.012518	0.0980593	Nude	g__Cutibacterium	NA	Methylmalonyl-CoA carboxyltransferase 1.3S subunit	NA	NA	Biotin;Transferase
UniRef90_G4CVG2	5.08058	-2.91579	1.30229	-2.23897	0.0251581	0.0980593	Nude	g__Cutibacterium	NA	Enoyl-CoA hydratase/isomerase	NA	NA	Hydrolase;Isomerase;Lyase;Reference proteome
UniRef90_G4CX06	5.62295	-3.0907	1.33523	-2.31474	0.0206273	0.0980593	Nude	g__Cutibacterium	NA	Ribose ABC superfamily ATP binding cassette transporter, binding protein	NA	NA	Reference proteome;Signal
UniRef90_G4CYY8	4.90308	3.37013	1.55879	2.16202	0.0306166	0.0980593	Nude	g__Cutibacterium	Hydrolase	NA	NA	NA	Reference proteome
UniRef90_H9ZMR1	5.3944	3.49084	1.58768	2.1987	0.0278991	0.0980593	Nude	g__Cutibacterium	NA	Uncharacterized protein	NA	NA	Membrane;Transmembrane;Transmembrane helix
UniRef90_H9ZMR4	8.03027	4.08848	1.60552	2.54652	0.0108803	0.0980593	Nude	g__Cutibacterium	NA	Pilus assembly protein TadE	NA	NA	Membrane;Transmembrane;Transmembrane helix
UniRef90_H9ZMS1	10.6387	-4.12438	1.51516	-2.72207	0.00648744	0.0980593	Nude	g__Cutibacterium	EAL domain-containing protein	NA	NA	NA
UniRef90_Q6A5C0	5.54033	-3.06379	1.34118	-2.28439	0.0223484	0.0980593	Nude	g__Cutibacterium	SURF1-like protein	NA	NA	NA	Cell membrane;Membrane;Transmembrane;Transmembrane helix
UniRef90_Q6A5U7	5.77233	3.59465	1.60434	2.24058	0.0250534	0.0980593	Nude	g__Cutibacterium	50S ribosomal protein L33 2	NA	NA	NA	Ribonucleoprotein;Ribosomal protein
UniRef90_Q6A5U8	20.0902	5.36024	1.82877	2.93107	0.00337796	0.0980593	Nude	g__Cutibacterium	50S ribosomal protein L28	NA	NA	NA	Ribonucleoprotein;Ribosomal protein
UniRef90_Q6A6J5	5.94618	3.63534	1.61298	2.25381	0.0242083	0.0980593	Nude	g__Cutibacterium	50S ribosomal protein L33 1	NA	NA	NA	Ribonucleoprotein;Ribosomal protein
UniRef90_Q6A6N0	5.31099	-2.99053	1.32831	-2.25138	0.0243614	0.0980593	Nude	g__Cutibacterium	30S ribosomal protein S19	NA	NA	Protein S19 forms a complex with S13 that binds strongly to the 16S ribosomal RNA	Ribonucleoprotein;Ribosomal protein;RNA-binding;rRNA-binding
UniRef90_Q6A6N5	6.3459	-3.30611	1.32247	-2.49995	0.012421	0.0980593	Nude	g__Cutibacterium	30S ribosomal protein S17	NA	NA	One of the primary rRNA binding proteins, it binds specifically to the 5'-end of 16S ribosomal RNA	Ribonucleoprotein;Ribosomal protein;RNA-binding;rRNA-binding
UniRef90_Q6A6P0	6.64159	3.78632	1.64703	2.29888	0.0215118	0.0980593	Nude	g__Cutibacterium	30S ribosomal protein S8	NA	NA	One of the primary rRNA binding proteins, it binds directly to 16S rRNA central domain where it helps coordinate assembly of the platform of the 30S subunit	Ribonucleoprotein;Ribosomal protein;RNA-binding;rRNA-binding
UniRef90_Q6A6P1	5.1023	-2.92103	1.31371	-2.2235	0.0261824	0.0980593	Nude	g__Cutibacterium	50S ribosomal protein L6	NA	NA	This protein binds to the 23S rRNA, and is important in its secondary structure. It is located near the subunit interface in the base of the L7/L12 stalk, and near the tRNA binding site of the peptidyltransferase center	Ribonucleoprotein;Ribosomal protein;RNA-binding;rRNA-binding
UniRef90_Q6A6T3	5.01968	-2.89046	1.31981	-2.19005	0.0285203	0.0980593	Nude	g__Cutibacterium	50S ribosomal protein L13	NA	NA	This protein is one of the early assembly proteins of the 50S ribosomal subunit, although it is not seen to bind rRNA by itself. It is important during the early stages of 50S assembly	Ribonucleoprotein;Ribosomal protein
UniRef90_Q6A6T7	5.03927	-2.90051	1.30416	-2.22403	0.0261461	0.0980593	Nude	g__Cutibacterium	Pantothenate kinase	NA	Cofactor biosynthesis; coenzyme A biosynthesis; CoA from (R)-pantothenate: step 1/5	NA	ATP-binding;Coenzyme A biosynthesis;Cytoplasm;Kinase;Nucleotide-binding;Transferase
UniRef90_Q6A6W1	4.97303	-2.88809	1.27156	-2.2713	0.0231287	0.0980593	Nude	g__Cutibacterium	Co-chaperonin GroES	NA	NA	Together with the chaperonin GroEL, plays an essential role in assisting protein folding. The GroEL-GroES system forms a nano-cage that allows encapsulation of the non-native substrate proteins and provides a physical environment optimized to promote and accelerate protein folding. GroES binds to the apical surface of the GroEL ring, thereby capping the opening of the GroEL channel	Chaperone;Cytoplasm
UniRef90_Q6A749	5.07693	3.41803	1.56851	2.17915	0.0293202	0.0980593	Nude	g__Cutibacterium	NA	Conserved protein	NA	NA
UniRef90_Q6A7P7	5.59697	-3.09332	1.2945	-2.38959	0.0168671	0.0980593	Nude	g__Cutibacterium	4-hydroxy-tetrahydrodipicolinate reductase	NA	Amino-acid biosynthesis; L-lysine biosynthesis via DAP pathway; (S)-tetrahydrodipicolinate from L-aspartate: step 4/4	Catalyzes the conversion of 4-hydroxy-tetrahydrodipicolinate (HTPA) to tetrahydrodipicolinate	Amino-acid biosynthesis;Cytoplasm;Diaminopimelate biosynthesis;Lysine biosynthesis;NAD;NADP;Oxidoreductase
UniRef90_Q6A7V2	6.01861	-3.20759	1.35067	-2.37482	0.0175575	0.0980593	Nude	g__Cutibacterium	50S ribosomal protein L35	NA	NA	NA	Ribonucleoprotein;Ribosomal protein
UniRef90_Q6A7Y5	9.02262	4.24458	1.63819	2.59101	0.00956941	0.0980593	Nude	g__Cutibacterium	Sec-independent protein translocase protein TatA	NA	NA	Part of the twin-arginine translocation (Tat) system that transports large folded proteins containing a characteristic twin-arginine motif in their signal peptide across membranes. TatA could form the protein-conducting channel of the Tat system	Cell membrane;Membrane;Protein transport;Translocation;Transmembrane;Transmembrane helix;Transport
UniRef90_Q6A7Z9	9.29241	4.28923	1.64201	2.61219	0.0089965	0.0980593	Nude	g__Cutibacterium	NA	3-isopropylmalate dehydratase large subunit	NA	NA	Iron;Iron-sulfur;Lyase;Metal-binding
UniRef90_Q6A814	5.24689	-2.97297	1.30655	-2.27543	0.0228799	0.0980593	Nude	g__Cutibacterium	Acetylglutamate kinase	NA	Amino-acid biosynthesis; L-arginine biosynthesis; N(2)-acetyl-L-ornithine from L-glutamate: step 2/4	Catalyzes the ATP-dependent phosphorylation of N-acetyl-L-glutamate	Amino-acid biosynthesis;Arginine biosynthesis;ATP-binding;Cytoplasm;Kinase;Nucleotide-binding;Transferase
UniRef90_Q6A8B4	12.6248	4.70675	1.72862	2.72283	0.00647247	0.0980593	Nude	g__Cutibacterium	50S ribosomal protein L31	NA	NA	Binds the 23S rRNA	Metal-binding;Ribonucleoprotein;Ribosomal protein;RNA-binding;rRNA-binding;Zinc
UniRef90_Q6A8F5	7.91213	-3.66544	1.40451	-2.60976	0.00906064	0.0980593	Nude	g__Cutibacterium	DUF4157 domain-containing protein	NA	NA	NA
UniRef90_Q6A8H5	6.79033	-3.41022	1.3955	-2.44372	0.0145366	0.0980593	Nude	g__Cutibacterium	DNA-directed RNA polymerase subunit omega	NA	NA	Promotes RNA polymerase assembly. Latches the N- and C-terminal regions of the beta' subunit thereby facilitating its interaction with the beta and alpha subunits	DNA-directed RNA polymerase;Nucleotidyltransferase;Transcription;Transferase
UniRef90_Q6A9B3	5.88935	-3.17804	1.3109	-2.42431	0.0153374	0.0980593	Nude	g__Cutibacterium	30S ribosomal protein S20	NA	NA	Binds directly to 16S ribosomal RNA	Ribonucleoprotein;Ribosomal protein;RNA-binding;rRNA-binding
UniRef90_Q6A9J5	5.45558	-3.03988	1.31972	-2.30343	0.0212549	0.0980593	Nude	g__Cutibacterium	Probable cell division protein WhiA	NA	NA	Involved in cell division and chromosome segregation	Cell cycle;Cell division;DNA-binding
UniRef90_Q6A9Q5	4.90308	3.37013	1.55879	2.16202	0.0306166	0.0980593	Nude	g__Cutibacterium	Phospho-N-acetylmuramoyl-pentapeptide-transferase	NA	Cell wall biogenesis; peptidoglycan biosynthesis	Catalyzes the initial step of the lipid cycle reactions in the biosynthesis of the cell wall peptidoglycan: transfers peptidoglycan precursor phospho-MurNAc-pentapeptide from UDP-MurNAc-pentapeptide onto the lipid carrier undecaprenyl phosphate, yielding undecaprenyl-pyrophosphoryl-MurNAc-pentapeptide, known as lipid I	Cell cycle;Cell division;Cell membrane;Cell shape;Cell wall biogenesis/degradation;Magnesium;Membrane;Metal-binding;Peptidoglycan synthesis;Transferase;Transmembrane;Transmembrane helix
UniRef90_Q6A9R5	6.08058	-3.22583	1.34744	-2.39403	0.0166642	0.0980593	Nude	g__Cutibacterium	Secreted protein	NA	NA	NA
UniRef90_Q6A9Z0	5.76754	-3.13661	1.32834	-2.3613	0.0182112	0.0980593	Nude	g__Cutibacterium	Lipoprotein	NA	NA	NA	Signal
UniRef90_Q6AA93	5.91427	-3.17803	1.34402	-2.36457	0.0180509	0.0980593	Nude	g__Cutibacterium	Exodeoxyribonuclease 7 small subunit	NA	NA	Bidirectionally degrades single-stranded DNA into large acid-insoluble oligonucleotides, which are then degraded further into small acid-soluble oligonucleotides	Cytoplasm;Exonuclease;Hydrolase;Nuclease
UniRef90_Q6AAQ5	4.91427	-2.85618	1.29801	-2.20044	0.0277758	0.0980593	Nude	g__Cutibacterium	NA	Conserved protein	NA	NA
UniRef90_Q6AB99	6.09803	-3.23608	1.32208	-2.44771	0.0143766	0.0980593	Nude	g__Cutibacterium	Recombination protein RecR	NA	NA	May play a role in DNA repair. It seems to be involved in an RecBC-independent recombinational process of DNA repair. It may act with RecF and RecO	DNA damage;DNA recombination;DNA repair;Metal-binding;Zinc;Zinc-finger
UniRef90_Q6ABQ2	6.45451	-3.32809	1.35403	-2.45791	0.0139748	0.0980593	Nude	g__Cutibacterium	Inosine-guanosine phosphorylase	NA	NA	NA
UniRef90_Q6ABT9	5.85336	-3.15781	1.36332	-2.31626	0.0205442	0.0980593	Nude	g__Cutibacterium	DUF5753 domain-containing protein	NA	NA	NA
UniRef90_U7J7D4	8.5759	4.17662	1.62653	2.56781	0.0102344	0.0980593	Nude	g__Cutibacterium	NA	NA	NA	NA
UniRef90_U7J9Q1	5.20451	-2.96061	1.29817	-2.2806	0.0225721	0.0980593	Nude	g__Cutibacterium	NA	NA	NA	NA
UniRef90_U7M1H2	5.39468	-3.01711	1.33735	-2.25603	0.0240687	0.0980593	Nude	g__Cutibacterium	NA	NA	NA	NA
UniRef90_U7MA17	6.06171	3.65445	1.62058	2.25503	0.0241313	0.0980593	Nude	g__Cutibacterium	NA	NA	NA	NA
UniRef90_U7MD33	5.77096	3.58444	1.60664	2.23101	0.0256804	0.0980593	Nude	g__Cutibacterium	NA	NA	NA	NA
UniRef90_UPI0001EF3DFD	6.12003	3.67477	1.62161	2.26613	0.0234435	0.0980593	Nude	g__Cutibacterium	NA	NA	NA	NA
UniRef90_UPI0001F0BD97	6.62295	-3.36914	1.37923	-2.44277	0.0145752	0.0980593	Nude	g__Cutibacterium	NA	NA	NA	NA
UniRef90_UPI00093BCEEE	5.32179	3.47449	1.5834	2.19432	0.0282121	0.0980593	Nude	g__Cutibacterium	NA	NA	NA	NA
UniRef90_UPI00093F5D8C	5.25078	3.46436	1.57784	2.19563	0.0281182	0.0980593	Nude	g__Cutibacterium	NA	NA	NA	NA
UniRef90_UPI000E225711	6.01754	-3.20895	1.33941	-2.3958	0.016584	0.0980593	Nude	g__Cutibacterium	NA	NA	NA	NA
UniRef90_UPI000E251655	3.27597e+07	1.22842	0.487131	2.52173	0.0116778	0.0980593	Nude	g__Cutibacterium	NA	NA	NA	NA
UniRef90_W4TEM2	6.76754	-3.40668	1.37231	-2.48244	0.0130486	0.0980593	Nude	g__Cutibacterium	NA	Vitamin-B12 independent methionine synthase family protein	NA	NA	Reference proteome
UniRef90_W4TEY1	6.81544	3.82156	1.65518	2.30885	0.0209518	0.0980593	Nude	g__Cutibacterium	Chitinase	NA	NA	NA	Reference proteome;Signal
UniRef90_W4TF26	11.7152	4.60482	1.70816	2.69578	0.00702238	0.0980593	Nude	g__Cutibacterium	DNA topoisomerase (ATP-hydrolyzing)	NA	NA	NA	DNA-binding;Isomerase;Reference proteome;Topoisomerase
UniRef90_W4TF62	6.71236	3.79249	1.65279	2.2946	0.0217562	0.0980593	Nude	g__Cutibacterium	NA	Holo-[acyl-carrier protein] synthase	NA	NA	Reference proteome
UniRef90_W4TFE8	5.28927	-2.98532	1.31602	-2.26845	0.023302	0.0980593	Nude	g__Cutibacterium	YheO-like protein	NA	NA	NA	Reference proteome
UniRef90_W4TFH7	5.59848	3.55259	1.59574	2.2263	0.0259943	0.0980593	Nude	g__Cutibacterium	NA	N-acetylglucosamine kinase	NA	NA	Kinase;Reference proteome;Transferase
UniRef90_W4TFX8	6.98929	3.85594	1.66309	2.31854	0.02042	0.0980593	Nude	g__Cutibacterium	NA	Lysophospholipase	NA	NA	Reference proteome
UniRef90_W4THI1	5.45866	3.51119	1.59014	2.2081	0.0272375	0.0980593	Nude	g__Cutibacterium	NA	Membrane protein	NA	NA	Membrane;Reference proteome;Transmembrane;Transmembrane helix
UniRef90_W4THL1	36.8172	6.24252	1.83847	3.39551	0.000685017	0.0980593	Nude	g__Cutibacterium	Lipoprotein	NA	NA	NA	Reference proteome
UniRef90_W4THN9	5.94618	3.63534	1.61298	2.25381	0.0242083	0.0980593	Nude	g__Cutibacterium	Secreted protein	NA	NA	NA	Reference proteome
UniRef90_W4TID6	4.90308	3.37013	1.55879	2.16202	0.0306166	0.0980593	Nude	g__Cutibacterium	NA	Hypothetical membrane protein	NA	NA	Membrane;Reference proteome;Transmembrane;Transmembrane helix
UniRef90_W4TIK6	38.2566	-6.07968	1.57371	-3.86328	0.000111874	0.0980593	Nude	g__Cutibacterium	Lipoprotein	NA	NA	NA	Reference proteome;Signal
UniRef90_W4TJK2	6.05139	-3.23189	1.30001	-2.48605	0.0129168	0.0980593	Nude	g__Cutibacterium	Methyltransferase	NA	NA	NA	Reference proteome
UniRef90_W4TJK8	6.2202	3.73896	1.54043	2.42722	0.0152152	0.0980593	Nude	g__Cutibacterium	NA	Uncharacterized protein	NA	NA	Reference proteome
UniRef90_W4TK20	6.29388	3.71301	1.6302	2.27764	0.0227477	0.0980593	Nude	g__Cutibacterium	Phytanoyl-CoA dioxygenase	NA	NA	NA	Reference proteome
UniRef90_W4TKZ1	6.46774	3.75016	1.63869	2.28852	0.0221075	0.0980593	Nude	g__Cutibacterium	NA	Arogenate dehydrogenase	NA	NA	Oxidoreductase;Reference proteome
UniRef90_W4TL96	6.51968	-3.34172	1.38667	-2.40989	0.0159572	0.0980593	Nude	g__Cutibacterium	B3_4 domain-containing protein	NA	NA	NA	Reference proteome
UniRef90_W4TLN8	5.59848	3.55259	1.59574	2.2263	0.0259943	0.0980593	Nude	g__Cutibacterium	NA	Possible toxin to DivIC	NA	NA	Reference proteome
UniRef90_W4TMD9	5.64155	3.55674	1.59943	2.22376	0.0261646	0.0980593	Nude	g__Cutibacterium	NA	L-ribulose-5-phosphate 4-epimerase	NA	NA	Reference proteome
UniRef90_W4TMG8	5.64155	3.55674	1.59943	2.22376	0.0261646	0.0980593	Nude	g__Cutibacterium	DUF1421 domain-containing protein	NA	NA	NA	Glycosyltransferase;Reference proteome;Transferase
UniRef90_W4TMQ4	5.59848	3.55259	1.59574	2.2263	0.0259943	0.0980593	Nude	g__Cutibacterium	NA	WhiB-like transcription regulator	NA	NA	Reference proteome
UniRef90_W4TP27	5.09289	3.41521	1.57087	2.17409	0.0296982	0.0980593	Nude	g__Cutibacterium	NA	Membrane protein hemolysin III	NA	NA	Membrane;Reference proteome;Transmembrane;Transmembrane helix
UniRef90_W4TPB3	5.09289	3.41521	1.57087	2.17409	0.0296982	0.0980593	Nude	g__Cutibacterium	NA	Membrane-spanning protein	NA	NA	Membrane;Reference proteome;Transmembrane;Transmembrane helix
UniRef90_W4TPH0	5.42463	3.5092	1.58689	2.21137	0.0270103	0.0980593	Nude	g__Cutibacterium	CinA domain-containing protein	NA	NA	NA	Reference proteome
UniRef90_W4TPH8	6.00733	3.64342	1.61754	2.25244	0.0242942	0.0980593	Nude	g__Cutibacterium	Type II toxin-antitoxin system mRNA interferase toxin, RelE/StbE family	NA	NA	NA	Reference proteome;Toxin-antitoxin system
UniRef90_W4TQ14	5.13681	3.42547	1.57358	2.17686	0.0294909	0.0980593	Nude	g__Cutibacterium	SWIM-type domain-containing protein	NA	NA	NA	Reference proteome
UniRef90_W4TQ23	6.06171	3.65445	1.62058	2.25503	0.0241313	0.0980593	Nude	g__Cutibacterium	Secreted protein	NA	NA	NA	Reference proteome
UniRef90_W4TQF9	19.1396	5.28564	1.84119	2.87078	0.00409463	0.0980593	Nude	g__Cutibacterium	Toxin	NA	NA	NA	Reference proteome
UniRef90_W4TR28	6.12402	-3.23541	1.37224	-2.35776	0.0183855	0.0980593	Nude	g__Cutibacterium	NA	CDP-diacylglycerol-glycerol-3-phosphate 3-phosphatidyltransferase	Lipid metabolism; phospholipid metabolism	NA	Lipid biosynthesis;Lipid metabolism;Membrane;Phospholipid biosynthesis;Phospholipid metabolism;Reference proteome;Transferase;Transmembrane;Transmembrane helix
UniRef90_W4TR45	5.59848	3.55259	1.59574	2.2263	0.0259943	0.0980593	Nude	g__Cutibacterium	NA	CDP-diacylglycerol-glycerol-3-phosphate 3-phosphatidyltransferase	NA	NA	Membrane;Reference proteome;Transferase;Transmembrane;Transmembrane helix
UniRef90_W4TRD0	6.22517	-3.26747	1.34243	-2.43399	0.0149333	0.0980593	Nude	g__Cutibacterium	DNA-binding protein	NA	NA	NA	Reference proteome
UniRef90_W4TRH5	5.35123	-3.00679	1.31309	-2.28985	0.0220298	0.0980593	Nude	g__Cutibacterium	NA	Regulator of polyketide synthase expression	NA	NA	Reference proteome
UniRef90_W4TRM5	5.76435	-3.14177	1.30543	-2.4067	0.0160972	0.0980593	Nude	g__Cutibacterium	PDZ domain-containing protein	NA	NA	NA	Reference proteome
UniRef90_W4TRQ0	7.31992	-3.54696	1.34567	-2.63582	0.0083933	0.0980593	Nude	g__Cutibacterium	NA	PTS system	NA	NA	Membrane;Reference proteome;Transmembrane;Transmembrane helix
UniRef90_W4TRV5	6.54033	-3.34724	1.38496	-2.41686	0.015655	0.0980593	Nude	g__Cutibacterium	NA	Biotin repressor from TetR family	NA	TetR is the repressor of the tetracycline resistance element; its N-terminal region forms a helix-turn-helix structure and binds DNA. Binding of tetracycline to TetR reduces the repressor affinity for the tetracycline resistance gene (tetA) promoter operator sites	Antibiotic resistance;DNA-binding;Magnesium;Metal-binding;Reference proteome
UniRef90_W4TT30	9.1276	4.2641	1.63836	2.60266	0.00925036	0.0980593	Nude	g__Cutibacterium	NA	Uncharacterized protein	NA	NA	Reference proteome
UniRef90_W4TT76	5.42463	3.5092	1.58689	2.21137	0.0270103	0.0980593	Nude	g__Cutibacterium	Transcription elongation factor GreA	NA	NA	Necessary for efficient RNA polymerase transcription elongation past template-encoded arresting sites. The arresting sites in DNA have the property of trapping a certain fraction of elongating RNA polymerases that pass through, resulting in locked ternary complexes. Cleavage of the nascent transcript by cleavage factors such as GreA or GreB allows the resumption of elongation from the new 3'termi…	DNA-binding;Elongation factor;Protein biosynthesis;Reference proteome;Transcription;Transcription regulation
UniRef90_W4TTC0	5.87673	3.61176	1.61139	2.24139	0.0250006	0.0980593	Nude	g__Cutibacterium	NA	Uncharacterized protein	NA	NA	Reference proteome
UniRef90_W4TTH8	4.91	3.36464	1.56066	2.15592	0.0310902	0.0980593	Nude	g__Cutibacterium	NA	Uncharacterized protein	NA	NA	Reference proteome
UniRef90_W4TTK2	6.76608	3.85054	1.56185	2.46537	0.0136872	0.0980593	Nude	g__Cutibacterium	Bac_transf domain-containing protein	NA	NA	NA	Reference proteome
UniRef90_W4TTR0	6.29388	3.71301	1.6302	2.27764	0.0227477	0.0980593	Nude	g__Cutibacterium	Oxidoreductase	NA	NA	NA	Reference proteome
UniRef90_W4TTU2	5.95451	-3.19194	1.33188	-2.39657	0.0165493	0.0980593	Nude	g__Cutibacterium	NA	L-proline glycine betaine binding ABC transporter protein ProX	NA	NA	Reference proteome;Signal
UniRef90_W4TTU6	16.8598	5.15432	1.67668	3.07412	0.00211123	0.0980593	Nude	g__Cutibacterium	DUF378 domain-containing protein	NA	NA	NA	Membrane;Reference proteome;Transmembrane;Transmembrane helix
UniRef90_W4TTV3	5.12295	-2.92857	1.31245	-2.23137	0.0256564	0.0980593	Nude	g__Cutibacterium	Transposase	NA	NA	NA	Reference proteome
UniRef90_W4TTY1	5.85163	3.65326	1.52103	2.40183	0.0163133	0.0980593	Nude	g__Cutibacterium	NA	Sodium-dependent transporter	NA	NA	Membrane;Reference proteome;Symport;Transmembrane;Transmembrane helix;Transport
UniRef90_W4TU28	6.2032	-3.23971	1.42472	-2.27393	0.02297	0.0980593	Nude	g__Cutibacterium	Secreted protein	NA	NA	NA	Reference proteome
UniRef90_W4TU82	7.27444	3.95025	1.58675	2.48952	0.0127916	0.0980593	Nude	g__Cutibacterium	Sec-independent protein translocase protein TatA	NA	NA	NA	Reference proteome
UniRef90_W4TUD8	5.25078	3.46436	1.57784	2.19563	0.0281182	0.0980593	Nude	g__Cutibacterium	Anthranilate phosphoribosyltransferase	NA	NA	NA	Reference proteome
UniRef90_W4TUJ9	5.39041	-3.02514	1.29506	-2.33591	0.0194959	0.0980593	Nude	g__Cutibacterium	NA	L-arginine:glycine amidinotransferase	NA	NA	Reference proteome;Transferase
UniRef90_W4TUW0	5.07693	3.41803	1.56851	2.17915	0.0293202	0.0980593	Nude	g__Cutibacterium	NA	Uncharacterized protein	NA	NA	Reference proteome
UniRef90_W4TV18	6.37311	3.72453	1.63562	2.27714	0.0227779	0.0980593	Nude	g__Cutibacterium	NA	Uncharacterized protein	NA	NA	Reference proteome
UniRef90_W4TV56	5.25078	3.46436	1.57784	2.19563	0.0281182	0.0980593	Nude	g__Cutibacterium	Prepilin peptidase	NA	NA	NA	Membrane;Reference proteome;Transmembrane;Transmembrane helix
UniRef90_W4TV80	6.59427	3.82066	1.55134	2.46281	0.0137852	0.0980593	Nude	g__Cutibacterium	NA	Transcriptional regulator	NA	NA	Reference proteome
UniRef90_W4TV99	6.12003	3.67477	1.62161	2.26613	0.0234435	0.0980593	Nude	g__Cutibacterium	NA	Organic hydroperoxide resistance protein	NA	NA	Reference proteome
UniRef90_W4TVB9	6.0908	3.71135	1.53103	2.42408	0.015347	0.0980593	Nude	g__Cutibacterium	DUF3047 domain-containing protein	NA	NA	NA	Reference proteome
UniRef90_W4TVT9	13.7179	4.82342	1.7478	2.75972	0.00578512	0.0980593	Nude	g__Cutibacterium	NA	1-phosphofructokinase	NA	NA	Kinase;Reference proteome;Transferase
UniRef90_W4TVV6	24.0341	-5.38945	1.67891	-3.21009	0.00132692	0.0980593	Nude	g__Cutibacterium	NA	Alanine racemase	NA	NA	Isomerase;Reference proteome
UniRef90_W4TWD6	6.98662	3.84932	1.66487	2.31209	0.0207728	0.0980593	Nude	g__Cutibacterium	NA	Uncharacterized protein	NA	NA	Reference proteome
UniRef90_W4TWJ1	6.98929	3.85594	1.66309	2.31854	0.02042	0.0980593	Nude	g__Cutibacterium	NA	Glycosyltransferase	NA	NA	Reference proteome;Transferase
UniRef90_W4TWQ6	5.35336	-3.00298	1.34124	-2.23895	0.0251589	0.0980593	Nude	g__Cutibacterium	NA	Sulfur carrier protein adenylyltransferase ThiF	NA	NA	Membrane;Nucleotidyltransferase;Reference proteome;Transferase;Transmembrane;Transmembrane helix
UniRef90_W4TWS7	10.4191	4.44651	1.67064	2.66155	0.00777808	0.0980593	Nude	g__Cutibacterium	NA	PTS system	NA	NA	Reference proteome
UniRef90_W4TWV0	6.32382	3.71086	1.634	2.27103	0.0231452	0.0980593	Nude	g__Cutibacterium	NA	Exopolyphosphatase	NA	NA	Reference proteome
UniRef90_W4TWW1	4.90308	3.37013	1.55879	2.16202	0.0306166	0.0980593	Nude	g__Cutibacterium	NA	2,4-diaminopentanoate dehydrogenase	NA	NA	NADP;Oxidoreductase;Reference proteome
UniRef90_W4TX58	5.13681	3.42547	1.57358	2.17686	0.0294909	0.0980593	Nude	g__Cutibacterium	NA	Sodium:alanine symporter family protein	NA	NA	Reference proteome
UniRef90_W4TXA3	5.09289	3.41521	1.57087	2.17409	0.0296982	0.0980593	Nude	g__Cutibacterium	Glyco_hydro_92N domain-containing protein	NA	NA	NA	Reference proteome
UniRef90_W4TXG6	5.33271	-2.99587	1.34348	-2.22993	0.0257521	0.0980593	Nude	g__Cutibacterium	Phosphoribosylglycinamide formyltransferase	NA	Purine metabolism; IMP biosynthesis via de novo pathway; N(2)-formyl-N(1)-(5-phospho-D-ribosyl)glycinamide from N(1)-(5-phospho-D-ribosyl)glycinamide (10-formyl THF route): step 1/1	Catalyzes the transfer of a formyl group from 10-formyltetrahydrofolate to 5-phospho-ribosyl-glycinamide (GAR), producing 5-phospho-ribosyl-N-formylglycinamide (FGAR) and tetrahydrofolate	Purine biosynthesis;Reference proteome;Transferase
UniRef90_W4TXK2	5.59848	3.55259	1.59574	2.2263	0.0259943	0.0980593	Nude	g__Cutibacterium	NA	Acid phosphatase	NA	NA	Reference proteome
UniRef90_W4TXR2	5.86976	-3.17011	1.31746	-2.40623	0.0161179	0.0980593	Nude	g__Cutibacterium	NA	Molybdopterin-guanine dinucleotide biosynthesis protein	NA	NA	Reference proteome
UniRef90_W4TXX4	13.232	4.77364	1.73477	2.75175	0.00592785	0.0980593	Nude	g__Cutibacterium	Peptidase_M14 domain-containing protein	NA	NA	NA	Reference proteome
UniRef90_W4TY85	6.38292	3.77232	1.5512	2.43187	0.0150209	0.0980593	Nude	g__Cutibacterium	tryptophan--tRNA ligase	NA	NA	NA	Aminoacyl-tRNA synthetase;ATP-binding;Ligase;Nucleotide-binding;Protein biosynthesis;Reference proteome
UniRef90_W4TYS0	4.90308	3.37013	1.55879	2.16202	0.0306166	0.0980593	Nude	g__Cutibacterium	NA	ATPase component BioM of energizing module of biotin ECF transporter	NA	NA	Reference proteome
UniRef90_W4TYT2	4.97836	-2.87493	1.32374	-2.17182	0.0298692	0.0980593	Nude	g__Cutibacterium	RecBCD enzyme subunit RecD	NA	NA	A helicase/nuclease that prepares dsDNA breaks (DSB) for recombinational DNA repair. Binds to DSBs and unwinds DNA via a highly rapid and processive ATP-dependent bidirectional helicase activity. Unwinds dsDNA until it encounters a Chi (crossover hotspot instigator) sequence from the 3' direction. Cuts ssDNA a few nucleotides 3' to the Chi site. The properties and activities of the enzyme are cha…	ATP-binding;DNA damage;DNA repair;DNA-binding;Exonuclease;Helicase;Hydrolase;Nuclease;Nucleotide-binding;Reference proteome
UniRef90_W4TYU7	23.8251	5.63287	1.74982	3.2191	0.00128592	0.0980593	Nude	g__Cutibacterium	NA	Ribosomal large subunit pseudouridine synthase B	NA	NA	Reference proteome
UniRef90_W4TYY5	5.77233	3.59465	1.60434	2.24058	0.0250534	0.0980593	Nude	g__Cutibacterium	Secreted protein	NA	NA	NA	Reference proteome;Signal
UniRef90_W4TYY7	6.20771	-3.25808	1.38182	-2.35781	0.0183832	0.0980593	Nude	g__Cutibacterium	NA	ABC transporter	NA	NA	Membrane;Reference proteome;Transmembrane;Transmembrane helix
UniRef90_W4TYZ7	26.9067	5.85124	1.64445	3.55818	0.000373433	0.0980593	Nude	g__Cutibacterium	NA	2-oxoglutarate oxidoreductase	NA	NA	Reference proteome
UniRef90_W4TZC0	5.94618	3.63534	1.61298	2.25381	0.0242083	0.0980593	Nude	g__Cutibacterium	Helix-turn-helix domain-containing protein	NA	NA	NA	Reference proteome
UniRef90_W4TZF1	6.46774	3.75016	1.63869	2.28852	0.0221075	0.0980593	Nude	g__Cutibacterium	Conjugal transfer protein TrbC	NA	NA	NA	Membrane;Reference proteome;Transmembrane;Transmembrane helix
UniRef90_W4TZI2	5.94618	3.63534	1.61298	2.25381	0.0242083	0.0980593	Nude	g__Cutibacterium	SDR family oxidoreductase	NA	NA	NA	Reference proteome
UniRef90_W4TZJ7	5.77233	3.59465	1.60434	2.24058	0.0250534	0.0980593	Nude	g__Cutibacterium	DNA-directed RNA polymerase	NA	NA	NA	DNA-directed RNA polymerase;Nucleotidyltransferase;Reference proteome;Transcription;Transferase
UniRef90_W4TZL6	6.41285	3.77457	1.55194	2.43216	0.0150091	0.0980593	Nude	g__Cutibacterium	TetR family transcriptional regulator	NA	NA	NA	Reference proteome
UniRef90_W4TZM0	5.81099	-3.14642	1.35057	-2.3297	0.0198221	0.0980593	Nude	g__Cutibacterium	Sugar ABC transporter substrate-binding protein	NA	NA	NA	Reference proteome
UniRef90_W4TZQ1	5.94618	3.63534	1.61298	2.25381	0.0242083	0.0980593	Nude	g__Cutibacterium	NA	Biosynthetic aromatic amino acid aminotransferase beta	NA	NA	Aminotransferase;Reference proteome;Transferase
UniRef90_W4TZX2	6.80163	3.81249	1.65643	2.30163	0.0213559	0.0980593	Nude	g__Cutibacterium	NADH-ubiquinone oxidoreductase	NA	NA	NA	Reference proteome
UniRef90_W4U061	7.26301	3.90118	1.67736	2.32578	0.0200301	0.0980593	Nude	g__Cutibacterium	Chromate transporter	NA	NA	NA	Membrane;Reference proteome;Transmembrane;Transmembrane helix
UniRef90_W4U071	5.45866	3.51119	1.59014	2.2081	0.0272375	0.0980593	Nude	g__Cutibacterium	NA	tRNA-specific 2-thiouridylase MnmA	NA	NA	Reference proteome
UniRef90_W4U0E9	10.4285	-4.11037	1.4471	-2.84041	0.0045055	0.0980593	Nude	g__Cutibacterium	Expansin-like EG45 domain-containing protein	NA	NA	NA	Reference proteome
UniRef90_W4U0Q4	6.00733	3.64342	1.61754	2.25244	0.0242942	0.0980593	Nude	g__Cutibacterium	NA	ATP-dependent helicase	NA	NA	ATP-binding;Helicase;Hydrolase;Nucleotide-binding;Reference proteome
UniRef90_W4U0R8	4.90308	3.37013	1.55879	2.16202	0.0306166	0.0980593	Nude	g__Cutibacterium	Aminoglycoside phosphotransferase	NA	NA	NA	Reference proteome
UniRef90_W4U0T0	4.91	3.36464	1.56066	2.15592	0.0310902	0.0980593	Nude	g__Cutibacterium	NA	Isoaspartyl aminopeptidase	NA	NA	Aminopeptidase;Hydrolase;Protease;Reference proteome
UniRef90_W4U0V2	5.07693	3.41803	1.56851	2.17915	0.0293202	0.0980593	Nude	g__Cutibacterium	NA	Error-prone repair homolog of DNA polymerase III	NA	NA	Reference proteome
UniRef90_W4U0W8	8.40509	4.15073	1.61755	2.56606	0.0102862	0.0980593	Nude	g__Cutibacterium	Transcriptional regulatory protein	NA	NA	NA	Reference proteome
UniRef90_W4U0W9	5.24582	-2.97523	1.29721	-2.29356	0.0218157	0.0980593	Nude	g__Cutibacterium	NA	N-acetyltransferase	NA	NA	Reference proteome;Transferase
UniRef90_W4U181	5.25078	3.46436	1.57784	2.19563	0.0281182	0.0980593	Nude	g__Cutibacterium	RNA polymerase-binding protein RbpA	NA	NA	Binds to RNA polymerase (RNAP), stimulating transcription from principal, but not alternative sigma factor promoters	Metal-binding;Reference proteome;Transcription;Transcription regulation;Zinc
UniRef90_W4U1F8	5.01784	3.39039	1.56757	2.16284	0.0305539	0.0980593	Nude	g__Cutibacterium	RHH_1 domain-containing protein	NA	NA	NA	Reference proteome
UniRef90_W4U1F9	4.90308	3.37013	1.55879	2.16202	0.0306166	0.0980593	Nude	g__Cutibacterium	NA	Shikimate 5-dehydrogenase	NA	NA	Reference proteome
UniRef90_W4U1N2	7.63478	-3.59472	1.25122	-2.87296	0.00406639	0.0980593	Nude	g__Cutibacterium	Minor tail protein	NA	NA	NA	Reference proteome
UniRef90_W4U1S1	5.25078	3.46436	1.57784	2.19563	0.0281182	0.0980593	Nude	g__Cutibacterium	NA	Diaminopimelate decarboxylase	NA	NA	Reference proteome
UniRef90_W4U1S2	5.07693	3.41803	1.56851	2.17915	0.0293202	0.0980593	Nude	g__Cutibacterium	NA	ATP-dependent DNA helicase	NA	NA	ATP-binding;Helicase;Hydrolase;Nucleotide-binding;Reference proteome
UniRef90_W4U1V5	9.36976	-3.93875	1.44075	-2.73383	0.00626026	0.0980593	Nude	g__Cutibacterium	NA	Glycine cleavage system H protein	NA	NA	Reference proteome
UniRef90_W4U243	5.06099	-2.90583	1.31653	-2.20719	0.027301	0.0980593	Nude	g__Cutibacterium	Integral membrane protein	NA	NA	NA	Membrane;Reference proteome;Transmembrane;Transmembrane helix
UniRef90_W4U251	8.08233	4.09589	1.60878	2.54596	0.0108978	0.0980593	Nude	g__Cutibacterium	NA	Shikimate 5-dehydrogenase	NA	NA	Reference proteome
UniRef90_W4U293	9.18386	-3.9059	1.44775	-2.69791	0.00697765	0.0980593	Nude	g__Cutibacterium	NA	Uncharacterized protein	NA	NA	Reference proteome
UniRef90_W4U2A6	5.68279	-3.11402	1.31287	-2.37192	0.017696	0.0980593	Nude	g__Cutibacterium	Biogenesis of lysosome-related organelles complex 1 subunit 3	NA	NA	NA	Reference proteome
UniRef90_W4U2E8	5.03927	-2.90051	1.30416	-2.22403	0.0261461	0.0980593	Nude	g__Cutibacterium	NA	ATP synthase beta chain	NA	NA	ATP-binding;Ion transport;Nucleotide-binding;Reference proteome;Translocase;Transport
UniRef90_W4U2J3	5.26968	-2.97611	1.33167	-2.23487	0.0254261	0.0980593	Nude	g__Cutibacterium	NA	Dihydrolipoamide succinyltransferase	NA	NA	Reference proteome;Transferase
UniRef90_W4U2K0	6.48836	-3.34789	1.31713	-2.54181	0.011028	0.0980593	Nude	g__Cutibacterium	NA	Nucleic-acid-binding protein	NA	NA	Reference proteome
UniRef90_W4U2L2	4.90308	3.37013	1.55879	2.16202	0.0306166	0.0980593	Nude	g__Cutibacterium	NA	Phage-associated protein	NA	NA	Reference proteome
UniRef90_W4U2N7	6.3358	3.71319	1.63466	2.27154	0.0231143	0.0980593	Nude	g__Cutibacterium	NA	Polyribonucleotide nucleotidyltransferase	NA	NA	Reference proteome;Transferase
UniRef90_W4U2Q0	6.62355	3.8258	1.55304	2.46342	0.0137617	0.0980593	Nude	g__Cutibacterium	NA	Dihydrolipoamide succinyltransferase	NA	NA	Reference proteome;Transferase
UniRef90_W4U341	5.59848	3.55259	1.59574	2.2263	0.0259943	0.0980593	Nude	g__Cutibacterium	NA	Guanyl-specific ribonuclease Sa3	NA	NA	Reference proteome;Signal
UniRef90_W4U347	19.9466	5.34692	1.84023	2.90556	0.00366594	0.0980593	Nude	g__Cutibacterium	Roadblock/LC7 domain-containing protein	NA	NA	NA	Reference proteome
UniRef90_W4U352	12.0471	-4.33845	1.46032	-2.97089	0.00296937	0.0980593	Nude	g__Cutibacterium	50S ribosomal protein L28	NA	NA	NA	Reference proteome;Ribonucleoprotein;Ribosomal protein
UniRef90_W4U380	7.12189	-3.49134	1.38839	-2.51466	0.0119147	0.0980593	Nude	g__Cutibacterium	Cell division protein FtsX	NA	NA	Part of the ABC transporter FtsEX involved in cellular division	Cell cycle;Cell division;Cell membrane;Membrane;Reference proteome;Transmembrane;Transmembrane helix
UniRef90_W4U3C1	5.07693	3.41803	1.56851	2.17915	0.0293202	0.0980593	Nude	g__Cutibacterium	NA	Hypothetical membrane protein	NA	NA	Reference proteome
UniRef90_W4U3D2	11.4274	4.57292	1.69709	2.69456	0.00704817	0.0980593	Nude	g__Cutibacterium	RHH_1 domain-containing protein	NA	NA	NA	Reference proteome
UniRef90_W4U3L0	15.8785	5.03283	1.76895	2.8451	0.00443979	0.0980593	Nude	g__Cutibacterium	NA	Maltose/maltodextrin ABC transporter	NA	NA	Reference proteome
UniRef90_W4U3P9	5.97303	-3.2012	1.31656	-2.43149	0.0150367	0.0980593	Nude	g__Cutibacterium	Pyridoxamine 5'-phosphate oxidase family protein	NA	NA	NA	Reference proteome
UniRef90_W4U3Q7	5.59848	3.55259	1.59574	2.2263	0.0259943	0.0980593	Nude	g__Cutibacterium	Efflux RND transporter periplasmic adaptor subunit	NA	NA	NA	Membrane;Reference proteome;Transmembrane;Transmembrane helix
UniRef90_W4U3T2	6.29388	3.71301	1.6302	2.27764	0.0227477	0.0980593	Nude	g__Cutibacterium	NA	Thymidylate kinase	NA	NA	Kinase;Reference proteome;Transferase
UniRef90_W4U416	8.73471	4.20426	1.6265	2.58486	0.0097419	0.0980593	Nude	g__Cutibacterium	NA	Citrate synthase	NA	NA	Reference proteome
UniRef90_W4U423	5.77233	3.59465	1.60434	2.24058	0.0250534	0.0980593	Nude	g__Cutibacterium	NA	Sialic acid transporter	NA	NA	Membrane;Reference proteome;Transmembrane;Transmembrane helix
UniRef90_W4U456	5.59848	3.55259	1.59574	2.2263	0.0259943	0.0980593	Nude	g__Cutibacterium	NA	Cytochrome c oxidase polypeptide I	NA	NA	Membrane;Reference proteome;Transmembrane;Transmembrane helix
UniRef90_W4U472	12.2373	-4.36209	1.47119	-2.965	0.00302683	0.0980593	Nude	g__Cutibacterium	DUF3117 domain-containing protein	NA	NA	NA	Reference proteome
UniRef90_W4U4B6	9.27583	4.28628	1.64294	2.60892	0.00908295	0.0980593	Nude	g__Cutibacterium	Acyl carrier protein	NA	Lipid metabolism; fatty acid biosynthesis	Carrier of the growing fatty acid chain in fatty acid biosynthesis	Cytoplasm;Fatty acid biosynthesis;Fatty acid metabolism;Lipid biosynthesis;Lipid metabolism;Phosphopantetheine;Phosphoprotein;Reference proteome
UniRef90_W4U4E8	10.9134	4.50537	1.69778	2.65369	0.00796177	0.0980593	Nude	g__Cutibacterium	NA	Alpha,alpha-trehalose-phosphate synthase	NA	NA	Reference proteome
UniRef90_W4U4N7	5.03607	-2.90832	1.27757	-2.27644	0.0228195	0.0980593	Nude	g__Cutibacterium	Dihydroorotate dehydrogenase B (NAD(+)), electron transfer subunit	NA	Pyrimidine metabolism; UMP biosynthesis via de novo pathway; orotate from (S)-dihydroorotate (NAD(+) route): step 1/1	Responsible for channeling the electrons from the oxidation of dihydroorotate from the FMN redox center in the PyrD type B subunit to the ultimate electron acceptor NAD(+)	2Fe-2S;Electron transport;FAD;Flavoprotein;Iron;Iron-sulfur;Metal-binding;Pyrimidine biosynthesis;Reference proteome;Transport
UniRef90_W4U4T5	7.28607	-3.53138	1.37543	-2.56747	0.0102444	0.0980593	Nude	g__Cutibacterium	MMPL domain-containing protein	NA	NA	NA	Membrane;Reference proteome;Transmembrane;Transmembrane helix
UniRef90_W4U4U8	10.5878	-4.14547	1.4075	-2.94528	0.00322667	0.0980593	Nude	g__Cutibacterium	NA	Uncharacterized protein	NA	NA	Reference proteome
UniRef90_W4U4V1	12.1764	-4.3539	1.47528	-2.95124	0.00316499	0.0980593	Nude	g__Cutibacterium	NA	Glutamine synthetase type I	NA	NA	Reference proteome
UniRef90_W4U4W2	6.85123	-3.42679	1.37918	-2.48466	0.0129675	0.0980593	Nude	g__Cutibacterium	NA	Transcriptional regulator	NA	NA	DNA-binding;Reference proteome;Transcription;Transcription regulation
UniRef90_W4U4X5	7.65553	4.0216	1.59643	2.51911	0.011765	0.0980593	Nude	g__Cutibacterium	NA	1-acyl-sn-glycerol-3-phosphate acyltransferase	NA	NA	Acyltransferase;Reference proteome;Transferase
UniRef90_W4U4X7	18.5222	-4.999	1.54802	-3.22929	0.00124098	0.0980593	Nude	g__Cutibacterium	RNA polymerase sigma factor	NA	NA	NA	Reference proteome
UniRef90_W4U527	5.76968	-3.13358	1.35392	-2.31444	0.0206436	0.0980593	Nude	g__Cutibacterium	NA	GTP-binding protein HflX	NA	NA	Reference proteome
UniRef90_W4U530	14.0922	4.86513	1.74312	2.79104	0.00525382	0.0980593	Nude	g__Cutibacterium	Antitoxin	NA	NA	NA	Reference proteome
UniRef90_W4U554	4.93492	-2.8641	1.29707	-2.20814	0.0272347	0.0980593	Nude	g__Cutibacterium	NA	Orotate phosphoribosyltransferase	NA	NA	Glycosyltransferase;Reference proteome;Transferase
UniRef90_W4U565	5.51502	3.57754	1.50452	2.37785	0.0174138	0.0980593	Nude	g__Cutibacterium	NA	Heat shock protein 60 family chaperone GroEL	NA	NA	Reference proteome;Stress response
UniRef90_W4U575	5.54033	-3.06379	1.34118	-2.28439	0.0223484	0.0980593	Nude	g__Cutibacterium	NA	Epi-inositol hydrolase	NA	NA	Hydrolase;Reference proteome
UniRef90_W4U596	6.38935	-3.31483	1.33296	-2.48682	0.0128891	0.0980593	Nude	g__Cutibacterium	NA	Phosphinothricin N-acetyltransferase	NA	NA	Reference proteome;Transferase
UniRef90_W4U5A6	6.00733	3.64342	1.61754	2.25244	0.0242942	0.0980593	Nude	g__Cutibacterium	NA	Dethiobiotin synthetase	NA	NA	Reference proteome
UniRef90_W4U5D3	7.75901	-3.63974	1.36499	-2.66649	0.00766476	0.0980593	Nude	g__Cutibacterium	NA	Membrane protein	NA	NA	Reference proteome
UniRef90_W4U5I1	5.01861	-2.8928	1.30521	-2.21634	0.026668	0.0980593	Nude	g__Cutibacterium	Secreted protein	NA	NA	NA	Reference proteome
UniRef90_W4U5I2	6.80163	3.81249	1.65643	2.30163	0.0213559	0.0980593	Nude	g__Cutibacterium	NA	N-acetylglucosamine-1-phosphate uridyltransferase	NA	NA	Reference proteome;Transferase
UniRef90_W4U5J1	5.88363	3.66472	1.52225	2.40744	0.0160648	0.0980593	Nude	g__Cutibacterium	NA	SNARE-like associated protein	NA	NA	Reference proteome
UniRef90_W4U5J8	6.26648	-3.27914	1.34145	-2.44447	0.0145064	0.0980593	Nude	g__Cutibacterium	NA	Twin-arginine translocation protein TatB	NA	NA	Membrane;Protein transport;Reference proteome;Translocation;Transmembrane;Transmembrane helix;Transport
UniRef90_W4U5N1	6.24669	3.69576	1.62974	2.2677	0.0233478	0.0980593	Nude	g__Cutibacterium	NA	Alcohol dehydrogenase	NA	NA	Reference proteome
UniRef90_W4U5Q1	7.39254	-3.55312	1.39703	-2.54334	0.0109797	0.0980593	Nude	g__Cutibacterium	Transcriptional regulator	NA	NA	NA	Reference proteome
UniRef90_W4U5S4	5.94618	3.63534	1.61298	2.25381	0.0242083	0.0980593	Nude	g__Cutibacterium	NA	C-terminal domain of CinA type S	NA	NA	Reference proteome
UniRef90_W4U5S9	26.3617	5.74539	1.88014	3.05583	0.00224435	0.0980593	Nude	g__Cutibacterium	Transposase	NA	NA	NA	Reference proteome
UniRef90_W4U5V0	9.55665	4.3223	1.66016	2.60354	0.00922664	0.0980593	Nude	g__Cutibacterium	NA	ABC transporter	NA	NA	Reference proteome
UniRef90_W4U5Y6	5.22517	-2.96794	1.29767	-2.28713	0.022188	0.0980593	Nude	g__Cutibacterium	NA	Uracil permease	NA	NA	Reference proteome
UniRef90_W4U623	28.6224	5.85743	1.91064	3.0657	0.00217162	0.0980593	Nude	g__Cutibacterium	NA	Nucleoside triphosphate pyrophosphohydrolase MazG	NA	NA	Hydrolase;Reference proteome
UniRef90_W4U625	5.24795	-2.97082	1.31831	-2.25351	0.0242272	0.0980593	Nude	g__Cutibacterium	NA	Exoenzymes regulatory protein AepA	NA	NA	Reference proteome
UniRef90_W4U641	10.8516	4.50219	1.68332	2.6746	0.00748193	0.0980593	Nude	g__Cutibacterium	CRM1_C domain-containing protein	NA	NA	NA	Reference proteome
UniRef90_W4U679	8.7277	-3.83581	1.37378	-2.79216	0.00523578	0.0980593	Nude	g__Cutibacterium	Twin-arginine translocation signal domain-containing protein	NA	NA	NA	Reference proteome;Signal
UniRef90_W4U687	5.07693	3.41803	1.56851	2.17915	0.0293202	0.0980593	Nude	g__Cutibacterium	NA	Succinate dehydrogenase flavoprotein subunit	NA	NA	Flavoprotein;Oxidoreductase;Reference proteome
UniRef90_W4U688	5.20344	-2.96299	1.29003	-2.29684	0.0216276	0.0980593	Nude	g__Cutibacterium	Conserved protein	NA	NA	NA	Reference proteome
UniRef90_W4U699	6.76968	-3.40494	1.39722	-2.43693	0.0148124	0.0980593	Nude	g__Cutibacterium	NA	RNA-binding protein Jag	NA	NA	Cell shape;Cell wall biogenesis/degradation;Reference proteome
UniRef90_W4U6B4	6.46774	3.75016	1.63869	2.28852	0.0221075	0.0980593	Nude	g__Cutibacterium	NA	PreQ0 transporter	NA	NA	Reference proteome
UniRef90_W4U6B7	6.05992	-3.21977	1.34851	-2.38765	0.0169564	0.0980593	Nude	g__Cutibacterium	NA	Uncharacterized protein	NA	NA	Reference proteome
UniRef90_W4U6G9	7.33984	3.95474	1.59738	2.47576	0.0132953	0.0980593	Nude	g__Cutibacterium	NA	Adhesion protein	NA	NA	Membrane;Reference proteome;Transmembrane;Transmembrane helix
UniRef90_W4U6M2	7.84051	4.05458	1.60189	2.53112	0.0113697	0.0980593	Nude	g__Cutibacterium	NA	Xanthine/uracil/thiamine/ascorbate permease family protein	NA	NA	Membrane;Reference proteome;Transmembrane;Transmembrane helix
UniRef90_W4U6Q4	5.94618	3.63534	1.61298	2.25381	0.0242083	0.0980593	Nude	g__Cutibacterium	NA	Uncharacterized protein	NA	NA	Reference proteome
UniRef90_W4U6Q7	8.5959	-3.80223	1.40354	-2.70902	0.00674819	0.0980593	Nude	g__Cutibacterium	NA	Malate dehydrogenase	NA	NA	Reference proteome
UniRef90_W4U6T9	5.29033	-2.98333	1.32993	-2.24323	0.0248818	0.0980593	Nude	g__Cutibacterium	NA	Anaerobic dimethyl sulfoxide reductase chain B	NA	Electron transfer subunit of the terminal reductase during anaerobic growth on various sulfoxide and N-oxide compounds	4Fe-4S;Electron transport;Iron;Iron-sulfur;Metal-binding;Reference proteome;Repeat;Transport
UniRef90_W4U6U0	6.556	3.76329	1.64449	2.28843	0.0221128	0.0980593	Nude	g__Cutibacterium	NA	Uncharacterized protein	NA	NA	Reference proteome
UniRef90_W4U706	12.766	4.77089	1.61702	2.95041	0.00317351	0.0980593	Nude	g__Cutibacterium	WYL domain-containing protein	NA	NA	NA	Reference proteome
UniRef90_W4U713	6.64159	3.78632	1.64703	2.29888	0.0215118	0.0980593	Nude	g__Cutibacterium	NA	Beta-hexosaminidase	NA	NA	Reference proteome
UniRef90_W4U7A4	6.73889	3.80097	1.65316	2.29921	0.0214929	0.0980593	Nude	g__Cutibacterium	Secreted protein	NA	NA	NA	Reference proteome
UniRef90_W4U7B1	5.25009	-2.96711	1.3545	-2.19056	0.0284835	0.0980593	Nude	g__Cutibacterium	NA	Galacto-N-biose-/lacto-N-biose I ABC transporter	NA	NA	Membrane;Reference proteome;Transmembrane;Transmembrane helix;Transport
UniRef90_W4U7G3	8.77502	4.20463	1.63187	2.57657	0.00997859	0.0980593	Nude	g__Cutibacterium	NA	Galacto-N-biose-/lacto-N-biose I ABC transporter	NA	NA	Membrane;Reference proteome;Transmembrane;Transmembrane helix
UniRef90_W4U7I1	5.59848	3.55259	1.59574	2.2263	0.0259943	0.0980593	Nude	g__Cutibacterium	NA	Imidazolonepropionase	NA	NA	Reference proteome
UniRef90_W4U7I6	5.37295	-3.01189	1.32404	-2.27477	0.0229196	0.0980593	Nude	g__Cutibacterium	NA	Phosphomethylpyrimidine kinase	Cofactor biosynthesis; thiamine diphosphate biosynthesis; 4-amino-2-methyl-5-diphosphomethylpyrimidine from 5-amino-1-(5-phospho-D-ribosyl)imidazole: step 3/3	Catalyzes the phosphorylation of hydroxymethylpyrimidine phosphate (HMP-P) to HMP-PP, and of HMP to HMP-P	Kinase;Reference proteome;Thiamine biosynthesis;Transferase
UniRef90_W4U7P4	6.61665	3.77468	1.64773	2.29084	0.0219729	0.0980593	Nude	g__Cutibacterium	NA	Transcriptional regulator	NA	NA	Reference proteome
UniRef90_W4U7Q9	5.39361	-3.01894	1.32284	-2.28217	0.0224794	0.0980593	Nude	g__Cutibacterium	NA	Transcriptional regulator	NA	NA	DNA-binding;Reference proteome;Transcription;Transcription regulation
UniRef90_W4U7U3	5.32179	3.47449	1.5834	2.19432	0.0282121	0.0980593	Nude	g__Cutibacterium	NA	Nicotinate phosphoribosyltransferase	NA	NA	Glycosyltransferase;Reference proteome;Transferase
UniRef90_W4U7V1	5.94618	3.63534	1.61298	2.25381	0.0242083	0.0980593	Nude	g__Cutibacterium	NA	CarD-like transcriptional regulator	NA	NA	Reference proteome
UniRef90_W4U816	4.90308	3.37013	1.55879	2.16202	0.0306166	0.0980593	Nude	g__Cutibacterium	phosphoenolpyruvate--glycerone phosphotransferase	NA	NA	Component of the dihydroxyacetone kinase complex, which is responsible for the phosphoenolpyruvate (PEP)-dependent phosphorylation of dihydroxyacetone. DhaM serves as the phosphoryl donor. Is phosphorylated by phosphoenolpyruvate in an EI- and HPr-dependent reaction, and a phosphorelay system on histidine residues finally leads to phosphoryl transfer to DhaL and dihydroxyacetone	Pyruvate;Reference proteome;Transferase
UniRef90_W4U826	6.12003	3.67477	1.62161	2.26613	0.0234435	0.0980593	Nude	g__Cutibacterium	Transposase	NA	NA	NA	Reference proteome
UniRef90_W4U850	5.27578	3.46403	1.58066	2.19152	0.0284144	0.0980593	Nude	g__Cutibacterium	Helix-turn-helix transcriptional regulator	NA	NA	NA	Reference proteome
UniRef90_W4U853	5.36656	-3.02492	1.27926	-2.36458	0.0180504	0.0980593	Nude	g__Cutibacterium	NA	Serine esterase cutinase	NA	NA	Reference proteome;Signal
UniRef90_W4U8A1	7.02541	-3.48362	1.32939	-2.62048	0.00878073	0.0980593	Nude	g__Cutibacterium	Transposase	NA	NA	NA	Reference proteome
UniRef90_W4U8R1	6.07206	3.70568	1.53351	2.41647	0.0156718	0.0980593	Nude	g__Cutibacterium	NA	Non-specific DNA-binding protein Dps	NA	NA	DNA-binding;Reference proteome
UniRef90_W4U8X0	7.24795	-3.51942	1.40451	-2.5058	0.0122173	0.0980593	Nude	g__Cutibacterium	NA	Ribonucleotide reductase	NA	NA	ATP-binding;Nucleotide-binding;Reference proteome
UniRef90_W4U8X2	4.90308	3.37013	1.55879	2.16202	0.0306166	0.0980593	Nude	g__Cutibacterium	NA	ATPase	NA	NA	Membrane;Reference proteome;Transmembrane;Transmembrane helix
UniRef90_W4U930	5.72943	-3.11939	1.37977	-2.26081	0.0237713	0.0980593	Nude	g__Cutibacterium	NA	Uncharacterized protein	NA	NA	Reference proteome
UniRef90_W4U9E5	14.2002	-4.59151	1.52193	-3.0169	0.00255376	0.0980593	Nude	g__Cutibacterium	NA	Ribosomal-protein-S18p-alanine acetyltransferase	NA	NA	Reference proteome;Transferase
UniRef90_W4U9F3	5.07693	3.41803	1.56851	2.17915	0.0293202	0.0980593	Nude	g__Cutibacterium	Serine/threonine protein kinase	NA	NA	NA	Membrane;Reference proteome;Transmembrane;Transmembrane helix
UniRef90_W4U9N2	5.02074	-2.88838	1.33974	-2.15593	0.0310894	0.0980593	Nude	g__Cutibacterium	NA	N-acetyl-D-glucosamine ABC transport system	NA	NA	Membrane;Reference proteome;Transmembrane;Transmembrane helix;Transport
UniRef90_W4U9N7	5.42463	3.5092	1.58689	2.21137	0.0270103	0.0980593	Nude	g__Cutibacterium	NA	Large secreted protein	NA	NA	Reference proteome
UniRef90_W4U9R7	4.98443	3.43892	1.47984	2.32384	0.0201342	0.0980593	Nude	g__Cutibacterium	NA	Transcriptional regulator	NA	NA	Reference proteome
UniRef90_W4U9R9	6.89361	-3.43632	1.3885	-2.47485	0.0133291	0.0980593	Nude	g__Cutibacterium	Secreted protein	NA	NA	NA	Membrane;Reference proteome;Transmembrane;Transmembrane helix
UniRef90_W4U9U9	7.07951	-3.48216	1.38041	-2.52255	0.0116507	0.0980593	Nude	g__Cutibacterium	PspC domain-containing protein	NA	NA	NA	Cell membrane;Membrane;Reference proteome;Transmembrane;Transmembrane helix
UniRef90_W4U9V0	6.9886	3.8968	1.57116	2.48021	0.0131306	0.0980593	Nude	g__Cutibacterium	NA	Na+/H+ antiporter NhaA type	NA	NA	Cell membrane;Membrane;Reference proteome;Transmembrane;Transmembrane helix;Transport
UniRef90_W4U9W8	60.276	5.13336	1.91655	2.67844	0.0073966	0.0980593	Nude	g__Cutibacterium	Secreted protein	NA	NA	NA	Reference proteome
UniRef90_W4UA18	12.4861	-4.38355	1.39509	-3.14213	0.00167723	0.0980593	Nude	g__Cutibacterium	NA	Phosphotransferase system	NA	NA	Reference proteome;Transferase
UniRef90_W4UA21	7.22732	-3.49458	1.30678	-2.67418	0.00749114	0.0980593	Nude	g__Cutibacterium	Transposase	NA	NA	NA	Reference proteome
UniRef90_W4UA51	7.98097	4.07693	1.61161	2.52973	0.0114151	0.0980593	Nude	g__Cutibacterium	Cytochrome c oxidase subunit 1	NA	NA	NA	Reference proteome
UniRef90_W4UA80	7.29143	-3.50512	1.57273	-2.22868	0.0258352	0.0980593	Nude	g__Cutibacterium	NA	Single-strand binding protein	NA	NA	Reference proteome
UniRef90_W4UAB0	6.03657	3.70015	1.52927	2.41955	0.0155397	0.0980593	Nude	g__Cutibacterium	DUF1127 domain-containing protein	NA	NA	NA	Reference proteome
UniRef90_W4UAH3	5.19918	-2.97301	1.26956	-2.34176	0.019193	0.0980593	Nude	g__Cutibacterium	NA	PTS system	NA	NA	Reference proteome;Transferase;Transport
UniRef90_W4UAI0	6.19022	3.68461	1.62661	2.2652	0.0235002	0.0980593	Nude	g__Cutibacterium	histidine kinase	NA	NA	NA	Ion channel;Ion transport;Kinase;Reference proteome;Transferase;Transport
UniRef90_W4UAI6	6.19022	3.68461	1.62661	2.2652	0.0235002	0.0980593	Nude	g__Cutibacterium	NA	A/G-specific adenine glycosylase	NA	NA	Reference proteome
UniRef90_W4UAJ1	5.76221	-3.14542	1.29562	-2.42773	0.0151936	0.0980593	Nude	g__Cutibacterium	NA	Succinate dehydrogenase flavoprotein subunit	NA	NA	Reference proteome
UniRef90_W4UAJ8	6.98929	3.85594	1.66309	2.31854	0.02042	0.0980593	Nude	g__Cutibacterium	NA	4-hydroxyphenylpyruvate dioxygenase	NA	NA	Dioxygenase;Oxidoreductase;Pyruvate;Reference proteome
UniRef90_W4UAM8	6.88734	3.82809	1.66083	2.30492	0.021171	0.0980593	Nude	g__Cutibacterium	Integrase	NA	NA	NA	Reference proteome
UniRef90_W4UAX0	5.94618	3.63534	1.61298	2.25381	0.0242083	0.0980593	Nude	g__Cutibacterium	Short chain dehydrogenase	NA	NA	NA	Reference proteome
UniRef90_W4UAX8	4.90308	3.37013	1.55879	2.16202	0.0306166	0.0980593	Nude	g__Cutibacterium	NA	Uncharacterized protein	NA	NA	Reference proteome
UniRef90_W4UAZ1	5.07693	3.41803	1.56851	2.17915	0.0293202	0.0980593	Nude	g__Cutibacterium	NA	2,3,4,5-tetrahydropyridine-2,6-dicarboxylate N-acetyltransferase	NA	NA	Reference proteome;Transferase
UniRef90_W4UAZ3	5.2914	-2.98155	1.34851	-2.211	0.027036	0.0980593	Nude	g__Cutibacterium	NA	Preprotein translocase secY subunit	NA	NA	Membrane;Reference proteome;Transmembrane;Transmembrane helix
UniRef90_W4UB73	6.98929	3.85594	1.66309	2.31854	0.02042	0.0980593	Nude	g__Cutibacterium	NA	tRNA (Guanine46-N7-)-methyltransferase	NA	NA	Methyltransferase;Reference proteome;Transferase
UniRef90_W4UBA3	14.2253	-4.5881	1.57746	-2.90854	0.00363123	0.0980593	Nude	g__Cutibacterium	NA	Uncharacterized protein	NA	NA	Reference proteome
UniRef90_W4UBF1	5.59158	3.59226	1.51098	2.37744	0.0174334	0.0980593	Nude	g__Cutibacterium	NA	Glycerol-3-phosphate ABC transporter	NA	NA	ATP-binding;Nucleotide-binding;Reference proteome;Transport
UniRef90_W4UBF4	7.07517	3.86509	1.66926	2.31545	0.0205884	0.0980593	Nude	g__Cutibacterium	Integrase	NA	NA	NA	Reference proteome
UniRef90_W4UBH9	5.89887	3.669	1.52098	2.41225	0.0158543	0.0980593	Nude	g__Cutibacterium	Potassium-transporting ATPase KdpC subunit	NA	NA	Part of the high-affinity ATP-driven potassium transport (or Kdp) system, which catalyzes the hydrolysis of ATP coupled with the electrogenic transport of potassium into the cytoplasm. This subunit acts as a catalytic chaperone that increases the ATP-binding affinity of the ATP-hydrolyzing subunit KdpB by the formation of a transient KdpB/KdpC/ATP ternary complex	ATP-binding;Cell membrane;Ion transport;Membrane;Nucleotide-binding;Potassium;Potassium transport;Reference proteome;Transmembrane;Transmembrane helix;Transport
UniRef90_W4UBK0	4.90308	3.37013	1.55879	2.16202	0.0306166	0.0980593	Nude	g__Cutibacterium	NA	Cell envelope-related function transcriptional attenuator	NA	NA	Reference proteome
UniRef90_W4UBL1	9.12424	4.26381	1.63779	2.60339	0.00923065	0.0980593	Nude	g__Cutibacterium	Methyltransferase	NA	NA	NA	Reference proteome
UniRef90_W4UBT6	6.85123	-3.42679	1.37918	-2.48466	0.0129675	0.0980593	Nude	g__Cutibacterium	NA	L-carnitine dehydratase/bile acid-inducible protein F	NA	NA	Reference proteome
UniRef90_W4UBZ5	5.82444	3.60084	1.60845	2.2387	0.0251757	0.0980593	Nude	g__Cutibacterium	NA	Amidotransferase	NA	NA	Reference proteome;Transferase
UniRef90_W4UC39	5.07693	3.41803	1.56851	2.17915	0.0293202	0.0980593	Nude	g__Cutibacterium	NA	Replicative DNA helicase	NA	NA	ATP-binding;Helicase;Hydrolase;Nucleotide-binding;Reference proteome
UniRef90_W4UC55	5.77096	3.58444	1.60664	2.23101	0.0256804	0.0980593	Nude	g__Cutibacterium	NA	Membrane protein	NA	NA	Reference proteome
UniRef90_W4UC85	4.90308	3.37013	1.55879	2.16202	0.0306166	0.0980593	Nude	g__Cutibacterium	NA	Acetyltransferase	NA	NA	Reference proteome;Transferase
UniRef90_W4UCG3	9.06565	-3.89305	1.3887	-2.80337	0.0050572	0.0980593	Nude	g__Cutibacterium	AraC family transcriptional regulator	NA	NA	NA	Reference proteome
UniRef90_W4UCL2	6.10443	-3.22844	1.39585	-2.31288	0.0207292	0.0980593	Nude	g__Cutibacterium	NA	Mur ligase middle domain protein	NA	NA	Ligase;Reference proteome
UniRef90_W4UCR9	6.29388	3.71301	1.6302	2.27764	0.0227477	0.0980593	Nude	g__Cutibacterium	NA	Transcriptional regulator	NA	NA	Reference proteome;Transcription;Transcription regulation
UniRef90_W4UD37	5.45866	3.51119	1.59014	2.2081	0.0272375	0.0980593	Nude	g__Cutibacterium	HTH cro/C1-type domain-containing protein	NA	NA	NA	Reference proteome
UniRef90_W4UD64	35.3034	3.97833	1.81712	2.18936	0.0285709	0.0980593	Nude	g__Cutibacterium	Protein of unassigned function	NA	NA	NA	Reference proteome
UniRef90_W4UE14	5.45866	3.51119	1.59014	2.2081	0.0272375	0.0980593	Nude	g__Cutibacterium	Helix-turn-helix domain-containing protein	NA	NA	NA	Reference proteome
UniRef90_W4UE44	5.51367	3.57482	1.50847	2.36984	0.017796	0.0980593	Nude	g__Cutibacterium	HTH merR-type domain-containing protein	NA	NA	NA	Reference proteome
UniRef90_W4UET6	19.9744	5.35301	1.82661	2.93056	0.00338349	0.0980593	Nude	g__Cutibacterium	GNAT family N-acetyltransferase	NA	NA	NA	Reference proteome
UniRef90_W4UEW3	8.88615	-3.85638	1.40563	-2.74354	0.00607813	0.0980593	Nude	g__Cutibacterium	NA	Uncharacterized protein	NA	NA	Reference proteome
UniRef90_W4UF32	5.32179	3.47449	1.5834	2.19432	0.0282121	0.0980593	Nude	g__Cutibacterium	NA	Threonyl-tRNA synthetase	NA	NA	Aminoacyl-tRNA synthetase;Ligase;Reference proteome
UniRef90_W4UFA6	13.2452	4.77323	1.73984	2.7435	0.00607887	0.0980593	Nude	g__Cutibacterium	NA	LSU ribosomal protein L33p	NA	NA	Reference proteome;Ribonucleoprotein;Ribosomal protein
UniRef90_W4UFC1	5.20771	-2.95421	1.3378	-2.20827	0.0272256	0.0980593	Nude	g__Cutibacterium	NA	Oligopeptide transport ATP-binding protein OppF	NA	NA	ATP-binding;Nucleotide-binding;Reference proteome
UniRef90_W4UFN3	5.51754	-3.0605	1.31715	-2.32358	0.0201482	0.0980593	Nude	g__Cutibacterium	NA	Chaperone protein DnaK	NA	NA	ATP-binding;Nucleotide-binding;Reference proteome
UniRef90_W4UFQ4	4.91	3.36464	1.56066	2.15592	0.0310902	0.0980593	Nude	g__Cutibacterium	TM2 domain-containing protein	NA	NA	NA	Membrane;Reference proteome;Transmembrane;Transmembrane helix
UniRef90_W4UFX1	6.0831	-3.20005	1.42086	-2.25219	0.0243103	0.0980593	Nude	g__Cutibacterium	NA	NAD-dependent protein deacetylase	NA	NA	Membrane;NAD;Reference proteome;Transferase;Transmembrane;Transmembrane helix
UniRef90_W4UG41	5.5414	-3.06227	1.35964	-2.25227	0.0243052	0.0980593	Nude	g__Cutibacterium	NA	Translation release factor	NA	NA	Reference proteome
UniRef90_W4UG61	4.95238	-2.88033	1.27152	-2.26527	0.0234961	0.0980593	Nude	g__Cutibacterium	NA	Maltose/maltodextrin ABC transporter	NA	NA	Reference proteome
UniRef90_W4UGF9	5.59848	3.55259	1.59574	2.2263	0.0259943	0.0980593	Nude	g__Cutibacterium	NA	PTS system	NA	NA	Reference proteome
UniRef90_W4UGJ8	5.12509	-2.92453	1.34876	-2.16832	0.0301345	0.0980593	Nude	g__Cutibacterium	NA	Transcriptional regulator	NA	NA	Reference proteome
UniRef90_W4UGV4	6.72526	-3.36719	1.55219	-2.16931	0.0300588	0.0980593	Nude	g__Cutibacterium	Transposase	NA	NA	NA	Reference proteome
UniRef90_W4UGX1	5.94618	3.63534	1.61298	2.25381	0.0242083	0.0980593	Nude	g__Cutibacterium	Cell division protein CrgA	NA	NA	Involved in cell division	Cell cycle;Cell division;Cell membrane;Membrane;Reference proteome;Transmembrane;Transmembrane helix
UniRef90_W4UHC1	17.0699	5.13306	1.78734	2.8719	0.00408014	0.0980593	Nude	g__Cutibacterium	NA	Transcriptional regulator	NA	NA	Reference proteome
UniRef90_W4UIF9	5.59848	3.55259	1.59574	2.2263	0.0259943	0.0980593	Nude	g__Cutibacterium	NA	NADPH-dependent mycothiol reductase Mtr	NA	NA	Reference proteome
UniRef90_W4UIQ0	6.12003	3.67477	1.62161	2.26613	0.0234435	0.0980593	Nude	g__Cutibacterium	GCV_T domain-containing protein	NA	NA	NA	Reference proteome
UniRef90_W4UIX3	7.68279	-3.61755	1.39575	-2.59182	0.00954696	0.0980593	Nude	g__Cutibacterium	AXE1 domain-containing protein	NA	NA	NA	Reference proteome
UniRef90_W4UIY6	5.95075	-3.16967	1.41889	-2.23391	0.0254891	0.0980593	Nude	g__Cutibacterium	NA	Phosphate regulon sensor protein PhoR	NA	NA	Reference proteome
UniRef90_W4UJ66	5.09289	3.41521	1.57087	2.17409	0.0296982	0.0980593	Nude	g__Cutibacterium	NA	Uncharacterized protein	NA	NA	Reference proteome
UniRef90_W4UJS7	6.19022	3.68461	1.62661	2.2652	0.0235002	0.0980593	Nude	g__Cutibacterium	NA	Uncharacterized protein	NA	NA	Reference proteome
UniRef90_W4UK86	4.95183	3.37468	1.56336	2.1586	0.030881	0.0980593	Nude	g__Cutibacterium	NA	NLP/P60-family secreted protein	NA	NA	Reference proteome
UniRef90_W4ULH1	5.55992	-3.07226	1.32629	-2.31644	0.0205345	0.0980593	Nude	g__Cutibacterium	NA	DNA polymerase IV	NA	NA	Reference proteome
UniRef90_W4ULP7	5.94618	3.63534	1.61298	2.25381	0.0242083	0.0980593	Nude	g__Cutibacterium	NA	IMP cyclohydrolase	NA	NA	Hydrolase;Reference proteome
UniRef90_W4ULR3	5.1023	-2.92103	1.31371	-2.2235	0.0261824	0.0980593	Nude	g__Cutibacterium	Glutamine--fructose-6-phosphate aminotransferase [isomerizing]	NA	NA	NA	Aminotransferase;Glutamine amidotransferase;Reference proteome;Repeat;Transferase
UniRef90_A0A085AZC7	5	3.54431	1.45036	2.44374	0.0145358	0.0982284	Balbc	g__Cutibacterium	NA	Transposase family protein	NA	NA
UniRef90_A0A085B161	3.875	3.11547	1.38803	2.24453	0.0247984	0.0982284	Balbc	g__Cutibacterium	MOSC domain-containing protein	NA	NA	NA
UniRef90_A0A085B195	10.5	-4.01791	1.7191	-2.33721	0.0194281	0.0982284	Balbc	g__Cutibacterium	XRE family transcriptional regulator	NA	NA	NA
UniRef90_A0A085B4L9	3.75	3.05889	1.37907	2.21809	0.0265489	0.0982284	Balbc	g__Cutibacterium	NA	Zn-dependent hydrolase	NA	NA	Hydrolase
UniRef90_A0A085B5C0	3.5	2.93859	1.35873	2.16275	0.0305606	0.0982284	Balbc	g__Cutibacterium	Transcriptional regulator	NA	NA	NA
UniRef90_A0A1F0IH85	3.5	2.93859	1.35873	2.16275	0.0305606	0.0982284	Balbc	g__Cutibacterium	NA	NA	NA	NA
UniRef90_A0A1F0IPT3	3.875	3.11547	1.38803	2.24453	0.0247984	0.0982284	Balbc	g__Cutibacterium	NA	NA	NA	NA
UniRef90_A0A1N4VJT0	9	4.48112	1.43837	3.1154	0.00183693	0.0982284	Balbc	g__Cutibacterium	NA	NA	NA	NA
UniRef90_A0A1N4WH88	4.25	3.27301	1.30424	2.50952	0.0120897	0.0982284	Balbc	g__Cutibacterium	NA	NA	NA	NA
UniRef90_A0A1N4XLK8	3	2.66296	1.30545	2.03988	0.0413625	0.0982284	Balbc	g__Cutibacterium	NA	NA	NA	NA
UniRef90_A0A1N4XV83	3.125	2.73696	1.32073	2.0723	0.0382372	0.0982284	Balbc	g__Cutibacterium	NA	NA	NA	NA
UniRef90_A0A1N4YY83	6.625	3.99999	1.38806	2.88172	0.00395517	0.0982284	Balbc	g__Cutibacterium	NA	NA	NA	NA
UniRef90_A0A1N4ZV59	23	-5.1779	1.59564	-3.24503	0.00117436	0.0982284	Balbc	g__Cutibacterium	NA	NA	NA	NA
UniRef90_A0A2B7I5X1	6.875	-3.3785	1.61713	-2.0892	0.0366896	0.0982284	Balbc	g__Cutibacterium	NA	NA	NA	NA
UniRef90_A0A2B7I7L7	3.75	3.05889	1.37907	2.21809	0.0265489	0.0982284	Balbc	g__Cutibacterium	Secreted protein	NA	NA	NA
UniRef90_A0A2B7I7L8	3.25	2.80735	1.33465	2.10343	0.0354283	0.0982284	Balbc	g__Cutibacterium	NA	NA	NA	NA
UniRef90_A0A2B7IC74	3.125	2.73696	1.32073	2.0723	0.0382372	0.0982284	Balbc	g__Cutibacterium	NA	Lactate dehydrogenase	NA	NA
UniRef90_A0A2B7ID19	15	-4.54842	1.67335	-2.71815	0.00656488	0.0982284	Balbc	g__Cutibacterium	NA	Uncharacterized protein	NA	NA
UniRef90_A0A2B7ID73	8.375	-3.67806	1.66731	-2.20598	0.0273851	0.0982284	Balbc	g__Cutibacterium	Trk system potassium uptake protein TrkH	NA	NA	NA
UniRef90_A0A2B7IDP8	4.25	3.27301	1.41169	2.3185	0.0204221	0.0982284	Balbc	g__Cutibacterium	NA	NA	NA	NA
UniRef90_A0A2B7IE15	10	-3.94485	1.59307	-2.47626	0.0132768	0.0982284	Balbc	g__Cutibacterium	NA	LacI family DNA-binding transcriptional regulator	NA	NA	DNA-binding
UniRef90_A0A2B7IGE2	3.5	2.93859	1.35873	2.16275	0.0305606	0.0982284	Balbc	g__Cutibacterium	NA	NA	NA	NA
UniRef90_A0A2B7IHZ8	3.625	2.99999	1.36933	2.19085	0.0284624	0.0982284	Balbc	g__Cutibacterium	NA	DUF2550 domain-containing protein	NA	NA
UniRef90_A0A2B7IWK7	3.75	3.05889	1.37907	2.21809	0.0265489	0.0982284	Balbc	g__Cutibacterium	NA	Uncharacterized protein	NA	NA
UniRef90_A0A2B7IXV8	9.75	4.60485	1.44909	3.17775	0.00148425	0.0982284	Balbc	g__Cutibacterium	NA	Uncharacterized protein	NA	NA
UniRef90_A0A2B7IZW1	3.25	2.80735	1.33465	2.10343	0.0354283	0.0982284	Balbc	g__Cutibacterium	NA	NA	NA	NA
UniRef90_A0A2B7IZZ1	8.25	4.34577	1.42089	3.05849	0.00222455	0.0982284	Balbc	g__Cutibacterium	NA	Uncharacterized protein	NA	NA
UniRef90_A0A2B7JAD2	7.875	-3.58495	1.64776	-2.17565	0.0295817	0.0982284	Balbc	g__Cutibacterium	NA	Uncharacterized protein	NA	NA
UniRef90_A0A2B7JS39	9.625	-3.88751	1.69428	-2.2945	0.0217619	0.0982284	Balbc	g__Cutibacterium	NA	NA	NA	NA
UniRef90_A0A2B7JSS7	3.25	2.80735	1.33465	2.10343	0.0354283	0.0982284	Balbc	g__Cutibacterium	NA	Uncharacterized protein	NA	NA
UniRef90_A0A2B7JST4	3.875	3.11547	1.38803	2.24453	0.0247984	0.0982284	Balbc	g__Cutibacterium	NA	Fe3+-hydroxamate ABC transporter substrate-binding protein	NA	NA
UniRef90_A0A2B7JV96	2.875	2.58496	1.28859	2.00604	0.0448523	0.0982284	Balbc	g__Cutibacterium	NA	Uncharacterized protein	NA	NA
UniRef90_A0A2B7JW05	3.5	2.93859	1.35873	2.16275	0.0305606	0.0982284	Balbc	g__Cutibacterium	Methylenetetrahydrofolate reductase	NA	One-carbon metabolism; tetrahydrofolate interconversion	NA	FAD;Flavoprotein;Oxidoreductase
UniRef90_A0A2B7JWH9	22.5	-5.14565	1.85692	-2.77107	0.00558723	0.0982284	Balbc	g__Cutibacterium	NA	Alpha/beta hydrolase	NA	NA	Hydrolase
UniRef90_A0A2B7JWZ1	3.25	2.80735	1.33465	2.10343	0.0354283	0.0982284	Balbc	g__Cutibacterium	DUF4147 domain-containing protein	NA	NA	NA
UniRef90_A0A2C6LG30	3.75	3.05889	1.37907	2.21809	0.0265489	0.0982284	Balbc	g__Cutibacterium	NA	Uncharacterized protein	NA	NA
UniRef90_A0A2M9XJ56	8.25	4.34577	1.43398	3.03057	0.00244092	0.0982284	Balbc	g__Cutibacterium	NA	Uncharacterized protein	NA	NA
UniRef90_A0A371N3T4	15	-4.54842	1.80317	-2.52246	0.0116536	0.0982284	Balbc	g__Cutibacterium	NA	NA	NA	NA
UniRef90_A0A371N419	3.5	2.93859	1.35873	2.16275	0.0305606	0.0982284	Balbc	g__Cutibacterium	NA	NA	NA	NA
UniRef90_A0A371N5T6	20.875	-5.0356	1.71873	-2.92984	0.00339142	0.0982284	Balbc	g__Cutibacterium	NA	NA	NA	NA
UniRef90_A0A371N6R7	12.5	-4.27797	1.76004	-2.43061	0.0150732	0.0982284	Balbc	g__Cutibacterium	DUF222 domain-containing protein	NA	NA	NA
UniRef90_A0A371N7M0	9	-3.78658	1.68151	-2.25189	0.024329	0.0982284	Balbc	g__Cutibacterium	NA	NA	NA	NA
UniRef90_A0A371N808	3	2.66296	1.30545	2.03988	0.0413625	0.0982284	Balbc	g__Cutibacterium	NA	NA	NA	NA
UniRef90_A0A371N866	3.5	2.93859	1.25994	2.33233	0.0196835	0.0982284	Balbc	g__Cutibacterium	NA	NA	NA	NA
UniRef90_A0A371N8A4	5.125	3.58495	1.45616	2.46193	0.0138192	0.0982284	Balbc	g__Cutibacterium	NA	NA	NA	NA
UniRef90_A0A371N8H4	7.5	-3.51095	1.63403	-2.14865	0.0316623	0.0982284	Balbc	g__Cutibacterium	NA	NA	NA	NA
UniRef90_A0A371N958	6.375	3.93859	1.38211	2.8497	0.00437602	0.0982284	Balbc	g__Cutibacterium	NA	NA	NA	NA
UniRef90_A0A371N9F7	6.875	-3.3785	1.61273	-2.0949	0.0361802	0.0982284	Balbc	g__Cutibacterium	NA	NA	NA	NA
UniRef90_A0A371N9I7	10.875	-4.07037	1.72181	-2.36401	0.0180783	0.0982284	Balbc	g__Cutibacterium	NA	NA	NA	NA
UniRef90_A0A371NA83	2.875	2.58496	1.28859	2.00604	0.0448523	0.0982284	Balbc	g__Cutibacterium	NA	NA	NA	NA
UniRef90_A0A371NBD8	5.125	3.58495	1.45616	2.46193	0.0138192	0.0982284	Balbc	g__Cutibacterium	NA	NA	NA	NA
UniRef90_A0A3A8VN35	4.25	3.27301	1.41169	2.3185	0.0204221	0.0982284	Balbc	g__Cutibacterium	NA	NA	NA	NA
UniRef90_A0A3A8VNS1	6	-3.16991	1.58062	-2.00549	0.0449103	0.0982284	Balbc	g__Cutibacterium	NA	NA	NA	NA
UniRef90_A0A3A8W722	6.625	-3.32192	1.60382	-2.07125	0.0383353	0.0982284	Balbc	g__Cutibacterium	NA	NA	NA	NA
UniRef90_A0A3A8WA22	2.875	2.58496	1.28859	2.00604	0.0448523	0.0982284	Balbc	g__Cutibacterium	NA	NA	NA	NA
UniRef90_A0A3A8WE11	6.75	-3.35049	1.6083	-2.08324	0.0372291	0.0982284	Balbc	g__Cutibacterium	TPP_enzyme_N domain-containing protein	NA	NA	NA
UniRef90_A0A3D8Z1I1	9.625	4.58495	1.45586	3.14932	0.00163652	0.0982284	Balbc	g__Cutibacterium	NA	NA	NA	NA
UniRef90_A0A3D8Z2Q8	11.375	-4.13749	1.73057	-2.39083	0.0168104	0.0982284	Balbc	g__Cutibacterium	NA	NA	NA	NA
UniRef90_A0A3D8Z302	2.875	2.58496	1.28859	2.00604	0.0448523	0.0982284	Balbc	g__Cutibacterium	NA	NA	NA	NA
UniRef90_A0A3D8Z5A2	12.5	4.98488	1.49064	3.34412	0.000825431	0.0982284	Balbc	g__Cutibacterium	NA	NA	NA	NA
UniRef90_A0A3E2DD68	4.125	3.22239	1.40427	2.2947	0.0217504	0.0982284	Balbc	g__Cutibacterium	NA	NA	NA	NA
UniRef90_A0A3E2DJE9	4.75	3.45942	1.43828	2.40526	0.0161612	0.0982284	Balbc	g__Cutibacterium	NA	NA	NA	NA
UniRef90_A0A3E2DQK5	3.625	2.99999	1.36933	2.19085	0.0284624	0.0982284	Balbc	g__Cutibacterium	NA	NA	NA	NA
UniRef90_D1YA49	5.375	3.66296	1.46711	2.49672	0.0125348	0.0982284	Balbc	g__Cutibacterium	Oxidoreductase	NA	NA	NA
UniRef90_D1YAP2	4	3.16992	1.39641	2.27004	0.0232049	0.0982284	Balbc	g__Cutibacterium	DUF488 family protein	NA	NA	NA
UniRef90_D1YAU3	4.5	3.36923	1.42547	2.36359	0.0180991	0.0982284	Balbc	g__Cutibacterium	Transcriptional regulator	NA	NA	NA
UniRef90_D1YEL4	8.25	-3.65534	1.65979	-2.20229	0.0276452	0.0982284	Balbc	g__Cutibacterium	Transcriptional regulator	NA	NA	NA
UniRef90_D4H9Q2	2.875	2.58496	1.28859	2.00604	0.0448523	0.0982284	Balbc	g__Cutibacterium	NA	NA	NA	NA
UniRef90_D4HAF2	23.375	-5.20161	1.73294	-3.00161	0.00268554	0.0982284	Balbc	g__Cutibacterium	NA	NA	NA	NA
UniRef90_D4HBA4	3.75	3.05889	1.37907	2.21809	0.0265489	0.0982284	Balbc	g__Cutibacterium	NA	NA	NA	NA
UniRef90_D4HBE9	3.25	2.80735	1.33465	2.10343	0.0354283	0.0982284	Balbc	g__Cutibacterium	NA	NA	NA	NA
UniRef90_D4HBJ3	20.5	-5.00897	1.83716	-2.72647	0.00640164	0.0982284	Balbc	g__Cutibacterium	NA	NA	NA	NA
UniRef90_D4HBZ4	6.5	-3.29277	1.59937	-2.05879	0.0395144	0.0982284	Balbc	g__Cutibacterium	NA	NA	NA	NA
UniRef90_D4HC31	5.125	3.58495	1.45616	2.46193	0.0138192	0.0982284	Balbc	g__Cutibacterium	NA	NA	NA	NA
UniRef90_D4HC52	4.375	3.32192	1.41874	2.34146	0.0192084	0.0982284	Balbc	g__Cutibacterium	NA	NA	NA	NA
UniRef90_D4HD88	3.375	2.87446	1.34724	2.13359	0.0328765	0.0982284	Balbc	g__Cutibacterium	NA	NA	NA	NA
UniRef90_D4HDI7	3	2.66296	1.30545	2.03988	0.0413625	0.0982284	Balbc	g__Cutibacterium	NA	NA	NA	NA
UniRef90_D4HDJ4	23.25	-5.19375	1.863	-2.78784	0.00530606	0.0982284	Balbc	g__Cutibacterium	NA	NA	NA	NA
UniRef90_D4HET0	5	3.54431	1.45036	2.44374	0.0145358	0.0982284	Balbc	g__Cutibacterium	NA	NA	NA	NA
UniRef90_E4HGJ4	24.5	-5.27051	1.85861	-2.83573	0.00457217	0.0982284	Balbc	g__Cutibacterium	NA	Uncharacterized protein	NA	NA
UniRef90_E4HGL6	3.75	3.05889	1.37907	2.21809	0.0265489	0.0982284	Balbc	g__Cutibacterium	DUF222 domain-containing protein	NA	NA	NA
UniRef90_E4HJP1	3.375	2.87446	1.34724	2.13359	0.0328765	0.0982284	Balbc	g__Cutibacterium	NA	HTH domain protein	NA	NA
UniRef90_E4HK87	3.125	2.73696	1.32073	2.0723	0.0382372	0.0982284	Balbc	g__Cutibacterium	NA	CarD-like protein	NA	NA
UniRef90_E4HMG2	3.5	2.93859	1.35873	2.16275	0.0305606	0.0982284	Balbc	g__Cutibacterium	DUF3145 domain-containing protein	NA	NA	NA
UniRef90_E6D4I2	4.875	3.50249	1.44439	2.4249	0.0153125	0.0982284	Balbc	g__Cutibacterium	Transposase	NA	NA	NA
UniRef90_E6D5J2	3.375	2.87446	1.34724	2.13359	0.0328765	0.0982284	Balbc	g__Cutibacterium	Transposase	NA	NA	NA
UniRef90_E6D5R5	5.25	3.62448	1.46173	2.47958	0.0131537	0.0982284	Balbc	g__Cutibacterium	Transposase	NA	NA	NA
UniRef90_E6D6Y5	5	3.54431	1.45036	2.44374	0.0145358	0.0982284	Balbc	g__Cutibacterium	Cupin domain-containing protein	NA	NA	NA
UniRef90_E6D748	3.75	3.05889	1.37907	2.21809	0.0265489	0.0982284	Balbc	g__Cutibacterium	NA	Kinase, PfkB family	NA	NA	Kinase;Transferase
UniRef90_E6D7G8	4.75	3.45942	1.43828	2.40526	0.0161612	0.0982284	Balbc	g__Cutibacterium	NA	Uncharacterized protein	NA	NA
UniRef90_E6D7H2	3.375	2.87446	1.34724	2.13359	0.0328765	0.0982284	Balbc	g__Cutibacterium	NA	ABC transporter, ATP-binding protein	NA	NA	ATP-binding;Nucleotide-binding
UniRef90_E6D7Q6	5.375	3.66296	1.46711	2.49672	0.0125348	0.0982284	Balbc	g__Cutibacterium	NA	Uncharacterized protein	NA	NA
UniRef90_E6D955	2.875	2.58496	1.28859	2.00604	0.0448523	0.0982284	Balbc	g__Cutibacterium	Transposase	NA	NA	NA
UniRef90_E6DA33	22	-5.11268	1.71914	-2.97397	0.00293973	0.0982284	Balbc	g__Cutibacterium	NA	Uncharacterized protein	NA	NA
UniRef90_F3NXL9	3.25	2.80735	1.33465	2.10343	0.0354283	0.0982284	Balbc	g__Cutibacterium	NA	Alkaline shock protein 23	NA	NA
UniRef90_F3NXQ8	3.875	3.11547	1.38803	2.24453	0.0247984	0.0982284	Balbc	g__Cutibacterium	Mur_ligase_M domain-containing protein	NA	NA	NA
UniRef90_F3P088	2.875	2.58496	1.28859	2.00604	0.0448523	0.0982284	Balbc	g__Cutibacterium	NA	Sigma-70, region 4	NA	NA	DNA-binding;Sigma factor;Transcription;Transcription regulation
UniRef90_F9NSF5	4	3.16992	1.39641	2.27004	0.0232049	0.0982284	Balbc	g__Cutibacterium	Fumarate reductase iron-sulfur subunit	NA	NA	NA	2Fe-2S;3Fe-4S;4Fe-4S;Iron;Iron-sulfur;Metal-binding
UniRef90_F9NSZ1	3.25	2.80735	1.33465	2.10343	0.0354283	0.0982284	Balbc	g__Cutibacterium	NA	Glycosyltransferase, group 2 family protein	NA	NA	Glycosyltransferase;Transferase
UniRef90_F9NV28	3.375	2.87446	1.34724	2.13359	0.0328765	0.0982284	Balbc	g__Cutibacterium	DUF3499 domain-containing protein	NA	NA	NA
UniRef90_F9NV88	3	2.66296	1.30545	2.03988	0.0413625	0.0982284	Balbc	g__Cutibacterium	NA	Addiction module toxin, RelE/StbE family	NA	NA	Toxin-antitoxin system
UniRef90_F9NW09	3	2.66296	1.30545	2.03988	0.0413625	0.0982284	Balbc	g__Cutibacterium	Phosphate transport system permease protein PstA	NA	NA	Part of the binding-protein-dependent transport system for phosphate; probably responsible for the translocation of the substrate across the membrane	Cell membrane;Membrane;Transmembrane;Transmembrane helix
UniRef90_F9NW82	2.875	2.58496	1.28859	2.00604	0.0448523	0.0982284	Balbc	g__Cutibacterium	NA	SNARE-like domain protein	NA	NA	Membrane;Transmembrane;Transmembrane helix
UniRef90_F9NXR4	2.875	2.58496	1.28859	2.00604	0.0448523	0.0982284	Balbc	g__Cutibacterium	NA	Acyl-CoA thioester hydrolase, YbgC/YbaW family	NA	NA	Hydrolase
UniRef90_F9NY22	3.125	2.73696	1.32073	2.0723	0.0382372	0.0982284	Balbc	g__Cutibacterium	Thiamine-phosphate synthase	NA	Cofactor biosynthesis; thiamine diphosphate biosynthesis; thiamine phosphate from 4-amino-2-methyl-5-diphosphomethylpyrimidine and 4-methyl-5-(2-phosphoethyl)-thiazole: step 1/1	Condenses 4-methyl-5-(beta-hydroxyethyl)thiazole monophosphate (THZ-P) and 2-methyl-4-amino-5-hydroxymethyl pyrimidine pyrophosphate (HMP-PP) to form thiamine monophosphate (TMP)	Magnesium;Metal-binding;Thiamine biosynthesis;Transferase
UniRef90_F9NY35	4.5	3.36923	1.31212	2.56778	0.0102352	0.0982284	Balbc	g__Cutibacterium	DUF5319 domain-containing protein	NA	NA	NA
UniRef90_G4CUD4	2.875	2.58496	1.28859	2.00604	0.0448523	0.0982284	Balbc	g__Cutibacterium	Disulfide bond formation protein B	NA	NA	NA	Membrane;Reference proteome;Transmembrane;Transmembrane helix
UniRef90_G4CWZ0	3.125	2.73696	1.32073	2.0723	0.0382372	0.0982284	Balbc	g__Cutibacterium	Membrane protein insertase YidC	NA	NA	Required for the insertion and/or proper folding and/or complex formation of integral membrane proteins into the membrane. Involved in integration of membrane proteins that insert both dependently and independently of the Sec translocase complex, as well as at least some lipoproteins. Aids folding of multispanning membrane proteins	Membrane;Protein transport;Reference proteome;Transmembrane;Transmembrane helix;Transport
UniRef90_H9ZML5	3.625	2.99999	1.36933	2.19085	0.0284624	0.0982284	Balbc	g__Cutibacterium	Phage protein	NA	NA	NA
UniRef90_K4HN20	4.125	3.22239	1.40427	2.2947	0.0217504	0.0982284	Balbc	g__Cutibacterium	Head-to-tail stopper	NA	NA	NA
UniRef90_Q50H64	3	2.66296	1.30545	2.03988	0.0413625	0.0982284	Balbc	g__Cutibacterium	NA	Camp factor-1	NA	NA	Signal
UniRef90_Q6A5B2	3	2.66296	1.30545	2.03988	0.0413625	0.0982284	Balbc	g__Cutibacterium	Ribosomal RNA small subunit methyltransferase G	NA	NA	Specifically methylates the N7 position of guanine in position 518 of 16S rRNA	Cytoplasm;Methyltransferase;rRNA processing;S-adenosyl-L-methionine;Transferase
UniRef90_Q6A5S3	3.25	2.80735	1.33465	2.10343	0.0354283	0.0982284	Balbc	g__Cutibacterium	Uracil phosphoribosyltransferase	NA	Pyrimidine metabolism; UMP biosynthesis via salvage pathway; UMP from uracil: step 1/1	Catalyzes the conversion of uracil and 5-phospho-alpha-D-ribose 1-diphosphate (PRPP) to UMP and diphosphate	Allosteric enzyme;Glycosyltransferase;GTP-binding;Magnesium;Nucleotide-binding;Transferase
UniRef90_Q6A5Y7	4.25	3.27301	1.41169	2.3185	0.0204221	0.0982284	Balbc	g__Cutibacterium	Transposase	NA	NA	NA
UniRef90_Q6A6J6	4.75	3.45942	1.43828	2.40526	0.0161612	0.0982284	Balbc	g__Cutibacterium	UPF0336 protein PPA1896	NA	NA	NA
UniRef90_Q6A6P3	3.375	2.87446	1.34724	2.13359	0.0328765	0.0982284	Balbc	g__Cutibacterium	30S ribosomal protein S5	NA	NA	With S4 and S12 plays an important role in translational accuracy	Ribonucleoprotein;Ribosomal protein;RNA-binding;rRNA-binding
UniRef90_Q6A6Q8	4.75	3.45942	1.43828	2.40526	0.0161612	0.0982284	Balbc	g__Cutibacterium	30S ribosomal protein S13	NA	NA	Located at the top of the head of the 30S subunit, it contacts several helices of the 16S rRNA. In the 70S ribosome it contacts the 23S rRNA (bridge B1a) and protein L5 of the 50S subunit (bridge B1b), connecting the 2 subunits; these bridges are implicated in subunit movement. Contacts the tRNAs in the A and P-sites	Ribonucleoprotein;Ribosomal protein;RNA-binding;rRNA-binding;tRNA-binding
UniRef90_Q6A6Q9	3.5	2.93859	1.35873	2.16275	0.0305606	0.0982284	Balbc	g__Cutibacterium	30S ribosomal protein S11	NA	NA	Located on the platform of the 30S subunit, it bridges several disparate RNA helices of the 16S rRNA. Forms part of the Shine-Dalgarno cleft in the 70S ribosome	Ribonucleoprotein;Ribosomal protein;RNA-binding;rRNA-binding
UniRef90_Q6A6T3	4.125	3.22239	1.40427	2.2947	0.0217504	0.0982284	Balbc	g__Cutibacterium	50S ribosomal protein L13	NA	NA	This protein is one of the early assembly proteins of the 50S ribosomal subunit, although it is not seen to bind rRNA by itself. It is important during the early stages of 50S assembly	Ribonucleoprotein;Ribosomal protein
UniRef90_Q6A6W1	6.75	4.02974	1.38453	2.91054	0.003608	0.0982284	Balbc	g__Cutibacterium	Co-chaperonin GroES	NA	NA	Together with the chaperonin GroEL, plays an essential role in assisting protein folding. The GroEL-GroES system forms a nano-cage that allows encapsulation of the non-native substrate proteins and provides a physical environment optimized to promote and accelerate protein folding. GroES binds to the apical surface of the GroEL ring, thereby capping the opening of the GroEL channel	Chaperone;Cytoplasm
UniRef90_Q6A744	3.875	3.11547	1.38803	2.24453	0.0247984	0.0982284	Balbc	g__Cutibacterium	NA	Conserved protein	NA	NA
UniRef90_Q6A749	3.625	2.99999	1.36933	2.19085	0.0284624	0.0982284	Balbc	g__Cutibacterium	NA	Conserved protein	NA	NA
UniRef90_Q6A7Q5	4.5	3.36923	1.42547	2.36359	0.0180991	0.0982284	Balbc	g__Cutibacterium	DUF2088 domain-containing protein	NA	NA	NA
UniRef90_Q6A7Y8	3.625	2.99999	1.36933	2.19085	0.0284624	0.0982284	Balbc	g__Cutibacterium	Imidazole glycerol phosphate synthase subunit HisF	NA	Amino-acid biosynthesis; L-histidine biosynthesis; L-histidine from 5-phospho-alpha-D-ribose 1-diphosphate: step 5/9	IGPS catalyzes the conversion of PRFAR and glutamine to IGP, AICAR and glutamate. The HisF subunit catalyzes the cyclization activity that produces IGP and AICAR from PRFAR using the ammonia provided by the HisH subunit	Amino-acid biosynthesis;Cytoplasm;Histidine biosynthesis;Lyase
UniRef90_Q6A8C6	3.25	2.80735	1.33465	2.10343	0.0354283	0.0982284	Balbc	g__Cutibacterium	ATP synthase gamma chain	NA	NA	Produces ATP from ADP in the presence of a proton gradient across the membrane. The gamma chain is believed to be important in regulating ATPase activity and the flow of protons through the CF(0) complex	ATP synthesis;Cell membrane;CF(1);Hydrogen ion transport;Ion transport;Membrane;Transport
UniRef90_Q6A8F5	3.875	3.11547	1.38803	2.24453	0.0247984	0.0982284	Balbc	g__Cutibacterium	DUF4157 domain-containing protein	NA	NA	NA
UniRef90_Q6A8K3	4.625	3.41503	1.43195	2.38488	0.0170846	0.0982284	Balbc	g__Cutibacterium	Adenine phosphoribosyltransferase	NA	Purine metabolism; AMP biosynthesis via salvage pathway; AMP from adenine: step 1/1	Catalyzes a salvage reaction resulting in the formation of AMP, that is energically less costly than de novo synthesis	Cytoplasm;Glycosyltransferase;Purine salvage;Transferase
UniRef90_Q6A9E5	3.625	2.99999	1.36933	2.19085	0.0284624	0.0982284	Balbc	g__Cutibacterium	DUF772 domain-containing protein	NA	NA	NA
UniRef90_Q6A9I7	6.375	-3.26302	1.59761	-2.04245	0.0411072	0.0982284	Balbc	g__Cutibacterium	Nucleoside diphosphate kinase	NA	NA	Major role in the synthesis of nucleoside triphosphates other than ATP. The ATP gamma phosphate is transferred to the NDP beta phosphate via a ping-pong mechanism, using a phosphorylated active-site intermediate	ATP-binding;Cytoplasm;Kinase;Magnesium;Metal-binding;Nucleotide metabolism;Nucleotide-binding;Phosphoprotein;Transferase
UniRef90_Q6A9N9	4.25	3.27301	1.41169	2.3185	0.0204221	0.0982284	Balbc	g__Cutibacterium	Putative fluoride ion transporter CrcB 2	NA	NA	Important for reducing fluoride concentration in the cell, thus reducing its toxicity	Cell membrane;Membrane;Transmembrane;Transmembrane helix;Transport
UniRef90_Q6AAB1	3.625	2.99999	1.36933	2.19085	0.0284624	0.0982284	Balbc	g__Cutibacterium	NA	Uncharacterized protein	NA	NA	Membrane;Transmembrane;Transmembrane helix
UniRef90_Q6AAK7	2.875	2.58496	1.28859	2.00604	0.0448523	0.0982284	Balbc	g__Cutibacterium	NA	Conserved protein	NA	NA
UniRef90_Q6AAL4	3.5	2.93859	1.35873	2.16275	0.0305606	0.0982284	Balbc	g__Cutibacterium	S-ribosylhomocysteine lyase	NA	NA	Involved in the synthesis of autoinducer 2 (AI-2) which is secreted by bacteria and is used to communicate both the cell density and the metabolic potential of the environment. The regulation of gene expression in response to changes in cell density is called quorum sensing. Catalyzes the transformation of S-ribosylhomocysteine (RHC) to homocysteine (HC) and 4,5-dihydroxy-2,3-pentadione (DPD)	Autoinducer synthesis;Iron;Lyase;Metal-binding;Quorum sensing
UniRef90_Q6AB87	4.875	3.50249	1.44439	2.4249	0.0153125	0.0982284	Balbc	g__Cutibacterium	NA	Conserved protein	NA	NA
UniRef90_Q6ABA0	6.75	4.02974	1.38541	2.90869	0.00362943	0.0982284	Balbc	g__Cutibacterium	Nucleoid-associated protein PPA0205	NA	NA	Binds to DNA and alters its conformation. May be involved in regulation of gene expression, nucleoid organization and DNA protection	Cytoplasm;DNA-binding
UniRef90_U7IW14	4.625	3.41503	1.33447	2.5591	0.0104944	0.0982284	Balbc	g__Cutibacterium	NA	NA	NA	NA
UniRef90_U7JJN6	4	3.16992	1.39641	2.27004	0.0232049	0.0982284	Balbc	g__Cutibacterium	NA	NA	NA	NA
UniRef90_U7M449	3.25	2.80735	1.33465	2.10343	0.0354283	0.0982284	Balbc	g__Cutibacterium	NA	NA	NA	NA
UniRef90_U7M9A4	6.875	-3.3785	1.61416	-2.09304	0.0363458	0.0982284	Balbc	g__Cutibacterium	NA	NA	NA	NA
UniRef90_U7MDD8	14.75	-4.52354	1.7858	-2.53306	0.0113071	0.0982284	Balbc	g__Cutibacterium	NA	NA	NA	NA
UniRef90_UPI0001C4DEB7	3.75	3.05889	1.37907	2.21809	0.0265489	0.0982284	Balbc	g__Cutibacterium	NA	NA	NA	NA
UniRef90_UPI0001EF3737	2.875	2.58496	1.28859	2.00604	0.0448523	0.0982284	Balbc	g__Cutibacterium	NA	NA	NA	NA
UniRef90_UPI0001EF3A6C	3.125	2.73696	1.23397	2.21802	0.0265537	0.0982284	Balbc	g__Cutibacterium	NA	NA	NA	NA
UniRef90_UPI0001F08F70	7.25	-3.45942	1.62568	-2.12799	0.033338	0.0982284	Balbc	g__Cutibacterium	NA	NA	NA	NA
UniRef90_UPI0001F09AC9	5.125	3.58495	1.45616	2.46193	0.0138192	0.0982284	Balbc	g__Cutibacterium	NA	NA	NA	NA
UniRef90_UPI0004DC94AC	4.25	3.27301	1.41169	2.3185	0.0204221	0.0982284	Balbc	g__Cutibacterium	NA	NA	NA	NA
UniRef90_UPI00093F5D8C	7.625	4.22238	1.40635	3.00236	0.00267893	0.0982284	Balbc	g__Cutibacterium	NA	NA	NA	NA
UniRef90_UPI00094ADDC7	2.875	2.58496	1.28859	2.00604	0.0448523	0.0982284	Balbc	g__Cutibacterium	NA	NA	NA	NA
UniRef90_UPI000BF0DBEB	5.25	3.62448	1.34578	2.69322	0.00707665	0.0982284	Balbc	g__Cutibacterium	NA	NA	NA	NA
UniRef90_UPI000BF930E8	4.875	3.50249	1.44439	2.4249	0.0153125	0.0982284	Balbc	g__Cutibacterium	NA	NA	NA	NA
UniRef90_UPI000E250910	4	3.16992	1.39641	2.27004	0.0232049	0.0982284	Balbc	g__Cutibacterium	NA	NA	NA	NA
UniRef90_UPI000E2515AB	3.125	2.73696	1.32073	2.0723	0.0382372	0.0982284	Balbc	g__Cutibacterium	NA	NA	NA	NA
UniRef90_UPI000E347F6B	2.875	2.58496	1.28859	2.00604	0.0448523	0.0982284	Balbc	g__Cutibacterium	NA	NA	NA	NA
UniRef90_UPI000F4E0EF4	4.625	3.41503	1.43195	2.38488	0.0170846	0.0982284	Balbc	g__Cutibacterium	NA	NA	NA	NA
UniRef90_W4TDQ0	3.75	3.05889	1.37907	2.21809	0.0265489	0.0982284	Balbc	g__Cutibacterium	NA	Diaminopimelate epimerase	NA	NA	Isomerase;Reference proteome
UniRef90_W4TDY1	7.125	4.11547	1.39789	2.94407	0.0032393	0.0982284	Balbc	g__Cutibacterium	NA	Zinc uptake regulation protein ZUR	NA	NA	Reference proteome;Zinc
UniRef90_W4TE22	3.875	3.11547	1.38803	2.24453	0.0247984	0.0982284	Balbc	g__Cutibacterium	NA	Proline synthase	NA	NA	Reference proteome
UniRef90_W4TE72	3.125	2.73696	1.32073	2.0723	0.0382372	0.0982284	Balbc	g__Cutibacterium	NA	Diaminopimelate epimerase	NA	NA	Isomerase;Reference proteome
UniRef90_W4TGP0	3	2.66296	1.30545	2.03988	0.0413625	0.0982284	Balbc	g__Cutibacterium	Transposase	NA	NA	NA	Reference proteome
UniRef90_W4TGU8	4	3.16992	1.39641	2.27004	0.0232049	0.0982284	Balbc	g__Cutibacterium	NA	ABC transporter ATP-binding protein	NA	NA	ATP-binding;Nucleotide-binding;Reference proteome
UniRef90_W4TH84	9.625	-3.88751	1.69485	-2.29372	0.0218065	0.0982284	Balbc	g__Cutibacterium	Ig-like domain-containing protein	NA	NA	NA	Reference proteome
UniRef90_W4TI80	3	2.66296	1.30545	2.03988	0.0413625	0.0982284	Balbc	g__Cutibacterium	Formamidopyrimidine-DNA glycosylase	NA	NA	Involved in base excision repair of DNA damaged by oxidation or by mutagenic agents. Acts as DNA glycosylase that recognizes and removes damaged bases. Has a preference for oxidized purines, such as 7,8-dihydro-8-oxoguanine (8-oxoG). Has AP (apurinic/apyrimidinic) lyase activity and introduces nicks in the DNA strand. Cleaves the DNA backbone by beta-delta elimination to generate a single-strand …	DNA damage;DNA repair;DNA-binding;Glycosidase;Hydrolase;Lyase;Metal-binding;Multifunctional enzyme;Reference proteome;Zinc;Zinc-finger
UniRef90_W4TIK6	4.375	3.32192	1.41874	2.34146	0.0192084	0.0982284	Balbc	g__Cutibacterium	Lipoprotein	NA	NA	NA	Reference proteome;Signal
UniRef90_W4TIS1	4	3.16992	1.39641	2.27004	0.0232049	0.0982284	Balbc	g__Cutibacterium	NA	Uncharacterized protein	NA	NA	Reference proteome
UniRef90_W4TJ22	4	3.16992	1.39641	2.27004	0.0232049	0.0982284	Balbc	g__Cutibacterium	NA	Sucrose symporter	NA	NA	Membrane;Reference proteome;Transmembrane;Transmembrane helix
UniRef90_W4TJF2	3	2.66296	1.30545	2.03988	0.0413625	0.0982284	Balbc	g__Cutibacterium	NA	NADH-ubiquinone oxidoreductase	NA	NA	Membrane;Reference proteome;Transmembrane;Transmembrane helix;Ubiquinone
UniRef90_W4TK74	3.375	2.87446	1.34724	2.13359	0.0328765	0.0982284	Balbc	g__Cutibacterium	NA	Phosphomethylpyrimidine kinase	NA	NA	Kinase;Reference proteome;Transferase
UniRef90_W4TK87	5.75	3.77258	1.35683	2.78044	0.00542856	0.0982284	Balbc	g__Cutibacterium	NA	Uncharacterized protein	NA	NA	Reference proteome
UniRef90_W4TKG4	3.375	2.87446	1.34724	2.13359	0.0328765	0.0982284	Balbc	g__Cutibacterium	Iron ABC transporter permease	NA	NA	NA	Cell membrane;Membrane;Reference proteome;Transmembrane;Transmembrane helix
UniRef90_W4TKL9	2.875	2.58496	1.28859	2.00604	0.0448523	0.0982284	Balbc	g__Cutibacterium	1,4-dihydroxy-2-naphthoyl-CoA synthase	NA	Quinol/quinone metabolism; 1,4-dihydroxy-2-naphthoate biosynthesis; 1,4-dihydroxy-2-naphthoate from chorismate: step 6/7	Converts o-succinylbenzoyl-CoA (OSB-CoA) to 1,4-dihydroxy-2-naphthoyl-CoA (DHNA-CoA)	Lyase;Menaquinone biosynthesis;Reference proteome
UniRef90_W4TKW6	3	2.66296	1.30545	2.03988	0.0413625	0.0982284	Balbc	g__Cutibacterium	S-ribosylhomocysteine lyase	NA	NA	Involved in the synthesis of autoinducer 2 (AI-2) which is secreted by bacteria and is used to communicate both the cell density and the metabolic potential of the environment. The regulation of gene expression in response to changes in cell density is called quorum sensing. Catalyzes the transformation of S-ribosylhomocysteine (RHC) to homocysteine (HC) and 4,5-dihydroxy-2,3-pentadione (DPD)	Autoinducer synthesis;Iron;Lyase;Metal-binding;Quorum sensing;Reference proteome
UniRef90_W4TKX0	2.875	2.58496	1.28859	2.00604	0.0448523	0.0982284	Balbc	g__Cutibacterium	NA	Dolichol-phosphate mannosyltransferase	NA	NA	Glycosyltransferase;Membrane;Reference proteome;Transferase;Transmembrane;Transmembrane helix
UniRef90_W4TLE0	3.875	3.11547	1.38803	2.24453	0.0247984	0.0982284	Balbc	g__Cutibacterium	NA	Hydrolase	NA	NA	Hydrolase;Reference proteome
UniRef90_W4TMQ4	4.75	3.45942	1.43828	2.40526	0.0161612	0.0982284	Balbc	g__Cutibacterium	NA	WhiB-like transcription regulator	NA	NA	Reference proteome
UniRef90_W4TMY2	3.75	3.05889	1.37907	2.21809	0.0265489	0.0982284	Balbc	g__Cutibacterium	NA	3-isopropylmalate dehydrogenase	NA	NA	Manganese;Reference proteome
UniRef90_W4TNQ1	5.375	3.66296	1.46711	2.49672	0.0125348	0.0982284	Balbc	g__Cutibacterium	Secreted protein	NA	NA	NA	Reference proteome
UniRef90_W4TP45	4.625	3.41503	1.43195	2.38488	0.0170846	0.0982284	Balbc	g__Cutibacterium	DUF1508 domain-containing protein	NA	NA	NA	Reference proteome
UniRef90_W4TP53	4.125	3.22239	1.30324	2.47259	0.0134137	0.0982284	Balbc	g__Cutibacterium	NA	Uncharacterized protein	NA	NA	Reference proteome
UniRef90_W4TPQ7	3.25	2.80735	1.33465	2.10343	0.0354283	0.0982284	Balbc	g__Cutibacterium	Oxidored_molyb domain-containing protein	NA	NA	NA	Reference proteome;Signal
UniRef90_W4TPU8	3.125	2.73696	1.32073	2.0723	0.0382372	0.0982284	Balbc	g__Cutibacterium	PAS_6 domain-containing protein	NA	NA	NA	Reference proteome
UniRef90_W4TQ59	4	3.16992	1.39641	2.27004	0.0232049	0.0982284	Balbc	g__Cutibacterium	NA	Uncharacterized protein	NA	NA	Membrane;Reference proteome;Transmembrane;Transmembrane helix
UniRef90_W4TQM4	4.625	3.41503	1.43195	2.38488	0.0170846	0.0982284	Balbc	g__Cutibacterium	Nitro_FeMo-Co domain-containing protein	NA	NA	NA	Reference proteome
UniRef90_W4TQS5	3.75	3.05889	1.37907	2.21809	0.0265489	0.0982284	Balbc	g__Cutibacterium	NA	Aldose 1-epimerase	NA	NA	Reference proteome
UniRef90_W4TQU3	3	2.66296	1.30545	2.03988	0.0413625	0.0982284	Balbc	g__Cutibacterium	Transposase	NA	NA	NA	Reference proteome
UniRef90_W4TQW5	4.125	3.22239	1.40427	2.2947	0.0217504	0.0982284	Balbc	g__Cutibacterium	NA	Transcriptional regulator of pyridoxine metabolism	NA	NA	Reference proteome
UniRef90_W4TR39	8	-3.6088	1.6528	-2.18344	0.0290033	0.0982284	Balbc	g__Cutibacterium	Transcriptional regulator	NA	NA	NA	Reference proteome
UniRef90_W4TRL9	15	-4.54842	1.79034	-2.54054	0.0110683	0.0982284	Balbc	g__Cutibacterium	Transposase	NA	NA	NA	Reference proteome
UniRef90_W4TRS1	4.75	3.45942	1.43828	2.40526	0.0161612	0.0982284	Balbc	g__Cutibacterium	DUF2469 family protein	NA	NA	NA	Reference proteome
UniRef90_W4TS02	2.875	2.58496	1.28859	2.00604	0.0448523	0.0982284	Balbc	g__Cutibacterium	NA	Regulator of membrane protease YbbK	NA	NA	Hydrolase;Membrane;Protease;Reference proteome;Transmembrane;Transmembrane helix
UniRef90_W4TS74	4.375	3.32192	1.41874	2.34146	0.0192084	0.0982284	Balbc	g__Cutibacterium	NA	N-acetylmuramic acid 6-phosphate etherase	NA	NA	Reference proteome
UniRef90_W4TSD4	3	2.66296	1.30545	2.03988	0.0413625	0.0982284	Balbc	g__Cutibacterium	NA	ABC-type transporter	NA	NA	Reference proteome;Signal
UniRef90_W4TT30	4.25	3.27301	1.41169	2.3185	0.0204221	0.0982284	Balbc	g__Cutibacterium	NA	Uncharacterized protein	NA	NA	Reference proteome
UniRef90_W4TT80	2.875	2.58496	1.28859	2.00604	0.0448523	0.0982284	Balbc	g__Cutibacterium	NA	Lsr2 family protein	NA	NA	DNA-binding;Reference proteome
UniRef90_W4TT83	3	2.66296	1.30545	2.03988	0.0413625	0.0982284	Balbc	g__Cutibacterium	NA	Transport system permease	NA	NA	Membrane;Reference proteome;Transmembrane;Transmembrane helix
UniRef90_W4TT94	4.125	3.22239	1.40427	2.2947	0.0217504	0.0982284	Balbc	g__Cutibacterium	NA	Uncharacterized protein	NA	NA	Reference proteome
UniRef90_W4TTD5	4.875	3.50249	1.44439	2.4249	0.0153125	0.0982284	Balbc	g__Cutibacterium	DUF4169 family protein	NA	NA	NA	Reference proteome
UniRef90_W4TTK5	3.375	2.87446	1.34724	2.13359	0.0328765	0.0982284	Balbc	g__Cutibacterium	Phosphate acetyltransferase	NA	NA	NA	Reference proteome
UniRef90_W4TTR4	3	2.66296	1.30545	2.03988	0.0413625	0.0982284	Balbc	g__Cutibacterium	NA	23S rRNA (Guanosine-2'-O-)-methyltransferase RlmB	NA	NA	Methyltransferase;Reference proteome;Transferase
UniRef90_W4TTU4	3.75	3.05889	1.37907	2.21809	0.0265489	0.0982284	Balbc	g__Cutibacterium	NA	Ferrochelatase	NA	NA	Reference proteome
UniRef90_W4TTV3	6.25	-3.23265	1.59155	-2.03114	0.0422413	0.0982284	Balbc	g__Cutibacterium	Transposase	NA	NA	NA	Reference proteome
UniRef90_W4TTV8	5	3.54431	1.45036	2.44374	0.0145358	0.0982284	Balbc	g__Cutibacterium	Cellulose synthase	NA	NA	NA	Membrane;Reference proteome;Transmembrane;Transmembrane helix
UniRef90_W4TTZ2	4.375	3.32192	1.31338	2.52928	0.0114295	0.0982284	Balbc	g__Cutibacterium	Tetrahydromethanopterin S-methyltransferase subunit G	NA	NA	NA	Membrane;Reference proteome;Transmembrane;Transmembrane helix
UniRef90_W4TUE7	3	2.66296	1.30545	2.03988	0.0413625	0.0982284	Balbc	g__Cutibacterium	NA	Oligopeptide transporter	NA	NA	Membrane;Reference proteome;Transmembrane;Transmembrane helix;Transport
UniRef90_W4TUH6	2.875	2.58496	1.28859	2.00604	0.0448523	0.0982284	Balbc	g__Cutibacterium	Variable large protein	NA	NA	NA	Reference proteome
UniRef90_W4TV56	3.25	2.80735	1.33465	2.10343	0.0354283	0.0982284	Balbc	g__Cutibacterium	Prepilin peptidase	NA	NA	NA	Membrane;Reference proteome;Transmembrane;Transmembrane helix
UniRef90_W4TVM2	3.875	3.11547	1.38803	2.24453	0.0247984	0.0982284	Balbc	g__Cutibacterium	NA	Transcriptional regulator	NA	NA	Reference proteome
UniRef90_W4TVP1	6.375	-3.26302	1.59469	-2.04619	0.040738	0.0982284	Balbc	g__Cutibacterium	Flavin-containing monooxygenase	NA	NA	NA	Reference proteome
UniRef90_W4TVP8	7.125	4.11547	1.39489	2.9504	0.00317366	0.0982284	Balbc	g__Cutibacterium	Conjugal transfer protein	NA	NA	NA	Reference proteome;Signal
UniRef90_W4TVT9	7.375	-3.48541	1.63288	-2.13453	0.0327998	0.0982284	Balbc	g__Cutibacterium	NA	1-phosphofructokinase	NA	NA	Kinase;Reference proteome;Transferase
UniRef90_W4TW02	4.125	3.22239	1.40427	2.2947	0.0217504	0.0982284	Balbc	g__Cutibacterium	NA	Heme ABC transporter	NA	NA	Cell membrane;Membrane;Reference proteome;Transmembrane;Transmembrane helix
UniRef90_W4TW22	7.25	-3.45942	1.62681	-2.12651	0.0334609	0.0982284	Balbc	g__Cutibacterium	NA	ThiS family protein	NA	NA	Reference proteome
UniRef90_W4TW30	8.125	-3.63226	1.65208	-2.1986	0.0279066	0.0982284	Balbc	g__Cutibacterium	NA	Respiratory nitrate reductase beta chain	NA	NA	Reference proteome
UniRef90_W4TWN2	3.875	3.11547	1.38803	2.24453	0.0247984	0.0982284	Balbc	g__Cutibacterium	Epoxyqueuosine reductase	NA	NA	NA	Reference proteome
UniRef90_W4TWR2	3	2.66296	1.30545	2.03988	0.0413625	0.0982284	Balbc	g__Cutibacterium	NA	Glycine oxidase ThiO	NA	NA	Reference proteome
UniRef90_W4TWS7	3.75	3.05889	1.37907	2.21809	0.0265489	0.0982284	Balbc	g__Cutibacterium	NA	PTS system	NA	NA	Reference proteome
UniRef90_W4TWV6	3.625	2.99999	1.36933	2.19085	0.0284624	0.0982284	Balbc	g__Cutibacterium	NA	Glycosyl transferase	NA	NA	Reference proteome;Transferase
UniRef90_W4TWV8	3	2.66296	1.30545	2.03988	0.0413625	0.0982284	Balbc	g__Cutibacterium	NA	Uncharacterized protein	NA	NA	Reference proteome
UniRef90_W4TWY3	6	3.8413	1.36558	2.81293	0.00490919	0.0982284	Balbc	g__Cutibacterium	NA	ABC transporter	NA	NA	Reference proteome
UniRef90_W4TXA7	4	3.16992	1.39641	2.27004	0.0232049	0.0982284	Balbc	g__Cutibacterium	DNA replication and repair protein RecF	NA	NA	The RecF protein is involved in DNA metabolism; it is required for DNA replication and normal SOS inducibility. RecF binds preferentially to single-stranded, linear DNA. It also seems to bind ATP	ATP-binding;Cytoplasm;DNA damage;DNA repair;DNA replication;DNA-binding;Nucleotide-binding;Reference proteome;SOS response
UniRef90_W4TXF3	9.25	-3.82781	1.58547	-2.4143	0.0157653	0.0982284	Balbc	g__Cutibacterium	Transposase	NA	NA	NA	Reference proteome
UniRef90_W4TXG4	3	2.66296	1.30545	2.03988	0.0413625	0.0982284	Balbc	g__Cutibacterium	NA	Transcriptional regulator	NA	NA	Reference proteome
UniRef90_W4TXI3	4.75	3.45942	1.43828	2.40526	0.0161612	0.0982284	Balbc	g__Cutibacterium	Peripla_BP_3 domain-containing protein	NA	NA	NA	Reference proteome
UniRef90_W4TXN4	2.875	2.58496	1.28859	2.00604	0.0448523	0.0982284	Balbc	g__Cutibacterium	NA	Metal-dependent proteases	NA	NA	Hydrolase;Protease;Reference proteome
UniRef90_W4TXU5	2.875	2.58496	1.28859	2.00604	0.0448523	0.0982284	Balbc	g__Cutibacterium	NA	Transcriptional regulator	NA	NA	DNA-binding;Reference proteome;Transcription;Transcription regulation
UniRef90_W4TY57	4	3.16992	1.39641	2.27004	0.0232049	0.0982284	Balbc	g__Cutibacterium	NA	Alcohol dehydrogenase	NA	NA	Reference proteome
UniRef90_W4TYC6	3.25	2.80735	1.33465	2.10343	0.0354283	0.0982284	Balbc	g__Cutibacterium	Thiolase_C domain-containing protein	NA	NA	NA	Reference proteome
UniRef90_W4TYC8	7.75	-3.5607	1.64222	-2.16823	0.0301412	0.0982284	Balbc	g__Cutibacterium	NA	Uncharacterized protein	NA	NA	Reference proteome
UniRef90_W4TYD2	4.625	3.41503	1.43195	2.38488	0.0170846	0.0982284	Balbc	g__Cutibacterium	Mtd_N domain-containing protein	NA	NA	NA	Reference proteome
UniRef90_W4TYP5	4.25	3.27301	1.31465	2.48965	0.0127869	0.0982284	Balbc	g__Cutibacterium	NA	Uncharacterized protein	NA	NA	Membrane;Reference proteome;Transmembrane;Transmembrane helix
UniRef90_W4TYW3	5.125	3.58495	1.45616	2.46193	0.0138192	0.0982284	Balbc	g__Cutibacterium	NA	Thiamine pyrophosphate enzyme	NA	NA	Reference proteome
UniRef90_W4TYY7	4	3.16992	1.39641	2.27004	0.0232049	0.0982284	Balbc	g__Cutibacterium	NA	ABC transporter	NA	NA	Membrane;Reference proteome;Transmembrane;Transmembrane helix
UniRef90_W4TZH5	3.125	2.73696	1.32073	2.0723	0.0382372	0.0982284	Balbc	g__Cutibacterium	Histone	NA	NA	NA	Reference proteome
UniRef90_W4TZI2	3.625	2.99999	1.36933	2.19085	0.0284624	0.0982284	Balbc	g__Cutibacterium	SDR family oxidoreductase	NA	NA	NA	Reference proteome
UniRef90_W4TZL3	3.75	3.05889	1.37907	2.21809	0.0265489	0.0982284	Balbc	g__Cutibacterium	NA	ClpB protein	NA	NA	Reference proteome
UniRef90_W4TZL6	4	3.16992	1.39641	2.27004	0.0232049	0.0982284	Balbc	g__Cutibacterium	TetR family transcriptional regulator	NA	NA	NA	Reference proteome
UniRef90_W4TZN4	4	3.16992	1.39641	2.27004	0.0232049	0.0982284	Balbc	g__Cutibacterium	50S ribosomal protein L10	NA	NA	Forms part of the ribosomal stalk, playing a central role in the interaction of the ribosome with GTP-bound translation factors	Reference proteome;Ribonucleoprotein;Ribosomal protein;RNA-binding;rRNA-binding
UniRef90_W4TZR4	3.875	3.11547	1.38803	2.24453	0.0247984	0.0982284	Balbc	g__Cutibacterium	Fe/B12 periplasmic-binding domain-containing protein	NA	NA	NA	Reference proteome
UniRef90_W4U030	6.125	-3.20162	1.58518	-2.01973	0.0434119	0.0982284	Balbc	g__Cutibacterium	NA	LSU ribosomal protein L10p	NA	NA	Reference proteome;Ribonucleoprotein;Ribosomal protein
UniRef90_W4U081	4.625	3.41503	1.43195	2.38488	0.0170846	0.0982284	Balbc	g__Cutibacterium	Secreted protein	NA	NA	NA	Reference proteome
UniRef90_W4U0C3	3.25	2.80735	1.33465	2.10343	0.0354283	0.0982284	Balbc	g__Cutibacterium	NA	Glycosyl hydrolase	NA	NA	Hydrolase;Reference proteome
UniRef90_W4U0I8	4.25	3.27301	1.41169	2.3185	0.0204221	0.0982284	Balbc	g__Cutibacterium	peptide-methionine (R)-S-oxide reductase	NA	NA	NA	Oxidoreductase;Reference proteome
UniRef90_W4U0K3	5	3.54431	1.45036	2.44374	0.0145358	0.0982284	Balbc	g__Cutibacterium	NA	Two-component system, response regulator	NA	NA	DNA-binding;Reference proteome
UniRef90_W4U0P4	3.875	3.11547	1.38803	2.24453	0.0247984	0.0982284	Balbc	g__Cutibacterium	SAM domain-containing protein	NA	NA	NA	Reference proteome
UniRef90_W4U0R8	2.875	2.58496	1.28859	2.00604	0.0448523	0.0982284	Balbc	g__Cutibacterium	Aminoglycoside phosphotransferase	NA	NA	NA	Reference proteome
UniRef90_W4U0U7	2.875	2.58496	1.28859	2.00604	0.0448523	0.0982284	Balbc	g__Cutibacterium	NA	PTS system	NA	NA	Cell membrane;Membrane;Reference proteome;Sugar transport;Transmembrane;Transmembrane helix;Transport
UniRef90_W4U0W9	6.125	3.87446	1.36954	2.82902	0.00466903	0.0982284	Balbc	g__Cutibacterium	NA	N-acetyltransferase	NA	NA	Reference proteome;Transferase
UniRef90_W4U0X1	4	3.16992	1.39641	2.27004	0.0232049	0.0982284	Balbc	g__Cutibacterium	NA	Translocase subunit	NA	NA	Cell membrane;Membrane;Reference proteome;Transmembrane;Transmembrane helix
UniRef90_W4U0Z1	4.5	3.36923	1.42547	2.36359	0.0180991	0.0982284	Balbc	g__Cutibacterium	NA	Activator of (R)-2-hydroxyglutaryl-CoA dehydratase	NA	NA	Reference proteome
UniRef90_W4U140	3.5	2.93859	1.35873	2.16275	0.0305606	0.0982284	Balbc	g__Cutibacterium	Small basic protein	NA	NA	NA	Cell membrane;Membrane;Reference proteome;Transmembrane;Transmembrane helix
UniRef90_W4U142	3.125	2.73696	1.32073	2.0723	0.0382372	0.0982284	Balbc	g__Cutibacterium	NA	Large secreted protein	NA	NA	Reference proteome
UniRef90_W4U143	28.375	-5.4854	1.90558	-2.8786	0.00399449	0.0982284	Balbc	g__Cutibacterium	NA	Menaquinone-specific isochorismate synthase	NA	NA	Reference proteome
UniRef90_W4U151	5	3.54431	1.45036	2.44374	0.0145358	0.0982284	Balbc	g__Cutibacterium	NA	Phage infection protein	NA	NA	Reference proteome
UniRef90_W4U1C4	2.875	2.58496	1.28859	2.00604	0.0448523	0.0982284	Balbc	g__Cutibacterium	NA	Diaminopimelate decarboxylase	NA	NA	Reference proteome
UniRef90_W4U1D8	3.75	3.05889	1.37907	2.21809	0.0265489	0.0982284	Balbc	g__Cutibacterium	Secreted protein	NA	NA	NA	Membrane;Reference proteome;Transmembrane;Transmembrane helix
UniRef90_W4U1I0	6.25	3.90688	1.37143	2.84877	0.0043888	0.0982284	Balbc	g__Cutibacterium	NA	3-isopropylmalate dehydratase	NA	NA	Reference proteome
UniRef90_W4U1M8	2.875	2.58496	1.28859	2.00604	0.0448523	0.0982284	Balbc	g__Cutibacterium	LigA domain-containing protein	NA	NA	NA	Reference proteome
UniRef90_W4U1M9	4.75	3.45942	1.43828	2.40526	0.0161612	0.0982284	Balbc	g__Cutibacterium	NA	Transcriptional regulator	NA	NA	DNA-binding;Reference proteome
UniRef90_W4U1N6	4	3.16992	1.39641	2.27004	0.0232049	0.0982284	Balbc	g__Cutibacterium	Nitroreductase	NA	NA	NA	Reference proteome
UniRef90_W4U1N9	3.125	2.73696	1.32073	2.0723	0.0382372	0.0982284	Balbc	g__Cutibacterium	NA	C4-dicarboxylate transporter DcuA	NA	NA	Cell inner membrane;Cell membrane;Membrane;Reference proteome;Transmembrane;Transmembrane helix;Transport
UniRef90_W4U1S1	4.375	3.32192	1.30728	2.5411	0.0110503	0.0982284	Balbc	g__Cutibacterium	NA	Diaminopimelate decarboxylase	NA	NA	Reference proteome
UniRef90_W4U1U4	5.25	3.62448	1.34134	2.70214	0.00688939	0.0982284	Balbc	g__Cutibacterium	NA	Protein export cytoplasm protein SecA ATPase RNA helicase	NA	NA	ATP-binding;Cell membrane;Helicase;Hydrolase;Membrane;Nucleotide-binding;Protein transport;Reference proteome;Translocation;Transport
UniRef90_W4U1V3	3.25	2.80735	1.33465	2.10343	0.0354283	0.0982284	Balbc	g__Cutibacterium	NA	Transcriptional regulator	NA	NA	Reference proteome
UniRef90_W4U1V9	3.25	2.80735	1.33465	2.10343	0.0354283	0.0982284	Balbc	g__Cutibacterium	CBS domain-containing protein	NA	NA	NA	Reference proteome
UniRef90_W4U1X5	3.125	2.73696	1.32073	2.0723	0.0382372	0.0982284	Balbc	g__Cutibacterium	NA	Plasmid partition protein ParA	NA	NA	Reference proteome
UniRef90_W4U236	3	2.66296	1.30545	2.03988	0.0413625	0.0982284	Balbc	g__Cutibacterium	NA	RNA binding methyltransferase FtsJ like	NA	NA	Methyltransferase;Reference proteome;Transferase
UniRef90_W4U253	3	2.66296	1.30545	2.03988	0.0413625	0.0982284	Balbc	g__Cutibacterium	NA	Glucitol operon activator protein	NA	NA	Reference proteome
UniRef90_W4U2B7	4.375	3.32192	1.41874	2.34146	0.0192084	0.0982284	Balbc	g__Cutibacterium	NA	Apolipoprotein N-acyltransferase	NA	NA	Acyltransferase;Lipoprotein;Membrane;Reference proteome;Transferase;Transmembrane;Transmembrane helix
UniRef90_W4U2D1	3.125	2.73696	1.32073	2.0723	0.0382372	0.0982284	Balbc	g__Cutibacterium	NA	TmRNA-binding protein SmpB	NA	NA	Reference proteome
UniRef90_W4U2I9	3.375	2.87446	1.34724	2.13359	0.0328765	0.0982284	Balbc	g__Cutibacterium	ABC transporter permease	NA	NA	NA	Membrane;Reference proteome;Transmembrane;Transmembrane helix
UniRef90_W4U2J3	3.75	3.05889	1.37907	2.21809	0.0265489	0.0982284	Balbc	g__Cutibacterium	NA	Dihydrolipoamide succinyltransferase	NA	NA	Reference proteome;Transferase
UniRef90_W4U2P3	3.625	2.99999	1.36933	2.19085	0.0284624	0.0982284	Balbc	g__Cutibacterium	Phosphoglycerate kinase	NA	Carbohydrate degradation; glycolysis; pyruvate from D-glyceraldehyde 3-phosphate: step 2/5	NA	ATP-binding;Glycolysis;Kinase;Nucleotide-binding;Reference proteome;Transferase
UniRef90_W4U2R7	15.375	-4.58494	1.80632	-2.53828	0.01114	0.0982284	Balbc	g__Cutibacterium	NA	Iron-sulfur cluster regulator SufR	NA	NA	Reference proteome
UniRef90_W4U2U2	4.625	3.41503	1.32975	2.56817	0.0102236	0.0982284	Balbc	g__Cutibacterium	NA	tRNA (Guanine37-N1)-methyltransferase	NA	NA	Methyltransferase;Reference proteome;S-adenosyl-L-methionine;Transferase
UniRef90_W4U2W0	7.125	-3.43295	1.62242	-2.11594	0.0343497	0.0982284	Balbc	g__Cutibacterium	NA	ATP-binding protein	NA	NA	ATP-binding;Nucleotide-binding;Reference proteome
UniRef90_W4U2Z5	3.25	2.80735	1.243	2.25853	0.0239127	0.0982284	Balbc	g__Cutibacterium	NA	UDP-N-acetylmuramoylalanine-D-glutamate ligase	NA	NA	Ligase;Reference proteome
UniRef90_W4U304	2.875	2.58496	1.28859	2.00604	0.0448523	0.0982284	Balbc	g__Cutibacterium	NA	UDP-N-acetylmuramoylalanyl-D-glutamate-2,6-diaminopimelate ligase	NA	NA	Ligase;Reference proteome
UniRef90_W4U324	3.25	2.80735	1.33465	2.10343	0.0354283	0.0982284	Balbc	g__Cutibacterium	NA	Glycine dehydrogenase	NA	The glycine cleavage system catalyzes the degradation of glycine. The P protein binds the alpha-amino group of glycine through its pyridoxal phosphate cofactor; CO(2) is released and the remaining methylamine moiety is then transferred to the lipoamide cofactor of the H protein	Reference proteome
UniRef90_W4U357	3.25	2.80735	1.33465	2.10343	0.0354283	0.0982284	Balbc	g__Cutibacterium	Pyridoxamine 5'-phosphate oxidase family protein	NA	NA	NA	Reference proteome
UniRef90_W4U370	8.5	-3.70043	1.66394	-2.2239	0.0261554	0.0982284	Balbc	g__Cutibacterium	NA	Uncharacterized protein	NA	NA	Reference proteome
UniRef90_W4U3A2	7.125	4.11547	1.40295	2.93344	0.00335233	0.0982284	Balbc	g__Cutibacterium	NA	tRNA (Guanine37-N1)-methyltransferase	NA	NA	Methyltransferase;Reference proteome;S-adenosyl-L-methionine;Transferase
UniRef90_W4U3D1	3.375	2.87446	1.34724	2.13359	0.0328765	0.0982284	Balbc	g__Cutibacterium	NA	Maltose operon transcriptional repressor MalR	NA	NA	Reference proteome
UniRef90_W4U3D2	7.625	-3.53604	1.63952	-2.15675	0.0310248	0.0982284	Balbc	g__Cutibacterium	RHH_1 domain-containing protein	NA	NA	NA	Reference proteome
UniRef90_W4U3F7	4.875	3.50249	1.44439	2.4249	0.0153125	0.0982284	Balbc	g__Cutibacterium	NA	Uncharacterized protein	NA	NA	Reference proteome
UniRef90_W4U3J1	3.75	3.05889	1.37907	2.21809	0.0265489	0.0982284	Balbc	g__Cutibacterium	Secreted protein	NA	NA	NA	Reference proteome
UniRef90_W4U3L7	3.125	2.73696	1.32073	2.0723	0.0382372	0.0982284	Balbc	g__Cutibacterium	Small secreted protein	NA	NA	NA	Reference proteome
UniRef90_W4U3Q5	5.25	3.62448	1.46173	2.47958	0.0131537	0.0982284	Balbc	g__Cutibacterium	Transcriptional regulator	NA	NA	NA	Reference proteome
UniRef90_W4U3T1	2.875	2.58496	1.28859	2.00604	0.0448523	0.0982284	Balbc	g__Cutibacterium	NA	Pyruvate oxidase	NA	NA	Pyruvate;Reference proteome
UniRef90_W4U3U1	3.875	3.11547	1.38803	2.24453	0.0247984	0.0982284	Balbc	g__Cutibacterium	NA	16S rRNA (Guanine(966)-N(2))-methyltransferase	NA	NA	Methyltransferase;Reference proteome;Transferase
UniRef90_W4U3W7	3.875	3.11547	1.38803	2.24453	0.0247984	0.0982284	Balbc	g__Cutibacterium	NA	ThiJ/PfpI family protein	NA	NA	Reference proteome
UniRef90_W4U416	3.625	2.99999	1.36933	2.19085	0.0284624	0.0982284	Balbc	g__Cutibacterium	NA	Citrate synthase	NA	NA	Reference proteome
UniRef90_W4U428	3	2.66296	1.30545	2.03988	0.0413625	0.0982284	Balbc	g__Cutibacterium	NA	Lead, cadmium, zinc and mercury transporting ATPase	NA	NA	Reference proteome
UniRef90_W4U434	3.5	2.93859	1.35873	2.16275	0.0305606	0.0982284	Balbc	g__Cutibacterium	NA	Zinc ABC transporter	NA	NA	Membrane;Reference proteome;Transmembrane;Transmembrane helix;Transport
UniRef90_W4U476	2.875	2.58496	1.28859	2.00604	0.0448523	0.0982284	Balbc	g__Cutibacterium	NA	Aldose 1-epimerase	NA	NA	Reference proteome
UniRef90_W4U488	3.875	3.11547	1.38803	2.24453	0.0247984	0.0982284	Balbc	g__Cutibacterium	DUF1534 domain-containing protein	NA	NA	NA	Reference proteome
UniRef90_W4U4C2	3.5	2.93859	1.35873	2.16275	0.0305606	0.0982284	Balbc	g__Cutibacterium	Nif3-like dinuclear metal center hexameric protein	NA	NA	NA	Reference proteome
UniRef90_W4U4D1	2.875	2.58496	1.28859	2.00604	0.0448523	0.0982284	Balbc	g__Cutibacterium	Carbamate kinase	NA	NA	NA	Kinase;Reference proteome;Transferase
UniRef90_W4U4D5	3.875	3.11547	1.38803	2.24453	0.0247984	0.0982284	Balbc	g__Cutibacterium	NA	Oxidoreductase	NA	NA	Reference proteome
UniRef90_W4U4F4	3.5	2.93859	1.25994	2.33233	0.0196835	0.0982284	Balbc	g__Cutibacterium	NA	Extracellular protease	NA	NA	Hydrolase;Protease;Reference proteome
UniRef90_W4U4K8	5.125	3.58496	1.33877	2.6778	0.00741074	0.0982284	Balbc	g__Cutibacterium	DoxX family protein	NA	NA	NA	Membrane;Reference proteome;Transmembrane;Transmembrane helix
UniRef90_W4U4N0	5.25	3.62448	1.46173	2.47958	0.0131537	0.0982284	Balbc	g__Cutibacterium	NA	Carotenoid dehydrogenase	NA	NA	Reference proteome
UniRef90_W4U4U8	14.125	-4.45942	1.66873	-2.67234	0.00753242	0.0982284	Balbc	g__Cutibacterium	NA	Uncharacterized protein	NA	NA	Reference proteome
UniRef90_W4U4Z3	4.125	3.22239	1.30749	2.46457	0.0137179	0.0982284	Balbc	g__Cutibacterium	NA	ATPase	NA	NA	ATP-binding;Nucleotide-binding;Reference proteome
UniRef90_W4U4Z4	6.25	-3.23265	1.59003	-2.03307	0.0420451	0.0982284	Balbc	g__Cutibacterium	Cytochrome aa3 subunit 3	NA	NA	NA	Membrane;Reference proteome;Transmembrane;Transmembrane helix
UniRef90_W4U504	4	3.16992	1.39641	2.27004	0.0232049	0.0982284	Balbc	g__Cutibacterium	NA	Organic hydroperoxide resistance transcriptional regulator	NA	NA	Reference proteome
UniRef90_W4U507	5.25	3.62448	1.46173	2.47958	0.0131537	0.0982284	Balbc	g__Cutibacterium	NA	Uncharacterized protein	NA	NA	Reference proteome
UniRef90_W4U519	3.875	3.11547	1.38803	2.24453	0.0247984	0.0982284	Balbc	g__Cutibacterium	thiazole synthase	NA	Cofactor biosynthesis; thiamine diphosphate biosynthesis	Catalyzes the rearrangement of 1-deoxy-D-xylulose 5-phosphate (DXP) to produce the thiazole phosphate moiety of thiamine. Sulfur is provided by the thiocarboxylate moiety of the carrier protein ThiS. In vitro, sulfur can be provided by H(2)S	Reference proteome;Thiamine biosynthesis
UniRef90_W4U5B6	4.125	3.22239	1.40427	2.2947	0.0217504	0.0982284	Balbc	g__Cutibacterium	mannose-6-phosphate isomerase	NA	NA	NA	Isomerase;Metal-binding;Reference proteome;Zinc
UniRef90_W4U5D3	4.125	3.22239	1.40427	2.2947	0.0217504	0.0982284	Balbc	g__Cutibacterium	NA	Membrane protein	NA	NA	Reference proteome
UniRef90_W4U5E2	4.875	3.50249	1.44439	2.4249	0.0153125	0.0982284	Balbc	g__Cutibacterium	NA	Molybdopterin biosynthesis protein	NA	NA	Reference proteome
UniRef90_W4U5J3	3	2.66296	1.30545	2.03988	0.0413625	0.0982284	Balbc	g__Cutibacterium	NA	Glucose-1-phosphate adenylyltransferase	Glycan biosynthesis; glycogen biosynthesis	NA	ATP-binding;Carbohydrate metabolism;Glycogen biosynthesis;Glycogen metabolism;Nucleotide-binding;Nucleotidyltransferase;Reference proteome;Transferase
UniRef90_W4U5L2	3.875	3.11547	1.38803	2.24453	0.0247984	0.0982284	Balbc	g__Cutibacterium	Outer membrane efflux protein	NA	NA	NA	Reference proteome
UniRef90_W4U5M7	9.25	-3.82781	1.68291	-2.27451	0.0229351	0.0982284	Balbc	g__Cutibacterium	NA	Dihydrolipoamide acyltransferase	NA	NA	Acyltransferase;Reference proteome;Transferase
UniRef90_W4U5N4	13.125	-4.35048	1.7615	-2.46976	0.0135205	0.0982284	Balbc	g__Cutibacterium	MFS transporter	NA	NA	NA	Reference proteome
UniRef90_W4U5Q6	6.25	-3.23265	1.59003	-2.03307	0.0420451	0.0982284	Balbc	g__Cutibacterium	Transposase	NA	NA	NA	Reference proteome
UniRef90_W4U5Q8	4.25	3.27301	1.41169	2.3185	0.0204221	0.0982284	Balbc	g__Cutibacterium	NA	Uncharacterized protein	NA	NA	Reference proteome
UniRef90_W4U5T2	3.125	2.73696	1.32073	2.0723	0.0382372	0.0982284	Balbc	g__Cutibacterium	orotidine-5'-phosphate decarboxylase	NA	Pyrimidine metabolism; UMP biosynthesis via de novo pathway; UMP from orotate: step 2/2	Catalyzes the decarboxylation of orotidine 5'-monophosphate (OMP) to uridine 5'-monophosphate (UMP)	Lyase;Reference proteome
UniRef90_W4U5Y1	3.125	2.73696	1.32073	2.0723	0.0382372	0.0982284	Balbc	g__Cutibacterium	NA	Uncharacterized protein	NA	NA	Reference proteome
UniRef90_W4U5Z3	4.25	3.27301	1.30138	2.51503	0.0119024	0.0982284	Balbc	g__Cutibacterium	DUF2183 domain-containing protein	NA	NA	NA	Reference proteome
UniRef90_W4U663	3	2.66296	1.30545	2.03988	0.0413625	0.0982284	Balbc	g__Cutibacterium	NA	Ribose operon repressor	NA	NA	Reference proteome
UniRef90_W4U667	3	2.66296	1.30545	2.03988	0.0413625	0.0982284	Balbc	g__Cutibacterium	NA	Nitric-oxide reductase	NA	NA	Reference proteome
UniRef90_W4U688	3.25	2.80735	1.33465	2.10343	0.0354283	0.0982284	Balbc	g__Cutibacterium	Conserved protein	NA	NA	NA	Reference proteome
UniRef90_W4U695	3.125	2.73696	1.32073	2.0723	0.0382372	0.0982284	Balbc	g__Cutibacterium	MFS transporter	NA	NA	NA	Membrane;Reference proteome;Transmembrane;Transmembrane helix
UniRef90_W4U699	3	2.66296	1.30545	2.03988	0.0413625	0.0982284	Balbc	g__Cutibacterium	NA	RNA-binding protein Jag	NA	NA	Cell shape;Cell wall biogenesis/degradation;Reference proteome
UniRef90_W4U6B2	3.625	2.99999	1.36933	2.19085	0.0284624	0.0982284	Balbc	g__Cutibacterium	NA	UbiC transcription regulator-associated	NA	NA	DNA-binding;Reference proteome;Transcription;Transcription regulation
UniRef90_W4U6L2	18	-4.8176	1.82085	-2.64579	0.00814992	0.0982284	Balbc	g__Cutibacterium	Pyridoxamine 5'-phosphate oxidase	NA	NA	NA	Reference proteome
UniRef90_W4U6M3	3.875	3.11547	1.38803	2.24453	0.0247984	0.0982284	Balbc	g__Cutibacterium	NA	Galacto-N-biose-/lacto-N-biose I ABC transporter	NA	NA	Reference proteome;Signal
UniRef90_W4U6S4	5.375	3.66296	1.46711	2.49672	0.0125348	0.0982284	Balbc	g__Cutibacterium	NA	Nucleoside ABC transporter	NA	NA	Reference proteome
UniRef90_W4U6W0	3.375	2.87446	1.34724	2.13359	0.0328765	0.0982284	Balbc	g__Cutibacterium	Acyl-CoA transferase	NA	NA	NA	Reference proteome
UniRef90_W4U722	4.625	3.41503	1.43195	2.38488	0.0170846	0.0982284	Balbc	g__Cutibacterium	NA	Uncharacterized protein	NA	NA	Reference proteome;Signal
UniRef90_W4U732	2.875	2.58496	1.28859	2.00604	0.0448523	0.0982284	Balbc	g__Cutibacterium	NA	Dihydrolipoamide dehydrogenase	NA	NA	Reference proteome
UniRef90_W4U757	4.25	3.27301	1.41169	2.3185	0.0204221	0.0982284	Balbc	g__Cutibacterium	NA	Glycerol-1-phosphate dehydrogenase	NA	NA	Reference proteome
UniRef90_W4U776	3.625	2.99999	1.36933	2.19085	0.0284624	0.0982284	Balbc	g__Cutibacterium	NA	Ribonucleotide reductase	NA	NA	Reference proteome
UniRef90_W4U7C0	4.125	3.22239	1.29763	2.48329	0.0130175	0.0982284	Balbc	g__Cutibacterium	NA	Dihydropyrimidine dehydrogenase	NA	NA	Reference proteome
UniRef90_W4U7H8	3.625	2.99999	1.36933	2.19085	0.0284624	0.0982284	Balbc	g__Cutibacterium	NA	Uncharacterized protein	NA	NA	Reference proteome
UniRef90_W4U7K2	2.875	2.58496	1.20322	2.14836	0.0316849	0.0982284	Balbc	g__Cutibacterium	N5-carboxyaminoimidazole ribonucleotide mutase	NA	Purine metabolism; IMP biosynthesis via de novo pathway; 5-amino-1-(5-phospho-D-ribosyl)imidazole-4-carboxylate from 5-amino-1-(5-phospho-D-ribosyl)imidazole (N5-CAIR route): step 2/2	Catalyzes the conversion of N5-carboxyaminoimidazole ribonucleotide (N5-CAIR) to 4-carboxy-5-aminoimidazole ribonucleotide (CAIR)	Isomerase;Purine biosynthesis;Reference proteome
UniRef90_W4U808	5.5	3.70043	1.34893	2.74324	0.00608365	0.0982284	Balbc	g__Cutibacterium	MATE family efflux transporter	NA	NA	NA	Reference proteome
UniRef90_W4U836	3.75	3.05889	1.37907	2.21809	0.0265489	0.0982284	Balbc	g__Cutibacterium	NA	FHA domain protein	NA	NA	Membrane;Phosphoprotein;Reference proteome;Transmembrane;Transmembrane helix
UniRef90_W4U846	3.375	2.87446	1.34724	2.13359	0.0328765	0.0982284	Balbc	g__Cutibacterium	NA	5'-nucleotidase	NA	NA	Reference proteome
UniRef90_W4U853	9	-3.78658	1.68383	-2.24879	0.0245259	0.0982284	Balbc	g__Cutibacterium	NA	Serine esterase cutinase	NA	NA	Reference proteome;Signal
UniRef90_W4U8D4	5.125	3.58495	1.45616	2.46193	0.0138192	0.0982284	Balbc	g__Cutibacterium	NA	Pyruvate-flavodoxin oxidoreductase	NA	NA	Pyruvate;Reference proteome
UniRef90_W4U8G5	3.5	2.93859	1.35873	2.16275	0.0305606	0.0982284	Balbc	g__Cutibacterium	Phosphopyruvate hydratase	NA	NA	NA	Reference proteome
UniRef90_W4U8I7	3.5	2.93859	1.35873	2.16275	0.0305606	0.0982284	Balbc	g__Cutibacterium	NA	ABC transporter	NA	NA	Reference proteome
UniRef90_W4U8M6	11.5	4.85797	1.47811	3.28662	0.00101398	0.0982284	Balbc	g__Cutibacterium	NA	6-phosphogluconate dehydrogenase	NA	NA	Membrane;Reference proteome;Transmembrane;Transmembrane helix
UniRef90_W4U8N6	6.75	4.02974	1.38846	2.9023	0.00370435	0.0982284	Balbc	g__Cutibacterium	NA	Cytochrome c-type biogenesis protein CcdA	NA	NA	Membrane;Reference proteome;Transmembrane;Transmembrane helix
UniRef90_W4U8Q0	3	2.66296	1.30545	2.03988	0.0413625	0.0982284	Balbc	g__Cutibacterium	UPF0056 membrane protein	NA	NA	NA	Membrane;Reference proteome;Transmembrane;Transmembrane helix
UniRef90_W4U8V4	3.25	2.80735	1.33465	2.10343	0.0354283	0.0982284	Balbc	g__Cutibacterium	Secreted protein	NA	NA	NA	Reference proteome
UniRef90_W4U8X0	4.125	3.22239	1.40427	2.2947	0.0217504	0.0982284	Balbc	g__Cutibacterium	NA	Ribonucleotide reductase	NA	NA	ATP-binding;Nucleotide-binding;Reference proteome
UniRef90_W4U8X5	4.875	3.50249	1.32672	2.63996	0.0082917	0.0982284	Balbc	g__Cutibacterium	DoxX family membrane protein	NA	NA	NA	Membrane;Reference proteome;Transmembrane;Transmembrane helix
UniRef90_W4U8Z5	4.5	3.36923	1.42547	2.36359	0.0180991	0.0982284	Balbc	g__Cutibacterium	YjgF_endoribonc domain-containing protein	NA	NA	NA	Reference proteome
UniRef90_W4U8Z9	6.625	-3.32192	1.51688	-2.18997	0.0285267	0.0982284	Balbc	g__Cutibacterium	Integral membrane protein	NA	NA	NA	Membrane;Reference proteome;Transmembrane;Transmembrane helix
UniRef90_W4U913	3.875	3.11547	1.38803	2.24453	0.0247984	0.0982284	Balbc	g__Cutibacterium	NA	Transport ATP-binding protein CydD	NA	NA	ATP-binding;Membrane;Nucleotide-binding;Reference proteome;Transmembrane;Transmembrane helix
UniRef90_W4U974	4.625	3.41503	1.43195	2.38488	0.0170846	0.0982284	Balbc	g__Cutibacterium	NA	Porphobilinogen deaminase	NA	NA	Reference proteome
UniRef90_W4U975	21.875	-5.10431	1.86483	-2.73714	0.00619755	0.0982284	Balbc	g__Cutibacterium	Enoyl-CoA hydratase	NA	NA	NA	Reference proteome
UniRef90_W4U976	3.75	3.05889	1.37907	2.21809	0.0265489	0.0982284	Balbc	g__Cutibacterium	NA	Transport ATP-binding protein CydC	NA	NA	ATP-binding;Nucleotide-binding;Reference proteome
UniRef90_W4U985	4.625	3.41503	1.43195	2.38488	0.0170846	0.0982284	Balbc	g__Cutibacterium	Secreted protein	NA	NA	NA	Membrane;Reference proteome;Transmembrane;Transmembrane helix
UniRef90_W4U999	3.125	2.73696	1.32073	2.0723	0.0382372	0.0982284	Balbc	g__Cutibacterium	NA	3'-to-5' oligoribonuclease	NA	NA	Reference proteome
UniRef90_W4U9B0	3.25	2.80735	1.33465	2.10343	0.0354283	0.0982284	Balbc	g__Cutibacterium	NA	GTP-binding protein TypA/BipA	NA	NA	Reference proteome
UniRef90_W4U9D3	4.375	3.32192	1.41874	2.34146	0.0192084	0.0982284	Balbc	g__Cutibacterium	NA	ATP-binding protein Irp6C	NA	NA	ATP-binding;Nucleotide-binding;Reference proteome
UniRef90_W4U9G7	5.5	3.70043	1.34967	2.74172	0.00611177	0.0982284	Balbc	g__Cutibacterium	7,8-dihydroneopterin aldolase	NA	Cofactor biosynthesis; tetrahydrofolate biosynthesis; 2-amino-4-hydroxy-6-hydroxymethyl-7,8-dihydropteridine diphosphate from 7,8-dihydroneopterin triphosphate: step 3/4	Catalyzes the conversion of 7,8-dihydroneopterin to 6-hydroxymethyl-7,8-dihydropterin	Folate biosynthesis;Lyase;Reference proteome
UniRef90_W4U9I6	22.25	-5.12926	1.84927	-2.77366	0.00554295	0.0982284	Balbc	g__Cutibacterium	NA	Poly(3-hydroxyalkanoate) depolymerase	NA	NA	Reference proteome
UniRef90_W4U9J9	14.5	-4.49823	1.78355	-2.52207	0.0116667	0.0982284	Balbc	g__Cutibacterium	AraC family transcriptional regulator	NA	NA	NA	Reference proteome
UniRef90_W4U9Y8	4.75	3.45942	1.43828	2.40526	0.0161612	0.0982284	Balbc	g__Cutibacterium	NA	Zinc protease	NA	NA	Hydrolase;Protease;Reference proteome
UniRef90_W4UA14	2.875	2.58496	1.28859	2.00604	0.0448523	0.0982284	Balbc	g__Cutibacterium	NA	Methionine ABC transporter	NA	NA	Reference proteome
UniRef90_W4UA18	3.625	2.99999	1.36933	2.19085	0.0284624	0.0982284	Balbc	g__Cutibacterium	NA	Phosphotransferase system	NA	NA	Reference proteome;Transferase
UniRef90_W4UA38	5.25	3.62448	1.34578	2.69322	0.00707665	0.0982284	Balbc	g__Cutibacterium	NA	Response regulator receiver domain protein	NA	NA	DNA-binding;Phosphoprotein;Reference proteome
UniRef90_W4UA51	10.625	-4.03561	1.61053	-2.50577	0.0122186	0.0982284	Balbc	g__Cutibacterium	Cytochrome c oxidase subunit 1	NA	NA	NA	Reference proteome
UniRef90_W4UAF6	3	2.66296	1.30545	2.03988	0.0413625	0.0982284	Balbc	g__Cutibacterium	DUF3592 domain-containing protein	NA	NA	NA	Membrane;Reference proteome;Transmembrane;Transmembrane helix
UniRef90_W4UAJ5	4.375	3.32192	1.41874	2.34146	0.0192084	0.0982284	Balbc	g__Cutibacterium	Protein of unassigned function	NA	NA	NA	Reference proteome
UniRef90_W4UAN9	3.25	2.80735	1.33465	2.10343	0.0354283	0.0982284	Balbc	g__Cutibacterium	NA	MaoC like domain	NA	NA	Reference proteome
UniRef90_W4UAT1	3.875	3.11547	1.38803	2.24453	0.0247984	0.0982284	Balbc	g__Cutibacterium	NA	Clusters with Methylmalonyl-CoA carboxyltransferase	NA	NA	Coiled coil;Reference proteome;Transferase
UniRef90_W4UAY1	5.25	3.62448	1.34383	2.69713	0.00699407	0.0982284	Balbc	g__Cutibacterium	NA	Transporter permease	NA	NA	Membrane;Reference proteome;Transmembrane;Transmembrane helix
UniRef90_W4UAY5	4.5	3.36923	1.42547	2.36359	0.0180991	0.0982284	Balbc	g__Cutibacterium	Conserved integral membrane protein	NA	NA	NA	Reference proteome
UniRef90_W4UAZ9	3.875	3.11547	1.38803	2.24453	0.0247984	0.0982284	Balbc	g__Cutibacterium	NA	DNA-binding response regulator	NA	NA	DNA-binding;Phosphoprotein;Reference proteome
UniRef90_W4UB34	2.875	2.58496	1.28859	2.00604	0.0448523	0.0982284	Balbc	g__Cutibacterium	NA	Cell division inhibitor	NA	NA	Cell cycle;Cell division;Reference proteome
UniRef90_W4UB43	3.875	3.11547	1.38803	2.24453	0.0247984	0.0982284	Balbc	g__Cutibacterium	NA	Phage-related protein	NA	NA	Hydrolase;Nuclease;Reference proteome
UniRef90_W4UB47	5.125	3.58495	1.45616	2.46193	0.0138192	0.0982284	Balbc	g__Cutibacterium	Transposase	NA	NA	NA	Reference proteome
UniRef90_W4UB50	3.5	2.93859	1.35873	2.16275	0.0305606	0.0982284	Balbc	g__Cutibacterium	NA	Adhesion protein	NA	NA	Membrane;Reference proteome;Transmembrane;Transmembrane helix
UniRef90_W4UB53	12.625	-4.29276	1.75358	-2.448	0.0143652	0.0982284	Balbc	g__Cutibacterium	Bacteriophage protein	NA	NA	NA	Coiled coil;Membrane;Reference proteome;Transmembrane;Transmembrane helix
UniRef90_W4UBA3	4.25	3.27301	1.41169	2.3185	0.0204221	0.0982284	Balbc	g__Cutibacterium	NA	Uncharacterized protein	NA	NA	Reference proteome
UniRef90_W4UBA5	3.125	2.73696	1.22914	2.22673	0.0259652	0.0982284	Balbc	g__Cutibacterium	NA	1-acyl-sn-glycerol-3-phosphate acyltransferase	NA	NA	Acyltransferase;Reference proteome;Transferase
UniRef90_W4UBG1	3.125	2.73696	1.32073	2.0723	0.0382372	0.0982284	Balbc	g__Cutibacterium	50S ribosomal protein L16	NA	NA	Binds 23S rRNA and is also seen to make contacts with the A and possibly P site tRNAs	Reference proteome;Ribonucleoprotein;Ribosomal protein;RNA-binding;rRNA-binding;tRNA-binding
UniRef90_W4UBG8	3	2.66296	1.30545	2.03988	0.0413625	0.0982284	Balbc	g__Cutibacterium	NA	Transcriptional regulator	NA	NA	DNA-binding;Reference proteome;Transcription;Transcription regulation
UniRef90_W4UBM6	3.375	2.87446	1.34724	2.13359	0.0328765	0.0982284	Balbc	g__Cutibacterium	NA	Thiamin-phosphate pyrophosphorylase	NA	NA	Reference proteome
UniRef90_W4UBT6	6.5	3.96962	1.37812	2.88046	0.00397093	0.0982284	Balbc	g__Cutibacterium	NA	L-carnitine dehydratase/bile acid-inducible protein F	NA	NA	Reference proteome
UniRef90_W4UBU9	2.875	2.58496	1.28859	2.00604	0.0448523	0.0982284	Balbc	g__Cutibacterium	Siderophore-interacting protein	NA	NA	NA	Reference proteome
UniRef90_W4UBW6	3.75	3.05889	1.37907	2.21809	0.0265489	0.0982284	Balbc	g__Cutibacterium	Transposase	NA	NA	NA	Reference proteome
UniRef90_W4UBY9	2.875	2.58496	1.28859	2.00604	0.0448523	0.0982284	Balbc	g__Cutibacterium	Transcriptional regulator	NA	NA	NA	Reference proteome
UniRef90_W4UBZ5	4.875	3.50249	1.44439	2.4249	0.0153125	0.0982284	Balbc	g__Cutibacterium	NA	Amidotransferase	NA	NA	Reference proteome;Transferase
UniRef90_W4UC05	5.125	3.58495	1.45616	2.46193	0.0138192	0.0982284	Balbc	g__Cutibacterium	NA	Sialidase	NA	NA	Reference proteome
UniRef90_W4UC07	4.125	3.22239	1.40427	2.2947	0.0217504	0.0982284	Balbc	g__Cutibacterium	NA	Thiol peroxidase	NA	NA	Oxidoreductase;Peroxidase;Reference proteome
UniRef90_W4UC39	3.625	2.99999	1.36933	2.19085	0.0284624	0.0982284	Balbc	g__Cutibacterium	NA	Replicative DNA helicase	NA	NA	ATP-binding;Helicase;Hydrolase;Nucleotide-binding;Reference proteome
UniRef90_W4UC45	8.875	-3.76552	1.6901	-2.22799	0.0258813	0.0982284	Balbc	g__Cutibacterium	NA	Alpha-mannosidase	NA	NA	Reference proteome
UniRef90_W4UC96	3.75	3.05889	1.37907	2.21809	0.0265489	0.0982284	Balbc	g__Cutibacterium	NA	Period circadian protein	NA	NA	Reference proteome
UniRef90_W4UCE5	2.875	2.58496	1.28859	2.00604	0.0448523	0.0982284	Balbc	g__Cutibacterium	NA	Uncharacterized protein	NA	NA	Reference proteome
UniRef90_W4UCL7	3.375	2.87446	1.34724	2.13359	0.0328765	0.0982284	Balbc	g__Cutibacterium	NA	Maltose/maltodextrin ABC transporter	NA	NA	Reference proteome
UniRef90_W4UCU0	13.125	-4.35048	1.76219	-2.46879	0.0135572	0.0982284	Balbc	g__Cutibacterium	Peptide ABC transporter ATP-binding protein	NA	NA	NA	Reference proteome
UniRef90_W4UCV0	3.25	2.80735	1.33465	2.10343	0.0354283	0.0982284	Balbc	g__Cutibacterium	NA	DNA polymerase II	NA	NA	Reference proteome
UniRef90_W4UCY7	3	2.66296	1.30545	2.03988	0.0413625	0.0982284	Balbc	g__Cutibacterium	NA	Na+ efflux ABC transporter	NA	NA	Membrane;Reference proteome;Transmembrane;Transmembrane helix
UniRef90_W4UCZ1	3	2.66296	1.30545	2.03988	0.0413625	0.0982284	Balbc	g__Cutibacterium	Ribulose-phosphate 3-epimerase	NA	NA	NA	Reference proteome
UniRef90_W4UCZ5	4.25	3.27301	1.41169	2.3185	0.0204221	0.0982284	Balbc	g__Cutibacterium	NA	Metal-dependent hydrolase YbeY	NA	NA	Endonuclease;Hydrolase;Metal-binding;Nuclease;Reference proteome;Zinc
UniRef90_W4UD33	3	2.66296	1.30545	2.03988	0.0413625	0.0982284	Balbc	g__Cutibacterium	NA	Excinuclease ABC subunit A	NA	NA	ATP-binding;Cytoplasm;DNA damage;DNA excision;DNA repair;DNA-binding;Excision nuclease;Metal-binding;Nucleotide-binding;Reference proteome;Repeat;Zinc;Zinc-finger
UniRef90_W4UD77	3	2.66296	1.30545	2.03988	0.0413625	0.0982284	Balbc	g__Cutibacterium	NA	Oxidoreductase	NA	NA	Reference proteome
UniRef90_W4UDS6	3.375	2.87446	1.34724	2.13359	0.0328765	0.0982284	Balbc	g__Cutibacterium	NA	Sialic acid utilization regulator	NA	NA	Reference proteome
UniRef90_W4UEN3	4	3.16992	1.39641	2.27004	0.0232049	0.0982284	Balbc	g__Cutibacterium	Secreted protein	NA	NA	NA	Reference proteome
UniRef90_W4UEN6	3.125	2.73696	1.32073	2.0723	0.0382372	0.0982284	Balbc	g__Cutibacterium	DUF4328 domain-containing protein	NA	NA	NA	Membrane;Reference proteome;Transmembrane;Transmembrane helix
UniRef90_W4UER6	4.125	3.22239	1.40427	2.2947	0.0217504	0.0982284	Balbc	g__Cutibacterium	C2 domain-containing protein	NA	NA	NA	Reference proteome
UniRef90_W4UEZ3	2.875	2.58496	1.28859	2.00604	0.0448523	0.0982284	Balbc	g__Cutibacterium	NA	4-hydroxy-2-oxoglutarate aldolase	NA	NA	Reference proteome
UniRef90_W4UF71	4.5	3.36923	1.42547	2.36359	0.0180991	0.0982284	Balbc	g__Cutibacterium	Transposase	NA	NA	NA	Reference proteome
UniRef90_W4UF97	3.875	3.11547	1.28256	2.42911	0.015136	0.0982284	Balbc	g__Cutibacterium	Membrane protein YqaA with SNARE-associated domain	NA	NA	NA	Membrane;Reference proteome;Transmembrane;Transmembrane helix
UniRef90_W4UFX2	3	2.66296	1.30545	2.03988	0.0413625	0.0982284	Balbc	g__Cutibacterium	NA	Membrane-spanning protein	NA	NA	Reference proteome
UniRef90_W4UGJ2	4	3.16992	1.39641	2.27004	0.0232049	0.0982284	Balbc	g__Cutibacterium	NA	DNA-directed RNA polymerase	NA	NA	DNA-directed RNA polymerase;Reference proteome;Transcription
UniRef90_W4UGW9	4.625	3.41503	1.43195	2.38488	0.0170846	0.0982284	Balbc	g__Cutibacterium	Diguanylate cyclase	NA	NA	NA	Reference proteome
UniRef90_W4UH15	9.375	-3.84798	1.69123	-2.27526	0.0228902	0.0982284	Balbc	g__Cutibacterium	NA	Uncharacterized protein	NA	NA	Reference proteome
UniRef90_W4UH60	2.875	2.58496	1.28859	2.00604	0.0448523	0.0982284	Balbc	g__Cutibacterium	NA	Lysophospholipase L2	NA	NA	Reference proteome
UniRef90_W4UHL4	4	3.16992	1.39641	2.27004	0.0232049	0.0982284	Balbc	g__Cutibacterium	NA	Inner membrane protein	NA	NA	Reference proteome
UniRef90_W4UHV6	4.75	3.45942	1.43828	2.40526	0.0161612	0.0982284	Balbc	g__Cutibacterium	NA	Uncharacterized protein	NA	NA	Reference proteome
UniRef90_W4UHX2	3	2.66296	1.30545	2.03988	0.0413625	0.0982284	Balbc	g__Cutibacterium	NA	Protoporphyrinogen IX oxidase	NA	NA	Reference proteome
UniRef90_W4UI58	3.25	2.80735	1.33465	2.10343	0.0354283	0.0982284	Balbc	g__Cutibacterium	NA	Polyribonucleotide nucleotidyltransferase	NA	NA	Coiled coil;Reference proteome;Transferase
UniRef90_W4UID0	3.625	2.99999	1.36933	2.19085	0.0284624	0.0982284	Balbc	g__Cutibacterium	SAF domain-containing protein	NA	NA	NA	Reference proteome
UniRef90_W4UIR5	4.625	3.41503	1.43195	2.38488	0.0170846	0.0982284	Balbc	g__Cutibacterium	SRPBCC family protein	NA	NA	NA	Reference proteome
UniRef90_W4UIU2	3.125	2.73696	1.32073	2.0723	0.0382372	0.0982284	Balbc	g__Cutibacterium	NA	D-ornithine 4,5-aminomutase	NA	NA	Reference proteome
UniRef90_W4UJ29	3.125	2.73696	1.32073	2.0723	0.0382372	0.0982284	Balbc	g__Cutibacterium	NA	Sucrose symporter	NA	NA	Membrane;Reference proteome;Transmembrane;Transmembrane helix
UniRef90_W4UJG0	3.5	2.93859	1.35873	2.16275	0.0305606	0.0982284	Balbc	g__Cutibacterium	cyclic pyranopterin monophosphate synthase	NA	Cofactor biosynthesis; molybdopterin biosynthesis	NA	Molybdenum cofactor biosynthesis;Reference proteome
UniRef90_W4UJU2	3.875	3.11547	1.38803	2.24453	0.0247984	0.0982284	Balbc	g__Cutibacterium	NA	5-formyltetrahydrofolate cyclo-ligase	NA	NA	Ligase;Reference proteome
UniRef90_W4UJZ4	3.375	2.87446	1.34724	2.13359	0.0328765	0.0982284	Balbc	g__Cutibacterium	NA	Phosphomethylpyrimidine kinase	NA	NA	Kinase;Reference proteome;Transferase
UniRef90_W4UK45	5.125	3.58495	1.45616	2.46193	0.0138192	0.0982284	Balbc	g__Cutibacterium	NA	Uncharacterized protein	NA	NA	Reference proteome
UniRef90_W4UKN8	3.5	2.93859	1.35873	2.16275	0.0305606	0.0982284	Balbc	g__Cutibacterium	C2H2-type domain-containing protein	NA	NA	NA	Reference proteome
UniRef90_W4UKW5	2.875	2.58496	1.28859	2.00604	0.0448523	0.0982284	Balbc	g__Cutibacterium	NA	Myosin-crossreactive antigen	NA	NA	Reference proteome
UniRef90_W4ULD3	4	3.16992	1.39641	2.27004	0.0232049	0.0982284	Balbc	g__Cutibacterium	NA	Cobalt-zinc-cadmium resistance protein	NA	NA	Membrane;Reference proteome;Transmembrane;Transmembrane helix;Transport
UniRef90_W4ULF9	3.375	2.87446	1.34724	2.13359	0.0328765	0.0982284	Balbc	g__Cutibacterium	NA	Biotin carboxylase of acetyl-CoA carboxylase	NA	NA	Biotin;Reference proteome
UniRef90_W4ULG6	4.375	3.32192	1.41874	2.34146	0.0192084	0.0982284	Balbc	g__Cutibacterium	NA	Myosin-crossreactive antigen	NA	NA	Membrane;Reference proteome;Transmembrane;Transmembrane helix
UniRef90_W4ULI6	4.375	3.32192	1.41874	2.34146	0.0192084	0.0982284	Balbc	g__Cutibacterium	NA	DNA polymerase III alpha subunit	NA	NA	Reference proteome
UniRef90_W4UMA7	3.75	3.05889	1.37907	2.21809	0.0265489	0.0982284	Balbc	g__Cutibacterium	Transcriptional regulator	NA	NA	NA	Reference proteome
UniRef90_W4UD53	6.53653	-3.31809	1.54486	-2.14783	0.0317274	0.0998327	Nude	g__Cutibacterium	NA	Uncharacterized protein	NA	NA	Reference proteome
UniRef90_Q6AAC7	4.9164	-2.85134	1.33084	-2.1425	0.0321531	0.100934	Nude	g__Cutibacterium	Peptidyl-tRNA hydrolase	NA	NA	The natural substrate for this enzyme may be peptidyl-tRNAs which drop off the ribosome during protein synthesis	Cytoplasm;Hydrolase
UniRef90_W4U623	5.875	-3.13749	1.57508	-1.99195	0.0463761	0.101203	Balbc	g__Cutibacterium	NA	Nucleoside triphosphate pyrophosphohydrolase MazG	NA	NA	Hydrolase;Reference proteome
UniRef90_F9NVN5	6	-3.16991	1.59247	-1.99056	0.0465289	0.101306	Balbc	g__Cutibacterium	NA	PTS family porter, EIIB	NA	NA	Kinase;Phosphotransferase system;Sugar transport;Transferase;Transport
UniRef90_F9NV24	21.1859	3.37609	1.58703	2.1273	0.0333949	0.104585	Nude	g__Cutibacterium	Transcriptional regulator WhiB	NA	NA	Acts as a transcriptional regulator. Probably redox-responsive. The apo- but not holo-form probably binds DNA	4Fe-4S;Cytoplasm;Disulfide bond;DNA-binding;Iron;Iron-sulfur;Metal-binding;Transcription;Transcription regulation
UniRef90_A0A3E2DP08	6.34781	-3.26725	1.53738	-2.12521	0.0335694	0.104885	Nude	g__Cutibacterium	NA	NA	NA	NA
UniRef90_W4TZC8	4.95878	-2.86512	1.35001	-2.1223	0.0338127	0.105397	Nude	g__Cutibacterium	NA	Low-affinity inorganic phosphate transporter	NA	NA	Membrane;Reference proteome;Transmembrane;Transmembrane helix;Transport
UniRef90_W4U596	5.75	-3.10433	1.57443	-1.97171	0.0486423	0.105667	Balbc	g__Cutibacterium	NA	Phosphinothricin N-acetyltransferase	NA	NA	Reference proteome;Transferase
UniRef90_Q2G026	4.37794	-2.59537	1.45977	-1.77793	0.0754146	0.106837	Nude	g__Staphylococcus	Protein translocase subunit SecG	NA	NA	Subunit of the protein translocation channel SecYEG (By similarity). While not essential, it considerably increases the export efficiency of extracellular proteins	Cell membrane;Membrane;Protein transport;Reference proteome;Translocation;Transmembrane;Transmembrane helix;Transport
UniRef90_W4U2A0	5.625	-3.07038	1.5652	-1.96166	0.0498026	0.107943	Balbc	g__Cutibacterium	NA	Maltose/maltodextrin ABC transporter	NA	NA	Membrane;Reference proteome;Transmembrane;Transmembrane helix;Transport
UniRef90_Q9ZI05	4.20656	-2.51863	1.44805	-1.73933	0.0819776	0.11149	Nude	g__Staphylococcus	NA	Mobilization protein	NA	NA	Membrane;Plasmid;Transmembrane;Transmembrane helix
UniRef90_Q6A6U0	5.5	-3.03561	1.56845	-1.93542	0.0529383	0.114481	Balbc	g__Cutibacterium	Holo-[acyl-carrier-protein] synthase	NA	NA	Transfers the 4'-phosphopantetheine moiety from coenzyme A to a Ser of acyl-carrier-protein	Cytoplasm;Fatty acid biosynthesis;Fatty acid metabolism;Lipid biosynthesis;Lipid metabolism;Magnesium;Metal-binding;Transferase
UniRef90_W4U2X5	5.375	-2.99999	1.55306	-1.93167	0.0534006	0.11522	Balbc	g__Cutibacterium	NA	Collagen alpha 1(I) chain	NA	NA	Collagen;Reference proteome
UniRef90_A0A2B7ICD6	11.7768	2.97041	1.42713	2.08138	0.0373988	0.116303	Nude	g__Cutibacterium	NA	TlpA family protein disulfide reductase	NA	NA	Cytochrome c-type biogenesis;Disulfide bond;Redox-active center
UniRef90_UPI0004A59870	4.03517	-2.43765	1.43787	-1.69532	0.0900148	0.117712	Nude	g__Staphylococcus	NA	NA	NA	NA
UniRef90_Q6A5N2	5.25	-2.96347	1.54722	-1.91535	0.0554475	0.119368	Balbc	g__Cutibacterium	50S ribosomal protein L9	NA	NA	Binds to the 23S rRNA	Ribonucleoprotein;Ribosomal protein;RNA-binding;rRNA-binding
UniRef90_W4TVM1	5.25	-2.96347	1.54849	-1.91378	0.0556482	0.119531	Balbc	g__Cutibacterium	NA	Alpha-glucosidase	NA	NA	Reference proteome
UniRef90_D4HCK0	376.843	4.84614	2.34315	2.06822	0.0386195	0.119819	Nude	g__Cutibacterium	NA	NA	NA	NA
UniRef90_W4TYQ3	5.25	-2.96346	1.5553	-1.90539	0.0567288	0.12158	Balbc	g__Cutibacterium	DinB_2 domain-containing protein	NA	NA	NA	Reference proteome
UniRef90_A0A2B7JSF1	5.50222	-3.04773	1.48761	-2.04874	0.0404875	0.12405	Nude	g__Cutibacterium	NA	NA	NA	NA
UniRef90_D4HD13	5.50222	-3.04773	1.48761	-2.04874	0.0404875	0.12405	Nude	g__Cutibacterium	NA	NA	NA	NA
UniRef90_F3P1C3	9.21324	3.04187	1.48515	2.04818	0.0405422	0.12405	Nude	g__Cutibacterium	NA	LAO/AO transport system ATPase	NA	NA
UniRef90_W4TU81	5.78163	-3.10293	1.51474	-2.04849	0.0405115	0.12405	Nude	g__Cutibacterium	Transposase	NA	NA	NA	Reference proteome
UniRef90_W4U3H7	5.50222	-3.04773	1.48761	-2.04874	0.0404875	0.12405	Nude	g__Cutibacterium	NA	Transglutaminase-like enzymes	NA	NA	Reference proteome
UniRef90_W4UCA1	5.50222	-3.04773	1.48761	-2.04874	0.0404875	0.12405	Nude	g__Cutibacterium	NA	ABC transporter-associated permease	NA	NA	Membrane;Reference proteome;Transmembrane;Transmembrane helix
UniRef90_Q6A5U8	5.125	-2.92599	1.54617	-1.89241	0.0584367	0.124961	Balbc	g__Cutibacterium	50S ribosomal protein L28	NA	NA	NA	Ribonucleoprotein;Ribosomal protein
UniRef90_Q5HLD7	3.86378	-2.35203	1.43	-1.64478	0.100016	0.125946	Nude	g__Staphylococcus	Transposase	NA	NA	NA	Reference proteome
UniRef90_A0A3A8VVE4	8.20325	2.98642	1.46326	2.04093	0.0412575	0.125949	Nude	g__Cutibacterium	NA	NA	NA	NA
UniRef90_A0A1N4UID8	92.732	-3.91275	1.92592	-2.03163	0.0421916	0.127713	Nude	g__Cutibacterium	NA	NA	NA	NA
UniRef90_A0A371N487	5.37722	-3.00741	1.48256	-2.02852	0.0425071	0.127713	Nude	g__Cutibacterium	NA	NA	NA	NA
UniRef90_W4TGJ7	5.37722	-3.00741	1.48256	-2.02852	0.0425071	0.127713	Nude	g__Cutibacterium	Cytochrome c	NA	NA	NA	Reference proteome
UniRef90_W4U330	5.37722	-3.00741	1.48256	-2.02852	0.0425071	0.127713	Nude	g__Cutibacterium	NA	Cytidine/deoxycytidylate deaminase/NUDIX/methyltransferase domains protein	NA	NA	Methyltransferase;Reference proteome;Transferase
UniRef90_W4U3N5	5.37722	-3.00741	1.48256	-2.02852	0.0425071	0.127713	Nude	g__Cutibacterium	NA	Zinc ABC transporter	NA	NA	Reference proteome
UniRef90_W4U4V7	5.37722	-3.00741	1.48256	-2.02852	0.0425071	0.127713	Nude	g__Cutibacterium	Transmembrane protein	NA	NA	NA	Membrane;Reference proteome;Signal;Transmembrane;Transmembrane helix
UniRef90_W4U7M0	5.37722	-3.00741	1.48256	-2.02852	0.0425071	0.127713	Nude	g__Cutibacterium	NA	Uroporphyrinogen III decarboxylase	NA	NA	Reference proteome
UniRef90_W4TR28	5	-2.88752	1.53449	-1.88174	0.059871	0.127743	Balbc	g__Cutibacterium	NA	CDP-diacylglycerol-glycerol-3-phosphate 3-phosphatidyltransferase	Lipid metabolism; phospholipid metabolism	NA	Lipid biosynthesis;Lipid metabolism;Membrane;Phospholipid biosynthesis;Phospholipid metabolism;Reference proteome;Transferase;Transmembrane;Transmembrane helix
UniRef90_UPI00020DE366	14.9972	3.24112	1.60055	2.025	0.042867	0.128505	Nude	g__Cutibacterium	NA	NA	NA	NA
UniRef90_W4TH84	26.3513	3.53526	1.75347	2.01616	0.0437835	0.130957	Nude	g__Cutibacterium	Ig-like domain-containing protein	NA	NA	NA	Reference proteome
UniRef90_D1Y9U8	5.25222	-2.96592	1.47743	-2.00749	0.044698	0.131331	Nude	g__Cutibacterium	MarR family transcriptional regulator	NA	NA	NA
UniRef90_D4H9B8	5.25222	-2.96592	1.47743	-2.00749	0.044698	0.131331	Nude	g__Cutibacterium	NA	NA	NA	NA
UniRef90_E6D7P0	5.25222	-2.96592	1.47743	-2.00749	0.044698	0.131331	Nude	g__Cutibacterium	Transposase	NA	NA	NA
UniRef90_W4TK69	5.25222	-2.96592	1.47743	-2.00749	0.044698	0.131331	Nude	g__Cutibacterium	Transposase	NA	NA	NA	Reference proteome
UniRef90_W4TUL6	5.25222	-2.96592	1.47743	-2.00749	0.044698	0.131331	Nude	g__Cutibacterium	Secreted protein	NA	NA	NA	Reference proteome
UniRef90_W4TZ27	5.25222	-2.96592	1.47743	-2.00749	0.044698	0.131331	Nude	g__Cutibacterium	DNA-directed RNA polymerase	NA	NA	NA	DNA-directed RNA polymerase;Nucleotidyltransferase;Reference proteome;Transcription;Transferase
UniRef90_W4U123	5.25222	-2.96592	1.47743	-2.00749	0.044698	0.131331	Nude	g__Cutibacterium	NA	Siroheme synthase	NA	NA	Reference proteome
UniRef90_W4UGC0	5.25222	-2.96592	1.47743	-2.00749	0.044698	0.131331	Nude	g__Cutibacterium	NA	Long-chain-fatty-acid-CoA ligase	NA	NA	Ligase;Reference proteome
UniRef90_U7M7X9	4.875	-2.84799	1.52911	-1.86252	0.06253	0.133119	Balbc	g__Cutibacterium	NA	NA	NA	NA
UniRef90_A0A2B7IZZ1	5.12722	-2.92319	1.47218	-1.98562	0.0470756	0.13533	Nude	g__Cutibacterium	NA	Uncharacterized protein	NA	NA
UniRef90_A0A2B7JSG4	5.12722	-2.92319	1.47218	-1.98562	0.0470756	0.13533	Nude	g__Cutibacterium	DUF5753 domain-containing protein	NA	NA	NA
UniRef90_A0A3A8VQK8	5.12722	-2.92319	1.47218	-1.98562	0.0470756	0.13533	Nude	g__Cutibacterium	NA	NA	NA	NA
UniRef90_A0A3D8ZMF3	5.12722	-2.92319	1.47218	-1.98562	0.0470756	0.13533	Nude	g__Cutibacterium	NA	NA	NA	NA
UniRef90_D4HAT0	5.12722	-2.92319	1.47218	-1.98562	0.0470756	0.13533	Nude	g__Cutibacterium	NA	NA	NA	NA
UniRef90_E6D603	5.12722	-2.92319	1.47218	-1.98562	0.0470756	0.13533	Nude	g__Cutibacterium	Transcriptional regulator	NA	NA	NA
UniRef90_E6D6T2	5.12722	-2.92319	1.47218	-1.98562	0.0470756	0.13533	Nude	g__Cutibacterium	MOSC domain-containing protein	NA	NA	NA
UniRef90_E6D6T7	5.12722	-2.92319	1.47218	-1.98562	0.0470756	0.13533	Nude	g__Cutibacterium	Transposase	NA	NA	NA
UniRef90_E6D9B7	5.12722	-2.92319	1.47218	-1.98562	0.0470756	0.13533	Nude	g__Cutibacterium	Transposase	NA	NA	NA
UniRef90_W4TR81	5.12722	-2.92319	1.47218	-1.98562	0.0470756	0.13533	Nude	g__Cutibacterium	NA	Uncharacterized protein	NA	NA	Reference proteome
UniRef90_A0A2B7JN79	4.75	-2.80735	1.52203	-1.84447	0.0651142	0.138008	Balbc	g__Cutibacterium	DUF3267 domain-containing protein	NA	NA	NA
UniRef90_W4UCF6	4.75	-2.80735	1.52141	-1.84523	0.0650047	0.138008	Balbc	g__Cutibacterium	NA	Sirohydrochlorin cobaltochelatase	NA	NA	Lyase;Metal-binding;Reference proteome
UniRef90_D1YCZ4	5.00222	-2.87915	1.46678	-1.9629	0.0496573	0.138272	Nude	g__Cutibacterium	Alcohol dehydrogenase	NA	NA	NA
UniRef90_D4HEH1	5.00222	-2.87915	1.46678	-1.9629	0.0496573	0.138272	Nude	g__Cutibacterium	NA	NA	NA	NA
UniRef90_F3P312	5.00222	-2.87915	1.46678	-1.9629	0.0496573	0.138272	Nude	g__Cutibacterium	NA	Precorrin 6A synthase	NA	NA	Methyltransferase;S-adenosyl-L-methionine;Transferase
UniRef90_U7MDD8	5.00222	-2.87915	1.46678	-1.9629	0.0496573	0.138272	Nude	g__Cutibacterium	NA	NA	NA	NA
UniRef90_W4TIW9	5.00222	-2.87915	1.46678	-1.9629	0.0496573	0.138272	Nude	g__Cutibacterium	Protein of unassigned function	NA	NA	NA	Reference proteome
UniRef90_W4TLJ3	5.00222	-2.87915	1.46678	-1.9629	0.0496573	0.138272	Nude	g__Cutibacterium	NA	3-oxoacyl-[acyl-carrier protein] reductase	NA	NA	Reference proteome
UniRef90_W4U1N6	5.00222	-2.87915	1.46678	-1.9629	0.0496573	0.138272	Nude	g__Cutibacterium	Nitroreductase	NA	NA	NA	Reference proteome
UniRef90_W4U2V2	5.00222	-2.87915	1.46678	-1.9629	0.0496573	0.138272	Nude	g__Cutibacterium	NA	Membrane proteins related to metalloendopeptidases	NA	NA	Reference proteome
UniRef90_W4U3K0	5.3334	2.9129	1.48014	1.968	0.0490682	0.138272	Nude	g__Cutibacterium	non-specific serine/threonine protein kinase	NA	NA	NA	Kinase;Membrane;Reference proteome;Transferase;Transmembrane;Transmembrane helix
UniRef90_W4U4F1	5.00222	-2.87915	1.46678	-1.9629	0.0496573	0.138272	Nude	g__Cutibacterium	NA	RNA polymerase sigma factor	NA	NA	Reference proteome
UniRef90_W4U560	5.00222	-2.87915	1.46678	-1.9629	0.0496573	0.138272	Nude	g__Cutibacterium	Lipoprotein	NA	NA	NA	Reference proteome;Signal
UniRef90_W4U970	5.00222	-2.87915	1.46678	-1.9629	0.0496573	0.138272	Nude	g__Cutibacterium	NA	Cardiolipin synthetase	NA	NA	Reference proteome
UniRef90_W4UK81	5.00222	-2.87915	1.46678	-1.9629	0.0496573	0.138272	Nude	g__Cutibacterium	NA	Triacylglycerol lipase	NA	NA	Reference proteome
UniRef90_W4UKJ8	5.00222	-2.87915	1.46678	-1.9629	0.0496573	0.138272	Nude	g__Cutibacterium	NA	Uracil permease	NA	NA	Membrane;Reference proteome;Transmembrane;Transmembrane helix
UniRef90_W4UKS1	5.00222	-2.87915	1.46678	-1.9629	0.0496573	0.138272	Nude	g__Cutibacterium	Pantothenate kinase	NA	Cofactor biosynthesis; coenzyme A biosynthesis; CoA from (R)-pantothenate: step 1/5	NA	Coenzyme A biosynthesis;Kinase;Reference proteome;Transferase
UniRef90_D1YCY2	52.25	-3.65533	1.98413	-1.84229	0.0654334	0.138378	Balbc	g__Cutibacterium	Secreted protein	NA	NA	NA	Signal
UniRef90_W4UBT4	5.21545	-2.9174	1.49176	-1.95567	0.0505041	0.140336	Nude	g__Cutibacterium	DDE_Tnp_ISL3 domain-containing protein	NA	NA	NA	Reference proteome
UniRef90_A0A1N5ACZ2	9.76232	2.91446	1.4926	1.9526	0.0508665	0.14093	Nude	g__Cutibacterium	NA	NA	NA	NA
UniRef90_W4UG46	9.29201	2.88837	1.47964	1.95207	0.0509298	0.14093	Nude	g__Cutibacterium	NA	Sialidase	NA	NA	Reference proteome
UniRef90_W4U8P2	4.625	-2.76553	1.51434	-1.82623	0.0678155	0.1431	Balbc	g__Cutibacterium	NA	Transcriptional regulator	NA	NA	Reference proteome
UniRef90_W4TRH3	3.22896	-1.98941	1.2722	-1.56376	0.117875	0.143134	Nude	g__Staphylococcus	NA	Acetyltransferase	NA	NA	Reference proteome;Transferase
UniRef90_W4U392	4.625	-2.76553	1.51891	-1.82073	0.0686481	0.144538	Balbc	g__Cutibacterium	Oxidoreductase	NA	NA	NA	Reference proteome
UniRef90_F3P3Z4	4.625	-2.76553	1.52134	-1.81783	0.0690904	0.14515	Balbc	g__Cutibacterium	NA	Ribonuclease P protein component	NA	RNaseP catalyzes the removal of the 5'-leader sequence from pre-tRNA to produce the mature 5'-terminus. It can also cleave other RNA substrates such as 4.5S RNA. The protein component plays an auxiliary but essential role in vivo by binding to the 5'-leader sequence and broadening the substrate specificity of the ribozyme	Endonuclease;Hydrolase;Nuclease;tRNA processing
UniRef90_W4U2S7	122.682	4.17357	2.15704	1.93486	0.0530076	0.146376	Nude	g__Cutibacterium	Phage tail protein	NA	NA	NA	Reference proteome
UniRef90_W4U597	6.98911	2.7302	1.41684	1.92696	0.0539845	0.148765	Nude	g__Cutibacterium	Thiol peroxidase	NA	NA	Thiol-specific peroxidase that catalyzes the reduction of hydrogen peroxide and organic hydroperoxides to water and alcohols, respectively. Plays a role in cell protection against oxidative stress by detoxifying peroxides	Antioxidant;Disulfide bond;Oxidoreductase;Peroxidase;Redox-active center;Reference proteome
UniRef90_W4U5L9	4.5	-2.72246	1.50931	-1.80378	0.0712661	0.149394	Balbc	g__Cutibacterium	NA	Thioredoxin	NA	NA	Disulfide bond;Redox-active center;Reference proteome
UniRef90_W4UC65	12.68	2.97693	1.56169	1.90622	0.0566217	0.15571	Nude	g__Cutibacterium	Transposase	NA	NA	NA	Reference proteome
UniRef90_D4H973	5	-2.88752	1.63191	-1.76941	0.0768255	0.156593	Balbc	g__Cutibacterium	NA	NA	NA	NA
UniRef90_Q6AAA9	5	-2.88752	1.63191	-1.76941	0.0768255	0.156593	Balbc	g__Cutibacterium	NA	Uncharacterized protein	NA	NA
UniRef90_W4TF73	5	-2.88752	1.63191	-1.76941	0.0768255	0.156593	Balbc	g__Cutibacterium	NA	Uncharacterized protein	NA	NA	Membrane;Reference proteome;Transmembrane;Transmembrane helix
UniRef90_W4TP73	5	-2.88752	1.63191	-1.76941	0.0768255	0.156593	Balbc	g__Cutibacterium	NA	Uncharacterized protein	NA	NA	Reference proteome
UniRef90_W4TYW1	4.375	-2.67806	1.50799	-1.77592	0.0757466	0.156593	Balbc	g__Cutibacterium	DUF3267 domain-containing protein	NA	NA	NA	Membrane;Reference proteome;Transmembrane;Transmembrane helix
UniRef90_W4U175	5	-2.88752	1.63191	-1.76941	0.0768255	0.156593	Balbc	g__Cutibacterium	NA	Alanine dehydrogenase	NA	NA	Reference proteome
UniRef90_W4U1Z3	5	-2.88752	1.63191	-1.76941	0.0768255	0.156593	Balbc	g__Cutibacterium	NA	PTS cellobiose-specific component IIA	NA	NA	Reference proteome;Sugar transport;Transferase;Transport
UniRef90_W4U929	5	-2.88752	1.63191	-1.76941	0.0768255	0.156593	Balbc	g__Cutibacterium	NA	Chloride channel related membrane protein	NA	NA	Reference proteome
UniRef90_W4U9F3	5	-2.88752	1.63191	-1.76941	0.0768255	0.156593	Balbc	g__Cutibacterium	Serine/threonine protein kinase	NA	NA	NA	Membrane;Reference proteome;Transmembrane;Transmembrane helix
UniRef90_W4UAL9	5	-2.88752	1.63191	-1.76941	0.0768255	0.156593	Balbc	g__Cutibacterium	NA	ABC-type sugar transport system	NA	NA	Membrane;Reference proteome;Sugar transport;Transmembrane;Transmembrane helix;Transport
UniRef90_W4UC87	5	-2.88752	1.63191	-1.76941	0.0768255	0.156593	Balbc	g__Cutibacterium	NA	Uracil phosphoribosyltransferase	NA	NA	Glycosyltransferase;Reference proteome;Transferase
UniRef90_W4UFT2	5	-2.88752	1.63191	-1.76941	0.0768255	0.156593	Balbc	g__Cutibacterium	NA	CRISPR-associated protein	NA	NA	Reference proteome
UniRef90_W4UHX5	5	-2.88752	1.63191	-1.76941	0.0768255	0.156593	Balbc	g__Cutibacterium	NYN domain-containing protein	NA	NA	NA	Reference proteome
UniRef90_A0A371N6V2	18.7267	3.13686	1.6498	1.90136	0.0572547	0.157126	Nude	g__Cutibacterium	NA	NA	NA	NA
UniRef90_Q6A5B2	10.6226	2.86247	1.50911	1.89679	0.0578551	0.158447	Nude	g__Cutibacterium	Ribosomal RNA small subunit methyltransferase G	NA	NA	Specifically methylates the N7 position of guanine in position 518 of 16S rRNA	Cytoplasm;Methyltransferase;rRNA processing;S-adenosyl-L-methionine;Transferase
UniRef90_W4UFC7	4.25	-2.63226	1.49455	-1.76124	0.0781979	0.159052	Balbc	g__Cutibacterium	ABC transporter substrate-binding protein	NA	NA	NA	Reference proteome
UniRef90_A0A2B7JVR2	4.875	-2.84799	1.62455	-1.75309	0.0795858	0.159172	Balbc	g__Cutibacterium	TetR family transcriptional regulator	NA	NA	NA
UniRef90_A0A371N9E9	4.875	-2.84799	1.62455	-1.75309	0.0795858	0.159172	Balbc	g__Cutibacterium	NA	NA	NA	NA
UniRef90_D4HAC3	4.875	-2.84799	1.62455	-1.75309	0.0795858	0.159172	Balbc	g__Cutibacterium	NA	NA	NA	NA
UniRef90_D4HDV6	4.875	-2.84799	1.62455	-1.75309	0.0795858	0.159172	Balbc	g__Cutibacterium	NA	NA	NA	NA
UniRef90_D4HE09	4.875	-2.84799	1.62455	-1.75309	0.0795858	0.159172	Balbc	g__Cutibacterium	NA	NA	NA	NA
UniRef90_W4TMF5	4.875	-2.84799	1.62455	-1.75309	0.0795858	0.159172	Balbc	g__Cutibacterium	NA	Cytochrome c oxidase polypeptide 4	NA	NA	Membrane;Reference proteome;Transmembrane;Transmembrane helix
UniRef90_W4TRZ3	4.875	-2.84799	1.62455	-1.75309	0.0795858	0.159172	Balbc	g__Cutibacterium	Secreted protein	NA	NA	NA	Membrane;Reference proteome;Transmembrane;Transmembrane helix
UniRef90_W4TV98	4.875	-2.84799	1.62455	-1.75309	0.0795858	0.159172	Balbc	g__Cutibacterium	NA	2-amino-4-ketopentanoate thiolase	NA	NA	Reference proteome
UniRef90_F9NTK6	11.52	2.90747	1.53719	1.89142	0.0585686	0.160071	Nude	g__Cutibacterium	NA	DNA-binding helix-turn-helix protein	NA	NA	DNA-binding
UniRef90_W4U5W0	10.6789	2.87257	1.51953	1.89043	0.0587003	0.160103	Nude	g__Cutibacterium	NA	Respiratory nitrate reductase gamma chain	NA	NA	Cell membrane;Electron transport;Heme;Iron;Membrane;Metal-binding;Nitrate assimilation;Oxidoreductase;Reference proteome;Transmembrane;Transmembrane helix;Transport
UniRef90_A0A2B7JP34	4.75	-2.80735	1.61701	-1.73614	0.0825396	0.161045	Balbc	g__Cutibacterium	Transposase	NA	NA	NA
UniRef90_A0A2B7JVB2	4.75	-2.80735	1.61701	-1.73614	0.0825396	0.161045	Balbc	g__Cutibacterium	NA	NA	NA	NA
UniRef90_A0A371NBG7	4.75	-2.80735	1.61701	-1.73614	0.0825396	0.161045	Balbc	g__Cutibacterium	NA	NA	NA	NA
UniRef90_D1YCA8	4.75	-2.80735	1.61701	-1.73614	0.0825396	0.161045	Balbc	g__Cutibacterium	NA	Uncharacterized protein	NA	NA
UniRef90_D1YDA5	4.75	-2.80735	1.61701	-1.73614	0.0825396	0.161045	Balbc	g__Cutibacterium	NA	Uncharacterized protein	NA	NA
UniRef90_D4H904	4.75	-2.80735	1.61701	-1.73614	0.0825396	0.161045	Balbc	g__Cutibacterium	NA	NA	NA	NA
UniRef90_Q6A7Q9	4.75	-2.80735	1.61701	-1.73614	0.0825396	0.161045	Balbc	g__Cutibacterium	Peptidase_M28 domain-containing protein	NA	NA	NA
UniRef90_W4TT21	4.75	-2.80735	1.61701	-1.73614	0.0825396	0.161045	Balbc	g__Cutibacterium	NA	6-phosphogluconate dehydrogenase	NA	NA	Reference proteome
UniRef90_W4TTZ7	4.75	-2.80735	1.61701	-1.73614	0.0825396	0.161045	Balbc	g__Cutibacterium	NA	Uncharacterized protein	NA	NA	Reference proteome
UniRef90_W4U3B6	4.75	-2.80735	1.61701	-1.73614	0.0825396	0.161045	Balbc	g__Cutibacterium	NA	Heme ABC transporter	NA	NA	Reference proteome
UniRef90_W4U3J3	4.75	-2.80735	1.61701	-1.73614	0.0825396	0.161045	Balbc	g__Cutibacterium	NA	Dihydrofolate synthase	NA	NA	Reference proteome
UniRef90_W4UI45	4.75	-2.80735	1.61701	-1.73614	0.0825396	0.161045	Balbc	g__Cutibacterium	NA	Sorbitol operon transcription regulator	NA	NA	Reference proteome
UniRef90_W4U8W8	7.01533	2.67412	1.4173	1.88677	0.059191	0.161111	Nude	g__Cutibacterium	DUF2029 domain-containing protein	NA	NA	NA	Membrane;Reference proteome;Transmembrane;Transmembrane helix
UniRef90_W4TRJ8	4.125	-2.58496	1.4903	-1.73452	0.082826	0.161275	Balbc	g__Cutibacterium	NA	ABC transporter	NA	NA	Membrane;Reference proteome;Transmembrane;Transmembrane helix
UniRef90_E6D7T8	4.625	-2.76553	1.60925	-1.71852	0.0857015	0.162578	Balbc	g__Cutibacterium	Protein kinase domain-containing protein	NA	NA	NA
UniRef90_F3P185	4.625	-2.76553	1.60925	-1.71852	0.0857015	0.162578	Balbc	g__Cutibacterium	MafI family immunity protein	NA	NA	NA
UniRef90_Q6A8W1	4	-2.53605	1.47542	-1.71887	0.0856387	0.162578	Balbc	g__Cutibacterium	Deoxyuridine 5'-triphosphate nucleotidohydrolase	NA	Pyrimidine metabolism; dUMP biosynthesis; dUMP from dCTP (dUTP route): step 2/2	This enzyme is involved in nucleotide metabolism: it produces dUMP, the immediate precursor of thymidine nucleotides and it decreases the intracellular concentration of dUTP so that uracil cannot be incorporated into DNA	Hydrolase;Magnesium;Metal-binding;Nucleotide metabolism
UniRef90_W4TG93	4.625	-2.76553	1.60925	-1.71852	0.0857015	0.162578	Balbc	g__Cutibacterium	NA	ABC transporter	NA	NA	Reference proteome
UniRef90_W4TM15	4.625	-2.76553	1.60925	-1.71852	0.0857015	0.162578	Balbc	g__Cutibacterium	Transposase	NA	NA	NA	Reference proteome
UniRef90_W4TS77	4.625	-2.76553	1.60925	-1.71852	0.0857015	0.162578	Balbc	g__Cutibacterium	NA	Uncharacterized protein	NA	NA	Reference proteome
UniRef90_W4TVH9	4.625	-2.76553	1.60925	-1.71852	0.0857015	0.162578	Balbc	g__Cutibacterium	NA	Anaerobic glycerol-3-phosphate dehydrogenase subunit C	NA	NA	Reference proteome
UniRef90_W4U051	4.625	-2.76553	1.60925	-1.71852	0.0857015	0.162578	Balbc	g__Cutibacterium	DUF92 domain-containing protein	NA	NA	NA	Membrane;Reference proteome;Transmembrane;Transmembrane helix
UniRef90_W4U316	4.625	-2.76553	1.60925	-1.71852	0.0857015	0.162578	Balbc	g__Cutibacterium	NA	Fe-S oxidoreductase	NA	NA	Reference proteome
UniRef90_W4U4C9	4.625	-2.76553	1.60925	-1.71852	0.0857015	0.162578	Balbc	g__Cutibacterium	NA	Hydrolase	NA	NA	Hydrolase;Reference proteome
UniRef90_W4UEJ6	4.625	-2.76553	1.60925	-1.71852	0.0857015	0.162578	Balbc	g__Cutibacterium	Secreted protein	NA	NA	NA	Reference proteome;Signal
UniRef90_W4UIX3	4.625	-2.76553	1.60925	-1.71852	0.0857015	0.162578	Balbc	g__Cutibacterium	AXE1 domain-containing protein	NA	NA	NA	Reference proteome
UniRef90_W4UM49	4.625	-2.76553	1.60925	-1.71852	0.0857015	0.162578	Balbc	g__Cutibacterium	NA	Uncharacterized protein	NA	NA	Reference proteome
UniRef90_W4ULZ5	4	-2.53605	1.47674	-1.71733	0.0859185	0.162668	Balbc	g__Cutibacterium	NA	Secreted protein	NA	NA	Reference proteome
UniRef90_A0A2B7HRM5	4.5	-2.72246	1.60122	-1.70024	0.0890866	0.165718	Balbc	g__Cutibacterium	HNH endonuclease	NA	NA	NA
UniRef90_Q6A6Q6	4.5	-2.72246	1.60122	-1.70024	0.0890866	0.165718	Balbc	g__Cutibacterium	Translation initiation factor IF-1	NA	NA	One of the essential components for the initiation of protein synthesis. Stabilizes the binding of IF-2 and IF-3 on the 30S subunit to which N-formylmethionyl-tRNA(fMet) subsequently binds. Helps modulate mRNA selection, yielding the 30S pre-initiation complex (PIC). Upon addition of the 50S ribosomal subunit IF-1, IF-2 and IF-3 are released leaving the mature 70S translation initiation complex	Cytoplasm;Initiation factor;Protein biosynthesis;RNA-binding;rRNA-binding
UniRef90_Q6A7P5	4.5	-2.72246	1.60122	-1.70024	0.0890866	0.165718	Balbc	g__Cutibacterium	30S ribosomal protein S15	NA	NA	One of the primary rRNA binding proteins, it binds directly to 16S rRNA where it helps nucleate assembly of the platform of the 30S subunit by binding and bridging several RNA helices of the 16S rRNA	Ribonucleoprotein;Ribosomal protein;RNA-binding;rRNA-binding
UniRef90_Q6AB42	4.5	-2.72246	1.60122	-1.70024	0.0890866	0.165718	Balbc	g__Cutibacterium	MmgE/PrpD family protein	NA	NA	NA
UniRef90_W4TI06	4.5	-2.72246	1.60122	-1.70024	0.0890866	0.165718	Balbc	g__Cutibacterium	RNA polymerase-binding protein RbpA	NA	NA	Binds to RNA polymerase (RNAP), stimulating transcription from principal, but not alternative sigma factor promoters	Metal-binding;Reference proteome;Transcription;Transcription regulation;Zinc
UniRef90_W4TIL9	4.5	-2.72246	1.60122	-1.70024	0.0890866	0.165718	Balbc	g__Cutibacterium	Histidine kinase	NA	NA	NA	Reference proteome
UniRef90_W4TVU0	4.5	-2.72246	1.60122	-1.70024	0.0890866	0.165718	Balbc	g__Cutibacterium	Transposase	NA	NA	NA	Reference proteome
UniRef90_W4U2K3	4.5	-2.72246	1.60122	-1.70024	0.0890866	0.165718	Balbc	g__Cutibacterium	NA	Transporter	NA	NA	Membrane;Reference proteome;Transmembrane;Transmembrane helix
UniRef90_W4U2Q0	4.5	-2.72246	1.60122	-1.70024	0.0890866	0.165718	Balbc	g__Cutibacterium	NA	Dihydrolipoamide succinyltransferase	NA	NA	Reference proteome;Transferase
UniRef90_W4UAD6	13.0837	2.91764	1.56022	1.87002	0.0614813	0.167003	Nude	g__Cutibacterium	Transposase	NA	NA	NA	Reference proteome
UniRef90_A0A3D8ZUG8	3.875	-2.48542	1.46647	-1.69484	0.0901067	0.167259	Balbc	g__Cutibacterium	NA	NA	NA	NA
UniRef90_E4HPF4	3.875	-2.48542	1.46718	-1.69401	0.090264	0.167259	Balbc	g__Cutibacterium	Metallopeptidase family protein	NA	NA	NA
UniRef90_A0A2B7JL39	4.375	-2.67806	1.59289	-1.68126	0.0927118	0.167265	Balbc	g__Cutibacterium	NA	Cytidine deaminase	NA	NA
UniRef90_E6D7Y9	4.375	-2.67806	1.59289	-1.68126	0.0927118	0.167265	Balbc	g__Cutibacterium	Transposase	NA	NA	NA
UniRef90_W4TNB2	4.375	-2.67806	1.59289	-1.68126	0.0927118	0.167265	Balbc	g__Cutibacterium	NA	Oligopeptide transport ATP-binding protein OppD	NA	NA	ATP-binding;Nucleotide-binding;Reference proteome
UniRef90_W4TSW0	4.375	-2.67806	1.59289	-1.68126	0.0927118	0.167265	Balbc	g__Cutibacterium	NA	Long-chain-fatty-acid-CoA ligase	NA	NA	Ligase;Reference proteome
UniRef90_W4U099	4.375	-2.67806	1.59289	-1.68126	0.0927118	0.167265	Balbc	g__Cutibacterium	NA	Glutaminyl-tRNA synthetase	NA	NA	Aminoacyl-tRNA synthetase;Ligase;Reference proteome
UniRef90_W4U0T0	4.375	-2.67806	1.59289	-1.68126	0.0927118	0.167265	Balbc	g__Cutibacterium	NA	Isoaspartyl aminopeptidase	NA	NA	Aminopeptidase;Hydrolase;Protease;Reference proteome
UniRef90_W4U2M8	4.375	-2.67806	1.59289	-1.68126	0.0927118	0.167265	Balbc	g__Cutibacterium	NA	Undecaprenyl-phosphate N-acetylglucosaminyl 1-phosphate transferase	NA	NA	Membrane;Reference proteome;Transferase;Transmembrane;Transmembrane helix
UniRef90_W4U3X1	4.375	-2.67806	1.59289	-1.68126	0.0927118	0.167265	Balbc	g__Cutibacterium	NA	Arginine/ornithine antiporter ArcD	NA	NA	Membrane;Reference proteome;Transmembrane;Transmembrane helix
UniRef90_W4U4X7	4.375	-2.67806	1.59289	-1.68126	0.0927118	0.167265	Balbc	g__Cutibacterium	RNA polymerase sigma factor	NA	NA	NA	Reference proteome
UniRef90_W4U766	4.375	-2.67806	1.59289	-1.68126	0.0927118	0.167265	Balbc	g__Cutibacterium	MlrC_C domain-containing protein	NA	NA	NA	Reference proteome
UniRef90_W4U7B3	4.375	-2.67806	1.59289	-1.68126	0.0927118	0.167265	Balbc	g__Cutibacterium	NA	Glycerol-1-phosphate dehydrogenase	NA	NA	Cytoplasm;Lipid biosynthesis;Lipid metabolism;Metal-binding;NAD;NADP;Oxidoreductase;Phospholipid biosynthesis;Phospholipid metabolism;Reference proteome
UniRef90_W4UBH9	3.875	-2.48542	1.47811	-1.68148	0.0926694	0.167265	Balbc	g__Cutibacterium	Potassium-transporting ATPase KdpC subunit	NA	NA	Part of the high-affinity ATP-driven potassium transport (or Kdp) system, which catalyzes the hydrolysis of ATP coupled with the electrogenic transport of potassium into the cytoplasm. This subunit acts as a catalytic chaperone that increases the ATP-binding affinity of the ATP-hydrolyzing subunit KdpB by the formation of a transient KdpB/KdpC/ATP ternary complex	ATP-binding;Cell membrane;Ion transport;Membrane;Nucleotide-binding;Potassium;Potassium transport;Reference proteome;Transmembrane;Transmembrane helix;Transport
UniRef90_W4UHI5	4.375	-2.67806	1.59289	-1.68126	0.0927118	0.167265	Balbc	g__Cutibacterium	ABC transporter substrate-binding protein	NA	NA	NA	Reference proteome
UniRef90_W4UKR0	4.375	-2.67806	1.59289	-1.68126	0.0927118	0.167265	Balbc	g__Cutibacterium	DUF305 domain-containing protein	NA	NA	NA	Membrane;Reference proteome;Transmembrane;Transmembrane helix
UniRef90_D4HFH5	27.5153	3.26792	1.75222	1.86501	0.0621795	0.168556	Nude	g__Cutibacterium	NA	NA	NA	NA
UniRef90_A0A2B7JJ10	4.25	-2.63226	1.58418	-1.66159	0.0965955	0.170107	Balbc	g__Cutibacterium	NA	DNA-binding protein	NA	NA	DNA-binding
UniRef90_A0A371N578	4.25	-2.63226	1.58418	-1.66159	0.0965955	0.170107	Balbc	g__Cutibacterium	NA	Uncharacterized protein	NA	NA
UniRef90_E6D3U7	4.25	-2.63226	1.58418	-1.66159	0.0965955	0.170107	Balbc	g__Cutibacterium	Cytidine deaminase	NA	NA	NA
UniRef90_W4TYK0	3.75	-2.43295	1.45679	-1.67008	0.0949045	0.170107	Balbc	g__Cutibacterium	Transposase	NA	NA	NA	Reference proteome
UniRef90_W4TZZ4	4.25	-2.63226	1.58418	-1.66159	0.0965955	0.170107	Balbc	g__Cutibacterium	DNA-directed RNA polymerase	NA	NA	NA	Reference proteome
UniRef90_W4U120	4.25	-2.63226	1.58418	-1.66159	0.0965955	0.170107	Balbc	g__Cutibacterium	NA	3-dehydroquinate synthase	NA	NA	Lyase;Reference proteome
UniRef90_W4U5E5	4.25	-2.63226	1.58418	-1.66159	0.0965955	0.170107	Balbc	g__Cutibacterium	Cytochrome c oxidase subunit 1	NA	NA	NA	Membrane;Reference proteome;Transmembrane;Transmembrane helix
UniRef90_W4U9E5	4.25	-2.63226	1.58418	-1.66159	0.0965955	0.170107	Balbc	g__Cutibacterium	NA	Ribosomal-protein-S18p-alanine acetyltransferase	NA	NA	Reference proteome;Transferase
UniRef90_W4U9S3	4.25	-2.63226	1.58418	-1.66159	0.0965955	0.170107	Balbc	g__Cutibacterium	PPE-PPW domain-containing protein	NA	NA	NA	Reference proteome
UniRef90_W4UB70	4.25	-2.63226	1.58418	-1.66159	0.0965955	0.170107	Balbc	g__Cutibacterium	Restriction endonuclease	NA	NA	NA	Membrane;Reference proteome;Transmembrane;Transmembrane helix
UniRef90_W4UDX4	4.25	-2.63226	1.58418	-1.66159	0.0965955	0.170107	Balbc	g__Cutibacterium	NA	UDP-N-acetylmuramoylalanine-D-glutamate ligase	NA	NA	Ligase;Reference proteome
UniRef90_W4UFN3	4.25	-2.63226	1.58418	-1.66159	0.0965955	0.170107	Balbc	g__Cutibacterium	NA	Chaperone protein DnaK	NA	NA	ATP-binding;Nucleotide-binding;Reference proteome
UniRef90_W4UHN5	4.25	-2.63226	1.58418	-1.66159	0.0965955	0.170107	Balbc	g__Cutibacterium	NA	Uncharacterized protein	NA	NA	Reference proteome
UniRef90_D1YB43	4.125	-2.58495	1.57501	-1.64123	0.100749	0.172045	Balbc	g__Cutibacterium	Methyl viologen-reducing hydrogenase	NA	NA	NA
UniRef90_D4H985	4.125	-2.58495	1.57501	-1.64123	0.100749	0.172045	Balbc	g__Cutibacterium	NA	NA	NA	NA
UniRef90_D4HDF2	4.125	-2.58495	1.57501	-1.64123	0.100749	0.172045	Balbc	g__Cutibacterium	NA	NA	NA	NA
UniRef90_K4HMW2	4.125	-2.58495	1.57501	-1.64123	0.100749	0.172045	Balbc	g__Cutibacterium	HisKA domain-containing protein	NA	NA	NA
UniRef90_UPI0001EF30A5	4.125	-2.58495	1.57501	-1.64123	0.100749	0.172045	Balbc	g__Cutibacterium	NA	NA	NA	NA
UniRef90_W4TPI4	4.125	-2.58495	1.57501	-1.64123	0.100749	0.172045	Balbc	g__Cutibacterium	NA	Lysozyme M1	NA	NA	Reference proteome
UniRef90_W4TR81	4.125	-2.58495	1.57501	-1.64123	0.100749	0.172045	Balbc	g__Cutibacterium	NA	Uncharacterized protein	NA	NA	Reference proteome
UniRef90_W4TRI1	4.125	-2.58495	1.57501	-1.64123	0.100749	0.172045	Balbc	g__Cutibacterium	NA	YciO family	NA	NA	Reference proteome
UniRef90_W4U4R5	4.125	-2.58495	1.57501	-1.64123	0.100749	0.172045	Balbc	g__Cutibacterium	NA	Cytochrome c oxidase polypeptide III	NA	NA	Membrane;Reference proteome;Transmembrane;Transmembrane helix
UniRef90_W4U6F2	4.125	-2.58495	1.57501	-1.64123	0.100749	0.172045	Balbc	g__Cutibacterium	NA	Acetyl-coenzyme A synthetase	NA	NA	Reference proteome
UniRef90_W4U8H7	4.125	-2.58495	1.57501	-1.64123	0.100749	0.172045	Balbc	g__Cutibacterium	Cell division protein CrgA	NA	NA	Involved in cell division	Cell cycle;Cell division;Cell membrane;Membrane;Reference proteome;Transmembrane;Transmembrane helix
UniRef90_W4UBD2	7.5	2.32192	1.41322	1.643	0.100382	0.172045	Balbc	g__Cutibacterium	histidine kinase	NA	NA	NA	Membrane;Reference proteome;Transmembrane;Transmembrane helix
UniRef90_W4UCL2	3.625	-2.37851	1.4492	-1.64126	0.100744	0.172045	Balbc	g__Cutibacterium	NA	Mur ligase middle domain protein	NA	NA	Ligase;Reference proteome
UniRef90_W4UEC4	4.125	-2.58495	1.57501	-1.64123	0.100749	0.172045	Balbc	g__Cutibacterium	NA	6-phospho-beta-glucosidase	NA	NA	Glycosidase;Hydrolase;Reference proteome
UniRef90_W4UF59	4.125	-2.58495	1.57501	-1.64123	0.100749	0.172045	Balbc	g__Cutibacterium	NA	Uncharacterized protein Q1 colocalized with Q	NA	NA	Reference proteome
UniRef90_W4UJI7	4.125	-2.58495	1.57501	-1.64123	0.100749	0.172045	Balbc	g__Cutibacterium	PQQ_3 domain-containing protein	NA	NA	NA	Reference proteome
UniRef90_W4UJY5	3.625	-2.37851	1.44743	-1.64326	0.100329	0.172045	Balbc	g__Cutibacterium	NA	ABC transporter	NA	NA	Reference proteome
UniRef90_A0A2B7ICH4	4	-2.53604	1.56539	-1.62008	0.105216	0.175299	Balbc	g__Cutibacterium	NA	NA	NA	NA
UniRef90_A0A2B7IM87	4	-2.53604	1.56539	-1.62008	0.105216	0.175299	Balbc	g__Cutibacterium	Transcriptional regulator	NA	NA	NA
UniRef90_A0A2B7IYX7	4	-2.53604	1.56539	-1.62008	0.105216	0.175299	Balbc	g__Cutibacterium	NA	NA	NA	NA
UniRef90_A0A3A8WDL8	4	-2.53604	1.56539	-1.62008	0.105216	0.175299	Balbc	g__Cutibacterium	NA	NA	NA	NA
UniRef90_E6D3Q9	4	-2.53604	1.56539	-1.62008	0.105216	0.175299	Balbc	g__Cutibacterium	Transposase	NA	NA	NA
UniRef90_Q6A6P1	4	-2.53604	1.56539	-1.62008	0.105216	0.175299	Balbc	g__Cutibacterium	50S ribosomal protein L6	NA	NA	This protein binds to the 23S rRNA, and is important in its secondary structure. It is located near the subunit interface in the base of the L7/L12 stalk, and near the tRNA binding site of the peptidyltransferase center	Ribonucleoprotein;Ribosomal protein;RNA-binding;rRNA-binding
UniRef90_W4TJK2	4	-2.53604	1.56539	-1.62008	0.105216	0.175299	Balbc	g__Cutibacterium	Methyltransferase	NA	NA	NA	Reference proteome
UniRef90_W4TLW3	4	-2.53604	1.56539	-1.62008	0.105216	0.175299	Balbc	g__Cutibacterium	Nicotinate-nucleotide--dimethylbenzimidazole phosphoribosyltransferase	NA	NA	NA	Reference proteome
UniRef90_W4TRJ0	4	-2.53604	1.56539	-1.62008	0.105216	0.175299	Balbc	g__Cutibacterium	NA	Alanyl-tRNA synthetase	NA	NA	Aminoacyl-tRNA synthetase;Ligase;Reference proteome
UniRef90_W4U1I5	4	-2.53604	1.56539	-1.62008	0.105216	0.175299	Balbc	g__Cutibacterium	NA	Protein-L-isoaspartate methyltransferase	NA	NA	Methyltransferase;Reference proteome;Transferase
UniRef90_W4U5S9	4	-2.53604	1.56539	-1.62008	0.105216	0.175299	Balbc	g__Cutibacterium	Transposase	NA	NA	NA	Reference proteome
UniRef90_W4U7W1	4	-2.53604	1.56539	-1.62008	0.105216	0.175299	Balbc	g__Cutibacterium	NA	PTS system	NA	NA	Reference proteome
UniRef90_W4UC16	4	-2.53604	1.56539	-1.62008	0.105216	0.175299	Balbc	g__Cutibacterium	Phage transcriptional regulator, ArpU family	NA	NA	NA	Reference proteome
UniRef90_W4UGJ8	4	-2.53604	1.56539	-1.62008	0.105216	0.175299	Balbc	g__Cutibacterium	NA	Transcriptional regulator	NA	NA	Reference proteome
UniRef90_UPI0001EF2D68	3.5	-2.32192	1.4358	-1.61717	0.105843	0.176037	Balbc	g__Cutibacterium	NA	NA	NA	NA
UniRef90_W4TP17	3.5	-2.32192	1.43973	-1.61275	0.1068	0.177321	Balbc	g__Cutibacterium	Acetyltransferase	NA	NA	NA	Reference proteome
UniRef90_A0A2B7IU29	3.875	-2.48542	1.55517	-1.59816	0.110007	0.177419	Balbc	g__Cutibacterium	NA	NA	NA	NA
UniRef90_A0A2B7JL08	3.875	-2.48542	1.55517	-1.59816	0.110007	0.177419	Balbc	g__Cutibacterium	NA	NA	NA	NA
UniRef90_A0A3A8VU78	3.875	-2.48542	1.55517	-1.59816	0.110007	0.177419	Balbc	g__Cutibacterium	NA	NA	NA	NA
UniRef90_A0A3D8ZMQ6	3.875	-2.48542	1.55517	-1.59816	0.110007	0.177419	Balbc	g__Cutibacterium	NA	NA	NA	NA
UniRef90_D4HCX7	3.875	-2.48542	1.55517	-1.59816	0.110007	0.177419	Balbc	g__Cutibacterium	NA	NA	NA	NA
UniRef90_U7J7D4	3.875	-2.48542	1.55517	-1.59816	0.110007	0.177419	Balbc	g__Cutibacterium	NA	NA	NA	NA
UniRef90_W4TGK6	3.875	-2.48542	1.55517	-1.59816	0.110007	0.177419	Balbc	g__Cutibacterium	Secreted protein	NA	NA	NA	Reference proteome
UniRef90_W4TL97	3.875	-2.48542	1.55517	-1.59816	0.110007	0.177419	Balbc	g__Cutibacterium	Secreted protein	NA	NA	NA	Reference proteome;Signal
UniRef90_W4TPL0	3.875	-2.48542	1.55517	-1.59816	0.110007	0.177419	Balbc	g__Cutibacterium	Transposase	NA	NA	NA	Reference proteome
UniRef90_W4TQM7	3.875	-2.48542	1.55517	-1.59816	0.110007	0.177419	Balbc	g__Cutibacterium	Secreted protein	NA	NA	NA	Reference proteome
UniRef90_W4TRL5	3.875	-2.48542	1.55517	-1.59816	0.110007	0.177419	Balbc	g__Cutibacterium	Transmembrane protein	NA	NA	NA	Membrane;Reference proteome;Transmembrane;Transmembrane helix
UniRef90_W4TUG7	3.875	-2.48542	1.55517	-1.59816	0.110007	0.177419	Balbc	g__Cutibacterium	NA	Aspartokinase	NA	NA	Kinase;Reference proteome;Transferase
UniRef90_W4TWA1	3.875	-2.48542	1.55517	-1.59816	0.110007	0.177419	Balbc	g__Cutibacterium	NA	Uncharacterized protein	NA	NA	Reference proteome
UniRef90_W4U2Z1	3.875	-2.48542	1.55517	-1.59816	0.110007	0.177419	Balbc	g__Cutibacterium	NA	UDP-N-acetylmuramate-alanine ligase	NA	NA	Ligase;Reference proteome
UniRef90_W4U3A7	3.875	-2.48542	1.55517	-1.59816	0.110007	0.177419	Balbc	g__Cutibacterium	NA	Cytidine/deoxycytidylate deaminase/NUDIX/methyltransferase domains protein	NA	NA	Methyltransferase;Reference proteome;Transferase
UniRef90_W4U3C6	3.875	-2.48542	1.55517	-1.59816	0.110007	0.177419	Balbc	g__Cutibacterium	GNAT family acetyltransferase	NA	NA	NA	Membrane;Reference proteome;Transmembrane;Transmembrane helix
UniRef90_W4U6Z2	3.875	-2.48542	1.55517	-1.59816	0.110007	0.177419	Balbc	g__Cutibacterium	3-dehydroquinate dehydratase	NA	Metabolic intermediate biosynthesis; chorismate biosynthesis; chorismate from D-erythrose 4-phosphate and phosphoenolpyruvate: step 3/7	NA	Lyase;Reference proteome
UniRef90_A0A2B7HSQ9	3.75	-2.43295	1.54422	-1.57552	0.115136	0.18023	Balbc	g__Cutibacterium	NA	NA	NA	NA
UniRef90_A0A2B7JML4	3.75	-2.43295	1.54422	-1.57552	0.115136	0.18023	Balbc	g__Cutibacterium	NA	NA	NA	NA
UniRef90_A0A2B7JNK7	3.75	-2.43295	1.54422	-1.57552	0.115136	0.18023	Balbc	g__Cutibacterium	NA	Porin	NA	NA
UniRef90_A0A2B7JSP9	3.75	-2.43295	1.54422	-1.57552	0.115136	0.18023	Balbc	g__Cutibacterium	NA	NA	NA	NA
UniRef90_A0A3D8Z2J0	3.75	-2.43295	1.54422	-1.57552	0.115136	0.18023	Balbc	g__Cutibacterium	NA	NA	NA	NA
UniRef90_E6D8W5	34.25	-3.00944	1.89612	-1.58716	0.112476	0.18023	Balbc	g__Cutibacterium	Wolframin	NA	NA	NA
UniRef90_W4TSG2	3.75	-2.43295	1.54422	-1.57552	0.115136	0.18023	Balbc	g__Cutibacterium	NA	Membrane protein	NA	NA	Reference proteome;Signal
UniRef90_W4U2D8	3.75	-2.43295	1.54422	-1.57552	0.115136	0.18023	Balbc	g__Cutibacterium	NA	Transporter	NA	NA	Membrane;Reference proteome;Transmembrane;Transmembrane helix
UniRef90_W4U319	3.75	-2.43295	1.54422	-1.57552	0.115136	0.18023	Balbc	g__Cutibacterium	NA	Aminomethyltransferase	NA	NA	Methyltransferase;Reference proteome;Transferase
UniRef90_W4U380	3.75	-2.43295	1.54422	-1.57552	0.115136	0.18023	Balbc	g__Cutibacterium	Cell division protein FtsX	NA	NA	Part of the ABC transporter FtsEX involved in cellular division	Cell cycle;Cell division;Cell membrane;Membrane;Reference proteome;Transmembrane;Transmembrane helix
UniRef90_W4U430	3.75	-2.43295	1.54422	-1.57552	0.115136	0.18023	Balbc	g__Cutibacterium	NA	Extracellular solute-binding protein	NA	NA	Reference proteome
UniRef90_W4U4E8	3.75	-2.43295	1.54422	-1.57552	0.115136	0.18023	Balbc	g__Cutibacterium	NA	Alpha,alpha-trehalose-phosphate synthase	NA	NA	Reference proteome
UniRef90_W4U6M7	3.75	-2.43295	1.54422	-1.57552	0.115136	0.18023	Balbc	g__Cutibacterium	Ribonuclease VapC	NA	NA	Toxic component of a toxin-antitoxin (TA) system. An RNase	Hydrolase;Magnesium;Metal-binding;Nuclease;Reference proteome;Toxin;Toxin-antitoxin system
UniRef90_W4U7G3	3.75	-2.43295	1.54422	-1.57552	0.115136	0.18023	Balbc	g__Cutibacterium	NA	Galacto-N-biose-/lacto-N-biose I ABC transporter	NA	NA	Membrane;Reference proteome;Transmembrane;Transmembrane helix
UniRef90_W4U8E4	3.75	-2.43295	1.54422	-1.57552	0.115136	0.18023	Balbc	g__Cutibacterium	NA	Sodium:alanine symporter family protein	NA	NA	Reference proteome
UniRef90_W4U9X4	3.75	-2.43295	1.54422	-1.57552	0.115136	0.18023	Balbc	g__Cutibacterium	DUF559 domain-containing protein	NA	NA	NA	Reference proteome
UniRef90_W4UC24	3.75	-2.43295	1.54422	-1.57552	0.115136	0.18023	Balbc	g__Cutibacterium	NA	TraA-like conjugal transfer protein	NA	NA	Reference proteome
UniRef90_W4UCH3	3.75	-2.43295	1.54422	-1.57552	0.115136	0.18023	Balbc	g__Cutibacterium	NA	Transcriptional regulator	NA	NA	DNA-binding;Reference proteome;Transcription;Transcription regulation
UniRef90_E6D8I7	12.4514	2.84011	1.54957	1.83284	0.0668268	0.180785	Nude	g__Cutibacterium	NA	Uncharacterized protein	NA	NA
UniRef90_A0A2B7I5T4	3.625	-2.3785	1.53255	-1.55199	0.120664	0.184659	Balbc	g__Cutibacterium	Secreted protein	NA	NA	NA
UniRef90_A0A371N4H2	3.625	-2.3785	1.53255	-1.55199	0.120664	0.184659	Balbc	g__Cutibacterium	NA	NA	NA	NA
UniRef90_A0A3D8Z0N8	3.625	-2.3785	1.53255	-1.55199	0.120664	0.184659	Balbc	g__Cutibacterium	NA	NA	NA	NA
UniRef90_A0A3D8Z5J7	3.625	-2.3785	1.53255	-1.55199	0.120664	0.184659	Balbc	g__Cutibacterium	NA	NA	NA	NA
UniRef90_A0A3D8ZMU3	3.625	-2.3785	1.53255	-1.55199	0.120664	0.184659	Balbc	g__Cutibacterium	NA	NA	NA	NA
UniRef90_A0A3E2DQD7	3.625	-2.3785	1.53255	-1.55199	0.120664	0.184659	Balbc	g__Cutibacterium	NA	NA	NA	NA
UniRef90_E6D3Y9	3.625	-2.3785	1.53255	-1.55199	0.120664	0.184659	Balbc	g__Cutibacterium	NA	Uncharacterized protein	NA	NA
UniRef90_E6D5G9	3.625	-2.3785	1.53255	-1.55199	0.120664	0.184659	Balbc	g__Cutibacterium	Transporter	NA	NA	NA	Membrane;Transmembrane;Transmembrane helix
UniRef90_W4TG62	3.625	-2.3785	1.53255	-1.55199	0.120664	0.184659	Balbc	g__Cutibacterium	GTP cyclohydrolase I	NA	Cofactor biosynthesis; 7,8-dihydroneopterin triphosphate biosynthesis; 7,8-dihydroneopterin triphosphate from GTP: step 1/1	NA	Hydrolase;One-carbon metabolism;Reference proteome
UniRef90_W4U3M5	3.625	-2.3785	1.53255	-1.55199	0.120664	0.184659	Balbc	g__Cutibacterium	NA	2-phospho-L-lactate transferase	NA	NA	Cytoplasm;Reference proteome;Transferase
UniRef90_W4U7W6	3.625	-2.3785	1.53255	-1.55199	0.120664	0.184659	Balbc	g__Cutibacterium	NA	Membrane protein	NA	NA	Membrane;Reference proteome;Transmembrane;Transmembrane helix
UniRef90_W4U9P0	3.625	-2.3785	1.53255	-1.55199	0.120664	0.184659	Balbc	g__Cutibacterium	NA	Uncharacterized protein	NA	NA	Reference proteome
UniRef90_W4UEQ4	3.625	-2.3785	1.53255	-1.55199	0.120664	0.184659	Balbc	g__Cutibacterium	NA	Endo-beta-N-acetylglucosaminidase H	NA	NA	Reference proteome
UniRef90_W4UGA8	3.625	-2.3785	1.53255	-1.55199	0.120664	0.184659	Balbc	g__Cutibacterium	NA	3-isopropylmalate dehydratase	NA	NA	Reference proteome
UniRef90_H9ZML5	6.67429	2.73698	1.50526	1.81828	0.0690218	0.186345	Nude	g__Cutibacterium	Phage protein	NA	NA	NA
UniRef90_W4U6M6	5.02701	2.61547	1.43931	1.81717	0.0691912	0.186424	Nude	g__Cutibacterium	NA	Galacto-N-biose-/lacto-N-biose I ABC transporter	NA	NA	Membrane;Reference proteome;Transmembrane;Transmembrane helix;Transport
UniRef90_A0A085B4G2	3.17823	-1.95068	1.42672	-1.36724	0.171549	0.18815	Nude	g__Staphylococcus	NA	Membrane spanning protein	NA	NA	Membrane;Transmembrane;Transmembrane helix
UniRef90_A0A3A0HPW2	3.17823	-1.95068	1.42672	-1.36724	0.171549	0.18815	Nude	g__Staphylococcus	NA	NA	NA	NA
UniRef90_A0A3A0PDQ2	3.17823	-1.95068	1.42672	-1.36724	0.171549	0.18815	Nude	g__Staphylococcus	NA	NA	NA	NA
UniRef90_A0A1N4UHW5	3.5	-2.32192	1.51997	-1.52761	0.126609	0.188634	Balbc	g__Cutibacterium	NA	NA	NA	NA
UniRef90_D4HFE7	3.5	-2.32192	1.51997	-1.52761	0.126609	0.188634	Balbc	g__Cutibacterium	NA	NA	NA	NA
UniRef90_E6D7C2	3.5	-2.32192	1.51997	-1.52761	0.126609	0.188634	Balbc	g__Cutibacterium	Tat pathway signal sequence domain protein	NA	NA	NA	Membrane;Transmembrane;Transmembrane helix
UniRef90_UPI000E22FE92	3.5	-2.32192	1.51997	-1.52761	0.126609	0.188634	Balbc	g__Cutibacterium	NA	NA	NA	NA
UniRef90_W4TG20	3.5	-2.32192	1.51997	-1.52761	0.126609	0.188634	Balbc	g__Cutibacterium	NA	Hypothetical transporter	NA	NA	Reference proteome
UniRef90_W4THX5	3.5	-2.32192	1.51997	-1.52761	0.126609	0.188634	Balbc	g__Cutibacterium	T9SS type A sorting domain-containing protein	NA	NA	NA	Reference proteome
UniRef90_W4TSX8	3.5	-2.32192	1.51997	-1.52761	0.126609	0.188634	Balbc	g__Cutibacterium	Secreted protein	NA	NA	NA	Reference proteome
UniRef90_W4TUV3	3.5	-2.32192	1.51997	-1.52761	0.126609	0.188634	Balbc	g__Cutibacterium	NA	Cell division protein FtsW	NA	NA	Cell cycle;Cell division;Cell shape;Membrane;Reference proteome;Transmembrane;Transmembrane helix
UniRef90_W4TVF1	3.5	-2.32192	1.51997	-1.52761	0.126609	0.188634	Balbc	g__Cutibacterium	CARDB domain-containing protein	NA	NA	NA	Reference proteome;Signal
UniRef90_W4TYE6	3.5	-2.32192	1.51997	-1.52761	0.126609	0.188634	Balbc	g__Cutibacterium	NA	Uncharacterized protein	NA	NA	Reference proteome
UniRef90_W4U1R6	3.5	-2.32192	1.51997	-1.52761	0.126609	0.188634	Balbc	g__Cutibacterium	Catalase HPII	NA	NA	NA	Reference proteome
UniRef90_W4U1V5	3.5	-2.32192	1.51997	-1.52761	0.126609	0.188634	Balbc	g__Cutibacterium	NA	Glycine cleavage system H protein	NA	NA	Reference proteome
UniRef90_W4U6N9	3.5	-2.32192	1.51997	-1.52761	0.126609	0.188634	Balbc	g__Cutibacterium	NA	Deoxyribonuclease YcfH	NA	NA	Reference proteome
UniRef90_W4U6Z0	3.5	-2.32192	1.51997	-1.52761	0.126609	0.188634	Balbc	g__Cutibacterium	Transposase	NA	NA	NA	Reference proteome
UniRef90_W4U7Q1	3.5	-2.32192	1.51997	-1.52761	0.126609	0.188634	Balbc	g__Cutibacterium	NA	Ribonuclease PH	NA	NA	Reference proteome
UniRef90_W4UA35	3.125	-2.1375	1.39742	-1.5296	0.126115	0.188634	Balbc	g__Cutibacterium	NA	Transporter permease	NA	NA	Reference proteome
UniRef90_W4UEB0	3.5	-2.32192	1.51997	-1.52761	0.126609	0.188634	Balbc	g__Cutibacterium	Transposase	NA	NA	NA	Reference proteome
UniRef90_W4U848	3.125	-2.1375	1.40016	-1.52661	0.126858	0.188711	Balbc	g__Cutibacterium	GDT1 family protein	NA	NA	NA	Membrane;Reference proteome;Transmembrane;Transmembrane helix
UniRef90_A0A2B7I9J3	3.375	-2.26303	1.50635	-1.50233	0.133013	0.189622	Balbc	g__Cutibacterium	Lipoprotein	NA	NA	NA
UniRef90_A0A371N822	3.375	-2.26303	1.50635	-1.50233	0.133013	0.189622	Balbc	g__Cutibacterium	NA	NA	NA	NA
UniRef90_A0A3D8Z521	3.375	-2.26303	1.50635	-1.50233	0.133013	0.189622	Balbc	g__Cutibacterium	NA	NA	NA	NA
UniRef90_D4H9A2	3.375	-2.26303	1.50635	-1.50233	0.133013	0.189622	Balbc	g__Cutibacterium	NA	NA	NA	NA
UniRef90_E6D8A3	3.375	-2.26303	1.50635	-1.50233	0.133013	0.189622	Balbc	g__Cutibacterium	G protein-coupled receptor	NA	NA	NA
UniRef90_Q6A5M9	3.375	-2.26303	1.50635	-1.50233	0.133013	0.189622	Balbc	g__Cutibacterium	30S ribosomal protein S6	NA	NA	Binds together with S18 to 16S ribosomal RNA	Ribonucleoprotein;Ribosomal protein;RNA-binding;rRNA-binding
UniRef90_Q6A630	3.375	-2.26303	1.50635	-1.50233	0.133013	0.189622	Balbc	g__Cutibacterium	BTB domain-containing protein	NA	NA	NA
UniRef90_Q6A725	3.375	-2.26303	1.50635	-1.50233	0.133013	0.189622	Balbc	g__Cutibacterium	Nucleoside triphosphate pyrophosphatase	NA	NA	Nucleoside triphosphate pyrophosphatase. May have a dual role in cell division arrest and in preventing the incorporation of modified nucleotides into cellular nucleic acids	Cytoplasm;Hydrolase;Nucleotide metabolism
UniRef90_Q6A819	3.375	-2.26303	1.50635	-1.50233	0.133013	0.189622	Balbc	g__Cutibacterium	Tnp_DDE_dom domain-containing protein	NA	NA	NA
UniRef90_UPI000E34734B	3.375	-2.26303	1.50635	-1.50233	0.133013	0.189622	Balbc	g__Cutibacterium	NA	NA	NA	NA
UniRef90_W4THI2	3.375	-2.26303	1.50635	-1.50233	0.133013	0.189622	Balbc	g__Cutibacterium	Integral membrane protein	NA	NA	NA	Membrane;Reference proteome;Transmembrane;Transmembrane helix
UniRef90_W4TQ55	3.375	-2.26303	1.50635	-1.50233	0.133013	0.189622	Balbc	g__Cutibacterium	Transcriptional regulator	NA	NA	NA	Reference proteome
UniRef90_W4TQB8	3.375	-2.26303	1.50635	-1.50233	0.133013	0.189622	Balbc	g__Cutibacterium	NA	Ribosomal RNA small subunit methyltransferase E	NA	NA	Methyltransferase;Reference proteome;Transferase
UniRef90_W4TRV5	3.375	-2.26303	1.50635	-1.50233	0.133013	0.189622	Balbc	g__Cutibacterium	NA	Biotin repressor from TetR family	NA	TetR is the repressor of the tetracycline resistance element; its N-terminal region forms a helix-turn-helix structure and binds DNA. Binding of tetracycline to TetR reduces the repressor affinity for the tetracycline resistance gene (tetA) promoter operator sites	Antibiotic resistance;DNA-binding;Magnesium;Metal-binding;Reference proteome
UniRef90_W4TV68	3.375	-2.26303	1.50635	-1.50233	0.133013	0.189622	Balbc	g__Cutibacterium	NA	Acyltransferase	NA	NA	Acyltransferase;Reference proteome;Transferase
UniRef90_W4TVQ1	3.375	-2.26303	1.50635	-1.50233	0.133013	0.189622	Balbc	g__Cutibacterium	ABC transporter domain-containing protein	NA	NA	NA	Reference proteome
UniRef90_W4TWJ2	3.375	-2.26303	1.50635	-1.50233	0.133013	0.189622	Balbc	g__Cutibacterium	Sugar-bind domain-containing protein	NA	NA	NA	Reference proteome
UniRef90_W4U1F7	3.375	-2.26303	1.50635	-1.50233	0.133013	0.189622	Balbc	g__Cutibacterium	DUF4234 domain-containing protein	NA	NA	NA	Membrane;Reference proteome;Transmembrane;Transmembrane helix
UniRef90_W4U1P2	3.375	-2.26303	1.50635	-1.50233	0.133013	0.189622	Balbc	g__Cutibacterium	NA	Division initiation protein	NA	NA	Membrane;Reference proteome;Transmembrane;Transmembrane helix
UniRef90_W4U244	3.375	-2.26303	1.50635	-1.50233	0.133013	0.189622	Balbc	g__Cutibacterium	NA	PTS system	NA	NA	Kinase;Phosphotransferase system;Reference proteome;Sugar transport;Transferase;Transport
UniRef90_W4U2X6	3.375	-2.26303	1.50635	-1.50233	0.133013	0.189622	Balbc	g__Cutibacterium	ATP phosphoribosyltransferase	NA	Amino-acid biosynthesis; L-histidine biosynthesis; L-histidine from 5-phospho-alpha-D-ribose 1-diphosphate: step 1/9	Catalyzes the condensation of ATP and 5-phosphoribose 1-diphosphate to form N'-(5'-phosphoribosyl)-ATP (PR-ATP). Has a crucial role in the pathway because the rate of histidine biosynthesis seems to be controlled primarily by regulation of HisG enzymatic activity	Amino-acid biosynthesis;Glycosyltransferase;Histidine biosynthesis;Reference proteome;Transferase
UniRef90_W4U3R4	3.375	-2.26303	1.50635	-1.50233	0.133013	0.189622	Balbc	g__Cutibacterium	NA	ChlI component of cobalt chelatase	NA	NA	Reference proteome
UniRef90_W4U536	3.375	-2.26303	1.50635	-1.50233	0.133013	0.189622	Balbc	g__Cutibacterium	NA	Uncharacterized protein	NA	NA	Reference proteome
UniRef90_W4U6A0	3.375	-2.26303	1.50635	-1.50233	0.133013	0.189622	Balbc	g__Cutibacterium	NA	Exoenzymes regulatory protein AepA	NA	NA	Reference proteome
UniRef90_W4UAN8	3.375	-2.26303	1.50635	-1.50233	0.133013	0.189622	Balbc	g__Cutibacterium	NA	3-keto-L-gulonate 6-phosphate decarboxylase	NA	NA	Lyase;Reference proteome
UniRef90_W4UB86	3.375	-2.26303	1.50635	-1.50233	0.133013	0.189622	Balbc	g__Cutibacterium	NA	Membrane protein	NA	NA	Membrane;Reference proteome;Transmembrane;Transmembrane helix
UniRef90_W4UBR2	3.375	-2.26303	1.50635	-1.50233	0.133013	0.189622	Balbc	g__Cutibacterium	NA	Competence protein ComEA	NA	NA	Reference proteome
UniRef90_W4UG41	3.375	-2.26303	1.50635	-1.50233	0.133013	0.189622	Balbc	g__Cutibacterium	NA	Translation release factor	NA	NA	Reference proteome
UniRef90_W4TRX9	3	-2.07038	1.38029	-1.49997	0.133623	0.189926	Balbc	g__Cutibacterium	NA	Iron-sulfur cluster assembly protein SufD	NA	NA	Reference proteome
UniRef90_W4UKH7	3	-2.07038	1.38029	-1.49997	0.133623	0.189926	Balbc	g__Cutibacterium	NA	DNA-binding protein HU	NA	NA	DNA-binding;Reference proteome
UniRef90_A0A2B7I9L1	3.25	-2.20163	1.49158	-1.47604	0.139934	0.191509	Balbc	g__Cutibacterium	NA	Uncharacterized protein	NA	NA
UniRef90_A0A371N4V2	3.25	-2.20163	1.49158	-1.47604	0.139934	0.191509	Balbc	g__Cutibacterium	NA	NA	NA	NA
UniRef90_A0A371N9H9	3.25	-2.20163	1.49158	-1.47604	0.139934	0.191509	Balbc	g__Cutibacterium	NA	Class I SAM-dependent methyltransferase	NA	NA	Methyltransferase;Transferase
UniRef90_D1YA53	3.25	-2.20163	1.49158	-1.47604	0.139934	0.191509	Balbc	g__Cutibacterium	Rieske domain-containing protein	NA	NA	NA
UniRef90_D1YCR6	3.25	-2.20163	1.49158	-1.47604	0.139934	0.191509	Balbc	g__Cutibacterium	NA	Uncharacterized protein	NA	NA
UniRef90_G4CUF3	3.25	-2.20163	1.49158	-1.47604	0.139934	0.191509	Balbc	g__Cutibacterium	Enoyl-[acyl-carrier-protein] reductase [NADH]	NA	Lipid metabolism; mycolic acid biosynthesis	NA	Fatty acid biosynthesis;Fatty acid metabolism;Lipid biosynthesis;Lipid metabolism;NAD;Oxidoreductase;Reference proteome
UniRef90_Q6A661	3.25	-2.20163	1.49158	-1.47604	0.139934	0.191509	Balbc	g__Cutibacterium	Protein GrpE	NA	NA	Participates actively in the response to hyperosmotic and heat shock by preventing the aggregation of stress-denatured proteins, in association with DnaK and GrpE. It is the nucleotide exchange factor for DnaK and may function as a thermosensor. Unfolded proteins bind initially to DnaJ; upon interaction with the DnaJ-bound protein, DnaK hydrolyzes its bound ATP, resulting in the formation of a st…	Chaperone;Cytoplasm;Stress response
UniRef90_U7M6E3	3.25	-2.20163	1.49158	-1.47604	0.139934	0.191509	Balbc	g__Cutibacterium	NA	NA	NA	NA
UniRef90_UPI0001F08EF5	3.25	-2.20163	1.49158	-1.47604	0.139934	0.191509	Balbc	g__Cutibacterium	NA	NA	NA	NA
UniRef90_UPI000E225711	3.25	-2.20163	1.49158	-1.47604	0.139934	0.191509	Balbc	g__Cutibacterium	NA	NA	NA	NA
UniRef90_W4TJ73	3.25	-2.20163	1.49158	-1.47604	0.139934	0.191509	Balbc	g__Cutibacterium	MFS domain-containing protein	NA	NA	NA	Membrane;Reference proteome;Transmembrane;Transmembrane helix
UniRef90_W4TRB5	3.25	-2.20163	1.49158	-1.47604	0.139934	0.191509	Balbc	g__Cutibacterium	NA	Iron-sulfur cluster assembly scaffold protein for SUF system	NA	NA	Reference proteome
UniRef90_W4TU20	3.25	-2.20163	1.49158	-1.47604	0.139934	0.191509	Balbc	g__Cutibacterium	NA	DNA polymerase III delta prime subunit	NA	NA	Reference proteome
UniRef90_W4TXZ8	3.25	-2.20163	1.49158	-1.47604	0.139934	0.191509	Balbc	g__Cutibacterium	NA	ABC transporter ATP-binding protein	NA	NA	ATP-binding;Membrane;Nucleotide-binding;Reference proteome;Transmembrane;Transmembrane helix
UniRef90_W4U1X2	3.25	-2.20163	1.49158	-1.47604	0.139934	0.191509	Balbc	g__Cutibacterium	Transporter	NA	NA	NA	Reference proteome
UniRef90_W4U2M5	3.25	-2.20163	1.49158	-1.47604	0.139934	0.191509	Balbc	g__Cutibacterium	Aa_trans domain-containing protein	NA	NA	NA	Membrane;Reference proteome;Transmembrane;Transmembrane helix
UniRef90_W4U2X7	3.25	-2.20163	1.49158	-1.47604	0.139934	0.191509	Balbc	g__Cutibacterium	Pyruvate kinase	NA	NA	NA	Reference proteome
UniRef90_W4U4N9	3.25	-2.20163	1.49158	-1.47604	0.139934	0.191509	Balbc	g__Cutibacterium	1-deoxy-D-xylulose-5-phosphate synthase	NA	NA	NA	Reference proteome
UniRef90_W4U5J8	3.25	-2.20163	1.49158	-1.47604	0.139934	0.191509	Balbc	g__Cutibacterium	NA	Twin-arginine translocation protein TatB	NA	NA	Membrane;Protein transport;Reference proteome;Translocation;Transmembrane;Transmembrane helix;Transport
UniRef90_W4U5X3	3.25	-2.20163	1.49158	-1.47604	0.139934	0.191509	Balbc	g__Cutibacterium	NA	Molybdopterin-guanine dinucleotide biosynthesis protein	NA	NA	Reference proteome
UniRef90_W4U6S8	3.25	-2.20163	1.49158	-1.47604	0.139934	0.191509	Balbc	g__Cutibacterium	NA	Respiratory nitrate reductase alpha chain	NA	NA	Reference proteome
UniRef90_W4U7X9	3.25	-2.20163	1.49158	-1.47604	0.139934	0.191509	Balbc	g__Cutibacterium	NA	Menaquinone-specific isochorismate synthase	NA	NA	Reference proteome
UniRef90_W4U868	3.25	-2.20163	1.49158	-1.47604	0.139934	0.191509	Balbc	g__Cutibacterium	NA	Signal peptidase-like protein	NA	NA	Reference proteome
UniRef90_W4U8W9	3.25	-2.20163	1.49158	-1.47604	0.139934	0.191509	Balbc	g__Cutibacterium	NA	Substrate-specific component YkoE of thiamin-regulated ECF transporter	NA	NA	Membrane;Reference proteome;Transmembrane;Transmembrane helix
UniRef90_W4UBS8	3.25	-2.20163	1.49158	-1.47604	0.139934	0.191509	Balbc	g__Cutibacterium	NA	Glucose-1-phosphate adenylyltransferase	NA	NA	ATP-binding;Carbohydrate metabolism;Glycogen metabolism;Nucleotide-binding;Nucleotidyltransferase;Reference proteome;Transferase
UniRef90_W4UD93	3.25	-2.20163	1.49158	-1.47604	0.139934	0.191509	Balbc	g__Cutibacterium	NA	Uncharacterized protein	NA	NA	Membrane;Reference proteome;Transmembrane;Transmembrane helix
UniRef90_A0A371N3X1	3.125	-2.1375	1.47539	-1.44877	0.147403	0.195855	Balbc	g__Cutibacterium	NA	NA	NA	NA
UniRef90_A0A3D8Z8C5	3.125	-2.1375	1.47539	-1.44877	0.147403	0.195855	Balbc	g__Cutibacterium	NA	NA	NA	NA
UniRef90_E6D9V6	3.125	-2.1375	1.47539	-1.44877	0.147403	0.195855	Balbc	g__Cutibacterium	NA	Uncharacterized protein	NA	NA
UniRef90_F9NSJ7	3.125	-2.1375	1.47539	-1.44877	0.147403	0.195855	Balbc	g__Cutibacterium	NA	Cobalt transport protein	NA	NA	Membrane;Transmembrane;Transmembrane helix
UniRef90_Q6A6Y6	3.125	-2.1375	1.47539	-1.44877	0.147403	0.195855	Balbc	g__Cutibacterium	6,7-dimethyl-8-ribityllumazine synthase	NA	Cofactor biosynthesis; riboflavin biosynthesis; riboflavin from 2-hydroxy-3-oxobutyl phosphate and 5-amino-6-(D-ribitylamino)uracil: step 1/2	Catalyzes the formation of 6,7-dimethyl-8-ribityllumazine by condensation of 5-amino-6-(D-ribitylamino)uracil with 3,4-dihydroxy-2-butanone 4-phosphate. This is the penultimate step in the biosynthesis of riboflavin	Riboflavin biosynthesis;Transferase
UniRef90_Q6A7K0	3.125	-2.1375	1.47539	-1.44877	0.147403	0.195855	Balbc	g__Cutibacterium	Ribosome-recycling factor	NA	NA	Responsible for the release of ribosomes from messenger RNA at the termination of protein biosynthesis. May increase the efficiency of translation by recycling ribosomes from one round of translation to another	Cytoplasm;Protein biosynthesis
UniRef90_Q6A7T1	3.125	-2.1375	1.47539	-1.44877	0.147403	0.195855	Balbc	g__Cutibacterium	50S ribosomal protein L19	NA	NA	This protein is located at the 30S-50S ribosomal subunit interface and may play a role in the structure and function of the aminoacyl-tRNA binding site	Ribonucleoprotein;Ribosomal protein
UniRef90_U7MC03	3.125	-2.1375	1.47539	-1.44877	0.147403	0.195855	Balbc	g__Cutibacterium	NA	NA	NA	NA
UniRef90_W4TJV0	3.125	-2.1375	1.47539	-1.44877	0.147403	0.195855	Balbc	g__Cutibacterium	NA	DNA-binding protein	NA	NA	Coiled coil;DNA-binding;Metal-binding;Reference proteome;Zinc;Zinc-finger
UniRef90_W4TQE2	3.125	-2.1375	1.47539	-1.44877	0.147403	0.195855	Balbc	g__Cutibacterium	NA	Universal stress protein UspA	NA	NA	Reference proteome
UniRef90_W4TRT8	3.125	-2.1375	1.47539	-1.44877	0.147403	0.195855	Balbc	g__Cutibacterium	Phosphatidylinositol kinase	NA	NA	NA	Reference proteome
UniRef90_W4TRZ6	3.125	-2.1375	1.47539	-1.44877	0.147403	0.195855	Balbc	g__Cutibacterium	CopG family transcriptional regulator	NA	NA	NA	Reference proteome
UniRef90_W4TSY6	3.125	-2.1375	1.47539	-1.44877	0.147403	0.195855	Balbc	g__Cutibacterium	NA	DNA repair protein RadA	NA	NA	Reference proteome
UniRef90_W4TZF1	3.125	-2.1375	1.47539	-1.44877	0.147403	0.195855	Balbc	g__Cutibacterium	Conjugal transfer protein TrbC	NA	NA	NA	Membrane;Reference proteome;Transmembrane;Transmembrane helix
UniRef90_W4U4Z2	3.125	-2.1375	1.47539	-1.44877	0.147403	0.195855	Balbc	g__Cutibacterium	NA	Lead, cadmium, zinc and mercury transporting ATPase	NA	NA	Reference proteome
UniRef90_W4U5D4	3.125	-2.1375	1.47539	-1.44877	0.147403	0.195855	Balbc	g__Cutibacterium	5-formyltetrahydrofolate cyclo-ligase	NA	NA	NA	ATP-binding;Ligase;Magnesium;Metal-binding;Nucleotide-binding;Reference proteome
UniRef90_W4U6F8	3.125	-2.1375	1.47539	-1.44877	0.147403	0.195855	Balbc	g__Cutibacterium	NA	L-ribulose-5-phosphate 4-epimerase	NA	NA	Reference proteome
UniRef90_W4U859	3.125	-2.1375	1.47539	-1.44877	0.147403	0.195855	Balbc	g__Cutibacterium	NA	Non-specific DNA-binding protein Dps	NA	NA	DNA-binding;Reference proteome
UniRef90_W4U936	3.125	-2.1375	1.47539	-1.44877	0.147403	0.195855	Balbc	g__Cutibacterium	NA	Substrate-specific component YkoE of thiamin-regulated ECF transporter	NA	NA	Membrane;Reference proteome;Transmembrane;Transmembrane helix
UniRef90_W4UBY4	3.125	-2.1375	1.47539	-1.44877	0.147403	0.195855	Balbc	g__Cutibacterium	NA	Error-prone repair homolog of DNA polymerase III	NA	NA	Reference proteome
UniRef90_W4UCZ7	3.125	-2.1375	1.47539	-1.44877	0.147403	0.195855	Balbc	g__Cutibacterium	NA	Adenosine deaminase	NA	NA	Reference proteome
UniRef90_W4U0I8	5.22152	2.58383	1.44249	1.79123	0.0732572	0.196769	Nude	g__Cutibacterium	peptide-methionine (R)-S-oxide reductase	NA	NA	NA	Oxidoreductase;Reference proteome
UniRef90_W4U856	7.09603	2.51203	1.40275	1.79079	0.0733263	0.196769	Nude	g__Cutibacterium	NA	DNA topoisomerase I	NA	NA	Isomerase;Reference proteome
UniRef90_A0A2B7J1I3	3	-2.07038	1.45766	-1.42035	0.155507	0.197842	Balbc	g__Cutibacterium	NA	Uncharacterized protein	NA	NA
UniRef90_A0A371N9U7	3	-2.07038	1.45766	-1.42035	0.155507	0.197842	Balbc	g__Cutibacterium	NA	NA	NA	NA
UniRef90_D1YB17	3	-2.07038	1.45766	-1.42035	0.155507	0.197842	Balbc	g__Cutibacterium	NA	Acetyltransferase, GNAT family	NA	NA	Transferase
UniRef90_D4HFH5	3	-2.07038	1.45766	-1.42035	0.155507	0.197842	Balbc	g__Cutibacterium	NA	NA	NA	NA
UniRef90_E6D3M9	3	-2.07038	1.45766	-1.42035	0.155507	0.197842	Balbc	g__Cutibacterium	NA	Thioredoxin	NA	NA	Disulfide bond;Redox-active center
UniRef90_Q6ABU4	3	-2.07038	1.45766	-1.42035	0.155507	0.197842	Balbc	g__Cutibacterium	Secreted protein	NA	NA	NA	Signal
UniRef90_U7M9N6	3	-2.07038	1.45766	-1.42035	0.155507	0.197842	Balbc	g__Cutibacterium	NA	NA	NA	NA
UniRef90_UPI00093AA54E	3	-2.07038	1.45766	-1.42035	0.155507	0.197842	Balbc	g__Cutibacterium	NA	NA	NA	NA
UniRef90_UPI000E251655	3.31272e+07	0.44568	0.312279	1.42718	0.153527	0.197842	Balbc	g__Cutibacterium	NA	NA	NA	NA
UniRef90_W4TKC5	3	-2.07038	1.45766	-1.42035	0.155507	0.197842	Balbc	g__Cutibacterium	T2SSF domain-containing protein	NA	NA	NA	Cell membrane;Membrane;Reference proteome;Transmembrane;Transmembrane helix
UniRef90_W4TML6	3	-2.07038	1.45766	-1.42035	0.155507	0.197842	Balbc	g__Cutibacterium	HTH marR-type domain-containing protein	NA	NA	NA	Reference proteome
UniRef90_W4TNG6	3	-2.07038	1.45766	-1.42035	0.155507	0.197842	Balbc	g__Cutibacterium	PTS EIIA type-2 domain-containing protein	NA	NA	NA	Reference proteome
UniRef90_W4TPF1	3	-2.07038	1.45766	-1.42035	0.155507	0.197842	Balbc	g__Cutibacterium	NA	Uncharacterized protein	NA	NA	Membrane;Reference proteome;Transmembrane;Transmembrane helix
UniRef90_W4TVB5	3	-2.07038	1.45766	-1.42035	0.155507	0.197842	Balbc	g__Cutibacterium	NA	UDP-4-amino-4-deoxy-L-arabinose-oxoglutarate aminotransferase	NA	NA	Aminotransferase;Reference proteome;Transferase
UniRef90_W4TVK5	3	-2.07038	1.45766	-1.42035	0.155507	0.197842	Balbc	g__Cutibacterium	30S ribosomal protein S6	NA	NA	Binds together with S18 to 16S ribosomal RNA	Reference proteome;Ribonucleoprotein;Ribosomal protein;RNA-binding;rRNA-binding
UniRef90_W4U0N7	3	-2.07038	1.45766	-1.42035	0.155507	0.197842	Balbc	g__Cutibacterium	DUF4222 domain-containing protein	NA	NA	NA	Reference proteome
UniRef90_W4U1Q6	3	-2.07038	1.45766	-1.42035	0.155507	0.197842	Balbc	g__Cutibacterium	Methionine aminopeptidase	NA	NA	NA	Reference proteome
UniRef90_W4U270	3	-2.07038	1.45766	-1.42035	0.155507	0.197842	Balbc	g__Cutibacterium	NA	Polyribonucleotide nucleotidyltransferase	NA	NA	Reference proteome;Transferase
UniRef90_W4U499	3	-2.07038	1.45766	-1.42035	0.155507	0.197842	Balbc	g__Cutibacterium	NA	Iron transport system substrate-binding protein	NA	NA	Reference proteome
UniRef90_W4U4B7	3	-2.07038	1.45766	-1.42035	0.155507	0.197842	Balbc	g__Cutibacterium	NA	Glutamate-ammonia-ligase adenylyltransferase	NA	NA	Ligase;Nucleotidyltransferase;Reference proteome;Transferase
UniRef90_W4U4C1	3	-2.07038	1.45766	-1.42035	0.155507	0.197842	Balbc	g__Cutibacterium	NA	Bacteroides aerotolerance operon	NA	NA	Membrane;Reference proteome;Transmembrane;Transmembrane helix
UniRef90_W4U5L4	3	-2.07038	1.45766	-1.42035	0.155507	0.197842	Balbc	g__Cutibacterium	NA	Toxin-antitoxin system	NA	NA	Reference proteome
UniRef90_W4U610	3	-2.07038	1.45766	-1.42035	0.155507	0.197842	Balbc	g__Cutibacterium	NA	Succinate dehydrogenase flavoprotein subunit	NA	NA	Reference proteome
UniRef90_W4U645	3	-2.07038	1.45766	-1.42035	0.155507	0.197842	Balbc	g__Cutibacterium	NA	Uncharacterized protein	NA	NA	Reference proteome
UniRef90_W4U742	3	-2.07038	1.45766	-1.42035	0.155507	0.197842	Balbc	g__Cutibacterium	Putative membrane protein insertion efficiency factor	NA	NA	Could be involved in insertion of integral membrane proteins into the membrane	Cell membrane;Membrane;Reference proteome
UniRef90_W4U8W2	3	-2.07038	1.45766	-1.42035	0.155507	0.197842	Balbc	g__Cutibacterium	NA	Uncharacterized protein	NA	NA	Reference proteome
UniRef90_W4UAY9	3	-2.07038	1.45766	-1.42035	0.155507	0.197842	Balbc	g__Cutibacterium	Hypoxanthine phosphoribosyltransferase	NA	Purine metabolism; IMP biosynthesis via salvage pathway; IMP from hypoxanthine: step 1/1	NA	Cytoplasm;Glycosyltransferase;Magnesium;Metal-binding;Nucleotide-binding;Purine salvage;Reference proteome;Transferase
UniRef90_W4UBM4	3	-2.07038	1.45766	-1.42035	0.155507	0.197842	Balbc	g__Cutibacterium	NA	Transcriptional regulator	NA	NA	Reference proteome
UniRef90_W4UDE8	3	-2.07038	1.45766	-1.42035	0.155507	0.197842	Balbc	g__Cutibacterium	NA	Iron(III) dicitrate transport system permease protein	NA	NA	Cell membrane;Membrane;Reference proteome;Transmembrane;Transmembrane helix
UniRef90_W4UG00	3	-2.07038	1.45766	-1.42035	0.155507	0.197842	Balbc	g__Cutibacterium	50S ribosomal protein L31	NA	NA	NA	Reference proteome;Ribonucleoprotein;Ribosomal protein
UniRef90_W4UI32	3	-2.07038	1.45766	-1.42035	0.155507	0.197842	Balbc	g__Cutibacterium	NA	Phosphate ABC transporter	NA	NA	Reference proteome;Signal
UniRef90_W4UIV1	3	-2.07038	1.45766	-1.42035	0.155507	0.197842	Balbc	g__Cutibacterium	Secreted protein	NA	NA	NA	Reference proteome
UniRef90_A0A085B020	2.875	-1.99999	1.43825	-1.39058	0.164353	0.199304	Balbc	g__Cutibacterium	Carboxymuconolactone decarboxylase family protein	NA	NA	NA
UniRef90_A0A2B7I993	2.875	-1.99999	1.43825	-1.39058	0.164353	0.199304	Balbc	g__Cutibacterium	NA	DUF3151 domain-containing protein	NA	NA
UniRef90_A0A2B7ICN5	2.875	-1.99999	1.43825	-1.39058	0.164353	0.199304	Balbc	g__Cutibacterium	NA	Uncharacterized protein	NA	NA
UniRef90_A0A2B7IDF7	5.125	2.00998	1.42498	1.41053	0.158382	0.199304	Balbc	g__Cutibacterium	NA	Ornithine aminomutase	NA	NA
UniRef90_A0A371N5Z1	2.875	-1.99999	1.43825	-1.39058	0.164353	0.199304	Balbc	g__Cutibacterium	NA	NA	NA	NA
UniRef90_A0A371N827	2.875	-1.99999	1.43825	-1.39058	0.164353	0.199304	Balbc	g__Cutibacterium	NA	NA	NA	NA
UniRef90_A0A3A8VM96	2.875	-1.99999	1.43825	-1.39058	0.164353	0.199304	Balbc	g__Cutibacterium	NA	NA	NA	NA
UniRef90_A0A3A8VW85	2.875	-1.99999	1.43825	-1.39058	0.164353	0.199304	Balbc	g__Cutibacterium	NA	NA	NA	NA
UniRef90_A0A3D8ZNI3	2.875	-1.99999	1.43825	-1.39058	0.164353	0.199304	Balbc	g__Cutibacterium	NA	NA	NA	NA
UniRef90_Q6A686	2.875	-1.99999	1.43825	-1.39058	0.164353	0.199304	Balbc	g__Cutibacterium	DUF3093 domain-containing protein	NA	NA	NA	Membrane;Transmembrane;Transmembrane helix
UniRef90_Q6A705	2.875	-1.99999	1.43825	-1.39058	0.164353	0.199304	Balbc	g__Cutibacterium	NA	Cytidine deaminase	NA	NA	Hydrolase
UniRef90_Q6A737	2.875	-1.99999	1.43825	-1.39058	0.164353	0.199304	Balbc	g__Cutibacterium	NA	Conserved protein	NA	NA
UniRef90_Q6A8H6	2.875	-1.99999	1.43825	-1.39058	0.164353	0.199304	Balbc	g__Cutibacterium	Guanylate kinase	NA	NA	Essential for recycling GMP and indirectly, cGMP	ATP-binding;Cytoplasm;Kinase;Nucleotide-binding;Transferase
UniRef90_UPI0006BB46DA	2.875	-1.99999	1.43825	-1.39058	0.164353	0.199304	Balbc	g__Cutibacterium	NA	NA	NA	NA
UniRef90_W4TQU7	2.875	-1.99999	1.43825	-1.39058	0.164353	0.199304	Balbc	g__Cutibacterium	NA	Long-chain-fatty-acid-CoA ligase	NA	NA	Ligase;Reference proteome
UniRef90_W4TVZ0	2.875	-1.99999	1.43825	-1.39058	0.164353	0.199304	Balbc	g__Cutibacterium	NA	D-lactate dehydrogenase	NA	NA	Reference proteome
UniRef90_W4TX66	2.875	-1.99999	1.43825	-1.39058	0.164353	0.199304	Balbc	g__Cutibacterium	NA	Glycerol-3-phosphate regulon repressor	NA	NA	DNA-binding;Reference proteome;Transcription;Transcription regulation
UniRef90_W4TYP7	2.875	-1.99999	1.43825	-1.39058	0.164353	0.199304	Balbc	g__Cutibacterium	NA	Argininosuccinate lyase	NA	NA	Lyase;Reference proteome
UniRef90_W4U181	2.875	-1.99999	1.43825	-1.39058	0.164353	0.199304	Balbc	g__Cutibacterium	RNA polymerase-binding protein RbpA	NA	NA	Binds to RNA polymerase (RNAP), stimulating transcription from principal, but not alternative sigma factor promoters	Metal-binding;Reference proteome;Transcription;Transcription regulation;Zinc
UniRef90_W4U1N7	2.875	-1.99999	1.43825	-1.39058	0.164353	0.199304	Balbc	g__Cutibacterium	NA	Phage terminase large subunit	NA	NA	Reference proteome
UniRef90_W4U2Y3	2.875	-1.99999	1.43825	-1.39058	0.164353	0.199304	Balbc	g__Cutibacterium	NA	Zinc ABC transporter	NA	NA	Reference proteome
UniRef90_W4U3Z9	2.875	-1.99999	1.43825	-1.39058	0.164353	0.199304	Balbc	g__Cutibacterium	NA	Glycosyltransferase	NA	NA	Glycosyltransferase;Reference proteome;Transferase
UniRef90_W4U412	2.875	-1.99999	1.43825	-1.39058	0.164353	0.199304	Balbc	g__Cutibacterium	VKc domain-containing protein	NA	NA	NA	Cell membrane;Membrane;Reference proteome;Transmembrane;Transmembrane helix
UniRef90_W4U4G3	2.875	-1.99999	1.43825	-1.39058	0.164353	0.199304	Balbc	g__Cutibacterium	NA	Lead, cadmium, zinc and mercury transporting ATPase	NA	NA	Membrane;Reference proteome;Transmembrane;Transmembrane helix
UniRef90_W4U4L7	2.875	-1.99999	1.43825	-1.39058	0.164353	0.199304	Balbc	g__Cutibacterium	NA	Heme ABC transporter	NA	NA	Reference proteome
UniRef90_W4U5T0	2.875	-1.99999	1.43825	-1.39058	0.164353	0.199304	Balbc	g__Cutibacterium	Transposase	NA	NA	NA	Reference proteome
UniRef90_W4U5Z7	2.875	-1.99999	1.43825	-1.39058	0.164353	0.199304	Balbc	g__Cutibacterium	NA	DNA primase	NA	NA	Reference proteome
UniRef90_W4U6G9	2.875	-1.99999	1.43825	-1.39058	0.164353	0.199304	Balbc	g__Cutibacterium	NA	Adhesion protein	NA	NA	Membrane;Reference proteome;Transmembrane;Transmembrane helix
UniRef90_W4U9A9	2.875	-1.99999	1.43825	-1.39058	0.164353	0.199304	Balbc	g__Cutibacterium	NA	Membrane spanning protein	NA	NA	Membrane;Reference proteome;Transmembrane;Transmembrane helix
UniRef90_W4UAP3	2.875	-1.99999	1.43825	-1.39058	0.164353	0.199304	Balbc	g__Cutibacterium	NA	2-keto-3-deoxygluconate kinase	NA	NA	Kinase;Reference proteome;Transferase
UniRef90_W4UCW8	2.875	-1.99999	1.43825	-1.39058	0.164353	0.199304	Balbc	g__Cutibacterium	ABC transmembrane type-1 domain-containing protein	NA	NA	NA	Membrane;Reference proteome;Transmembrane;Transmembrane helix
UniRef90_W4UF62	2.875	-1.99999	1.43825	-1.39058	0.164353	0.199304	Balbc	g__Cutibacterium	NA	Membrane spanning protein	NA	NA	Reference proteome
UniRef90_W4UFD6	2.875	-1.99999	1.43825	-1.39058	0.164353	0.199304	Balbc	g__Cutibacterium	Transposase	NA	NA	NA	Reference proteome
UniRef90_W4UG59	2.875	-1.99999	1.43825	-1.39058	0.164353	0.199304	Balbc	g__Cutibacterium	Gmad1 domain-containing protein	NA	NA	NA	Reference proteome
UniRef90_W4UGX1	8.875	2.08746	1.4799	1.41054	0.158381	0.199304	Balbc	g__Cutibacterium	Cell division protein CrgA	NA	NA	Involved in cell division	Cell cycle;Cell division;Cell membrane;Membrane;Reference proteome;Transmembrane;Transmembrane helix
UniRef90_W4UKW3	2.875	-1.99999	1.43825	-1.39058	0.164353	0.199304	Balbc	g__Cutibacterium	NA	Phosphomannomutase PmmB	NA	NA	Reference proteome
UniRef90_W4ULH1	2.875	-1.99999	1.43825	-1.39058	0.164353	0.199304	Balbc	g__Cutibacterium	NA	DNA polymerase IV	NA	NA	Reference proteome
UniRef90_Q6A630	8.51311	2.60089	1.466	1.77414	0.0760403	0.203641	Nude	g__Cutibacterium	BTB domain-containing protein	NA	NA	NA
UniRef90_A0A0E1VGS5	3.00684	-1.83091	1.43237	-1.27823	0.201167	0.206	Nude	g__Staphylococcus	NA	Accessory regulator family	NA	NA
UniRef90_Q8CT64	3.00684	-1.83091	1.43237	-1.27823	0.201167	0.206	Nude	g__Staphylococcus	UPF0738 protein SE_0694	NA	NA	NA
UniRef90_U7MB88	2.79266	-1.6676	1.31863	-1.26464	0.206	0.206	Nude	g__Staphylococcus	NA	NA	NA	NA
UniRef90_W4UHE0	6.53575	2.43608	1.37838	1.76734	0.0771707	0.206253	Nude	g__Cutibacterium	Transcriptional regulator	NA	NA	NA	Reference proteome
UniRef90_A0A2B7IZJ9	5.5	1.8365	1.34635	1.36406	0.17255	0.20898	Balbc	g__Cutibacterium	NA	Uncharacterized protein	NA	NA
UniRef90_W4TXT7	5.24218	2.50525	1.43648	1.74402	0.0811554	0.216469	Nude	g__Cutibacterium	NA	N-acetylglucosamine-1-phosphate uridyltransferase	NA	NA	Reference proteome;Transferase
UniRef90_UPI0001F0BD97	13	2.1078	1.58583	1.32914	0.183801	0.222325	Balbc	g__Cutibacterium	NA	NA	NA	NA
UniRef90_E6D5K4	5.94835	2.34458	1.35532	1.72991	0.0836456	0.222665	Nude	g__Cutibacterium	Pyrophosphate--fructose 6-phosphate 1-phosphotransferase	NA	Carbohydrate degradation; glycolysis; D-glyceraldehyde 3-phosphate and glycerone phosphate from D-glucose: step 3/4	Catalyzes the phosphorylation of D-fructose 6-phosphate, the first committing step of glycolysis. Uses inorganic phosphate (PPi) as phosphoryl donor instead of ATP like common ATP-dependent phosphofructokinases (ATP-PFKs), which renders the reaction reversible, and can thus function both in glycolysis and gluconeogenesis. Consistently, PPi-PFK can replace the enzymes of both the forward (ATP-PFK)…	Cytoplasm;Glycolysis;Kinase;Magnesium;Metal-binding;Transferase
UniRef90_W4U1P2	11.339	2.62043	1.52031	1.72361	0.0847774	0.225227	Nude	g__Cutibacterium	NA	Division initiation protein	NA	NA	Membrane;Reference proteome;Transmembrane;Transmembrane helix
UniRef90_Q6A761	8.04145	2.46242	1.43503	1.71594	0.0861734	0.22848	Nude	g__Cutibacterium	Thymidylate synthase	NA	Pyrimidine metabolism; dTTP biosynthesis	Catalyzes the reductive methylation of 2'-deoxyuridine-5'-monophosphate (dUMP) to 2'-deoxythymidine-5'-monophosphate (dTMP) while utilizing 5,10-methylenetetrahydrofolate (mTHF) as the methyl donor and reductant in the reaction, yielding dihydrofolate (DHF) as a by-product. This enzymatic reaction provides an intracellular de novo source of dTMP, an essential precursor for DNA biosynthesis	Cytoplasm;Methyltransferase;Nucleotide biosynthesis;Transferase
UniRef90_A0A2B7I1K5	12.25	2.05889	1.57087	1.31067	0.189969	0.229496	Balbc	g__Cutibacterium	NA	NA	NA	NA
UniRef90_D4HBZ4	8.97267	2.50884	1.46547	1.71196	0.0869032	0.2295	Nude	g__Cutibacterium	NA	NA	NA	NA
UniRef90_W4UGE2	8.29654	2.46668	1.44049	1.71239	0.0868239	0.2295	Nude	g__Cutibacterium	NA	Universal stress protein UspA	NA	NA	Reference proteome
UniRef90_W4U7N8	6.96357	2.37344	1.39318	1.70362	0.0884518	0.233127	Nude	g__Cutibacterium	NA	Ribonucleotide reductase	NA	NA	Reference proteome
UniRef90_Q6A9U3	5.26283	2.43204	1.4315	1.69895	0.0893291	0.234974	Nude	g__Cutibacterium	DUF134 domain-containing protein	NA	NA	NA
UniRef90_D1YD61	29.0742	2.78165	1.64292	1.69311	0.0904349	0.237414	Nude	g__Cutibacterium	NA	Uncharacterized protein	NA	NA
UniRef90_W4U434	6.93076	2.54288	1.50386	1.6909	0.0908551	0.238047	Nude	g__Cutibacterium	NA	Zinc ABC transporter	NA	NA	Membrane;Reference proteome;Transmembrane;Transmembrane helix;Transport
UniRef90_F3P1I8	5.625	1.73696	1.35793	1.27912	0.200853	0.242339	Balbc	g__Cutibacterium	NA	Phosphotransferase enzyme family protein	NA	NA	Transferase
UniRef90_W4U5K4	9.87501	2.31533	1.38007	1.67769	0.0934067	0.244252	Nude	g__Cutibacterium	Adenosylcobinamide-GDP ribazoletransferase	NA	Cofactor biosynthesis; adenosylcobalamin biosynthesis; adenosylcobalamin from cob(II)yrinate a,c-diamide: step 7/7	Joins adenosylcobinamide-GDP and alpha-ribazole to generate adenosylcobalamin (Ado-cobalamin). Also synthesizes adenosylcobalamin 5'-phosphate from adenosylcobinamide-GDP and alpha-ribazole 5'-phosphate	Cell membrane;Cobalamin biosynthesis;Magnesium;Membrane;Reference proteome;Transferase;Transmembrane;Transmembrane helix
UniRef90_Q6AB26	7.17866	2.32315	1.39857	1.66109	0.0966956	0.252357	Nude	g__Cutibacterium	5-oxoprolinase subunit A	NA	NA	Catalyzes the cleavage of 5-oxoproline to form L-glutamate coupled to the hydrolysis of ATP to ADP and inorganic phosphate	ATP-binding;Hydrolase;Nucleotide-binding
UniRef90_W4U098	9.74317	2.48285	1.49774	1.65774	0.0973707	0.253621	Nude	g__Cutibacterium	DUF475 domain-containing protein	NA	NA	NA	Membrane;Reference proteome;Transmembrane;Transmembrane helix
UniRef90_W4TY09	5.28349	2.36346	1.42734	1.65585	0.0977528	0.253624	Nude	g__Cutibacterium	NA	Respiratory nitrate reductase delta chain	NA	NA	Reference proteome
UniRef90_W4U4P9	5.28349	2.36346	1.42734	1.65585	0.0977528	0.253624	Nude	g__Cutibacterium	Purine nucleoside phosphorylase	NA	NA	NA	Metal-binding;Reference proteome;Transferase;Zinc
UniRef90_W4U4P2	6.27585	2.43681	1.47345	1.65381	0.0981659	0.2542	Nude	g__Cutibacterium	Putative fluoride ion transporter CrcB	NA	NA	Important for reducing fluoride concentration in the cell, thus reducing its toxicity	Cell membrane;Membrane;Reference proteome;Transmembrane;Transmembrane helix;Transport
UniRef90_A0A3A8VT43	13.3203	2.57121	1.56119	1.64695	0.0995678	0.2569	Nude	g__Cutibacterium	NA	NA	NA	NA
UniRef90_W4UHN3	4.91513	2.32181	1.40987	1.64682	0.0995945	0.2569	Nude	g__Cutibacterium	NA	Transmembrane protein	NA	NA	Membrane;Reference proteome;Transmembrane;Transmembrane helix
UniRef90_E6D8A3	6.14526	2.40131	1.4665	1.63744	0.101538	0.261407	Nude	g__Cutibacterium	G protein-coupled receptor	NA	NA	NA
UniRef90_W4UAP0	122.365	3.37311	2.06371	1.63449	0.102157	0.262492	Nude	g__Cutibacterium	NA	ABC transporter	NA	NA	Reference proteome
UniRef90_U7IXC8	14.3505	2.58272	1.58682	1.62761	0.103608	0.265709	Nude	g__Cutibacterium	NA	NA	NA	NA
UniRef90_W4UIR8	19.8918	2.52434	1.55811	1.62013	0.105205	0.269284	Nude	g__Cutibacterium	NA	Uncharacterized protein	NA	NA	Reference proteome
UniRef90_W4U6D3	6.57318	2.22906	1.37746	1.61824	0.105611	0.269804	Nude	g__Cutibacterium	NA	Inosose dehydratase	NA	NA	Reference proteome
UniRef90_Q6A6K5	8	1.77091	1.45966	1.21323	0.225041	0.271181	Balbc	g__Cutibacterium	50S ribosomal protein L7/L12	NA	NA	Forms part of the ribosomal stalk which helps the ribosome interact with GTP-bound translation factors. Is thus essential for accurate translation	Ribonucleoprotein;Ribosomal protein
UniRef90_W4U5L2	12.7766	2.50435	1.55189	1.61374	0.106584	0.27177	Nude	g__Cutibacterium	Outer membrane efflux protein	NA	NA	NA	Reference proteome
UniRef90_A0A2M4CU65	66.875	1.42381	1.18667	1.19984	0.230203	0.277053	Balbc	g__Cutibacterium	NA	Hipothetical protein	NA	NA
UniRef90_W4UDW4	6.7036	2.37259	1.48849	1.59395	0.110947	0.282352	Nude	g__Cutibacterium	NA	Membrane spanning protein	NA	NA	Membrane;Reference proteome;Signal;Transmembrane;Transmembrane helix
UniRef90_E4HID6	5.17904	2.2515	1.41829	1.58747	0.112406	0.284975	Nude	g__Cutibacterium	4HBT domain-containing protein	NA	NA	NA
UniRef90_W4TQM7	5.13029	2.24453	1.41328	1.58816	0.112249	0.284975	Nude	g__Cutibacterium	Secreted protein	NA	NA	NA	Reference proteome
UniRef90_W4TTD1	17.375	-2.01196	1.72401	-1.16703	0.2432	0.292328	Balbc	g__Cutibacterium	NA	Glutamyl-tRNA reductase	NA	NA	Reference proteome
UniRef90_UPI000E21C467	46724.5	0.672811	0.577356	1.16533	0.243885	0.292785	Balbc	g__Cutibacterium	NA	NA	NA	NA
UniRef90_D4HBD3	7.38174	2.38264	1.51489	1.57282	0.11576	0.292922	Nude	g__Cutibacterium	NA	NA	NA	NA
UniRef90_W4U4V0	48.625	-2.34841	2.0233	-1.16068	0.245772	0.294681	Balbc	g__Cutibacterium	NA	Cytosol aminopeptidase PepA	NA	NA	Aminopeptidase;Hydrolase;Protease;Reference proteome
UniRef90_W4U209	8.30308	2.26284	1.44836	1.56234	0.118207	0.29798	Nude	g__Cutibacterium	NA	Manganese ABC transporter	NA	NA	Membrane;Reference proteome;Transmembrane;Transmembrane helix;Transport
UniRef90_W4U8R6	5.5193	2.2328	1.42876	1.56276	0.11811	0.29798	Nude	g__Cutibacterium	Glucose-6-phosphate isomerase	NA	Carbohydrate degradation; glycolysis; D-glyceraldehyde 3-phosphate and glycerone phosphate from D-glucose: step 2/4	NA	Gluconeogenesis;Glycolysis;Isomerase;Reference proteome
UniRef90_W4TRA0	4.95644	2.188	1.40226	1.56034	0.118681	0.298608	Nude	g__Cutibacterium	NA	Membrane protein	NA	NA	Membrane;Reference proteome;Transmembrane;Transmembrane helix
UniRef90_W4U5N6	9.23476	2.28744	1.46696	1.55931	0.118924	0.298656	Nude	g__Cutibacterium	NA	Uncharacterized protein	NA	NA	Reference proteome
UniRef90_W4U5U6	8.125	1.7038	1.48103	1.15041	0.249973	0.299343	Balbc	g__Cutibacterium	NA	Nucleoside ABC transporter	NA	NA	Reference proteome;Signal
UniRef90_W4U155	45.5	2.21809	1.95393	1.1352	0.256293	0.306528	Balbc	g__Cutibacterium	NA	Transcriptional regulatory protein	NA	NA	Reference proteome
UniRef90_E6D637	6.46776	2.10266	1.36314	1.54251	0.122949	0.308182	Nude	g__Cutibacterium	Lon N-terminal domain-containing protein	NA	NA	NA
UniRef90_U7MDB1	5.34545	2.18014	1.4185	1.53693	0.12431	0.310424	Nude	g__Cutibacterium	NA	NA	NA	NA
UniRef90_W1U0J9	5.34545	2.18014	1.4185	1.53693	0.12431	0.310424	Nude	g__Cutibacterium	NA	NA	NA	NA
UniRef90_W4U2E3	5.53996	2.17789	1.4267	1.52652	0.12688	0.31625	Nude	g__Cutibacterium	Type-5 uracil-DNA glycosylase	NA	NA	NA	4Fe-4S;DNA damage;DNA repair;Hydrolase;Iron;Iron-sulfur;Metal-binding;Reference proteome
UniRef90_W4TXY0	7.42305	2.29902	1.51369	1.51881	0.12881	0.320459	Nude	g__Cutibacterium	NA	N-acetylglucosamine-6-phosphate deacetylase	NA	NA	Reference proteome
UniRef90_D1YAP2	11.7679	2.31576	1.54077	1.50299	0.132842	0.329874	Nude	g__Cutibacterium	DUF488 family protein	NA	NA	NA
UniRef90_W4UAH3	9.375	1.65123	1.51708	1.08843	0.276406	0.330171	Balbc	g__Cutibacterium	NA	PTS system	NA	NA	Reference proteome;Transferase;Transport
UniRef90_W4TNY2	10.625	1.68634	1.55809	1.08231	0.279114	0.332991	Balbc	g__Cutibacterium	Secreted protein	NA	NA	NA	Reference proteome;Signal
UniRef90_W4U4Y2	18.75	1.73696	1.60697	1.0809	0.279743	0.333326	Balbc	g__Cutibacterium	NA	Ribosomal-protein-S5p-alanine acetyltransferase	NA	NA	Reference proteome;Transferase
UniRef90_W4U206	6.96911	2.23642	1.49473	1.4962	0.134601	0.33362	Nude	g__Cutibacterium	NA	Alpha-amylase	NA	NA	Reference proteome
UniRef90_W4TJ34	7.25	1.66296	1.54321	1.0776	0.281214	0.334662	Balbc	g__Cutibacterium	Methylated-DNA--protein-cysteine methyltransferase	NA	NA	Involved in the cellular defense against the biological effects of O6-methylguanine (O6-MeG) and O4-methylthymine (O4-MeT) in DNA. Repairs the methylated nucleobase in DNA by stoichiometrically transferring the methyl group to a cysteine residue in the enzyme. This is a suicide reaction: the enzyme is irreversibly inactivated	Cytoplasm;DNA damage;DNA repair;Methyltransferase;Reference proteome;Transferase
UniRef90_W4U2G1	5.75512	2.12645	1.4336	1.48329	0.137998	0.341403	Nude	g__Cutibacterium	NA	3-isopropylmalate dehydrogenase	NA	NA	Manganese;Reference proteome
UniRef90_A0A3D8ZPT1	8.16973	2.11981	1.43151	1.48082	0.138654	0.342392	Nude	g__Cutibacterium	NA	NA	NA	NA
UniRef90_D1YA56	5.14107	1.9229	1.30187	1.47702	0.13967	0.34426	Nude	g__Cutibacterium	NA	CAAX amino terminal protease family protein	NA	NA	Hydrolase;Membrane;Protease;Transmembrane;Transmembrane helix
UniRef90_Q6A725	5.94963	2.12785	1.44241	1.47521	0.140157	0.344822	Nude	g__Cutibacterium	Nucleoside triphosphate pyrophosphatase	NA	NA	Nucleoside triphosphate pyrophosphatase. May have a dual role in cell division arrest and in preventing the incorporation of modified nucleotides into cellular nucleic acids	Cytoplasm;Hydrolase;Nucleotide metabolism
UniRef90_U7IWY1	6.25	1.56704	1.50039	1.04442	0.29629	0.352166	Balbc	g__Cutibacterium	NA	NA	NA	NA
UniRef90_Q6A8P5	6.33864	2.13172	1.46053	1.45955	0.144413	0.353986	Nude	g__Cutibacterium	Glutamyl-tRNA(Gln) amidotransferase subunit A	NA	NA	Allows the formation of correctly charged Gln-tRNA(Gln) through the transamidation of misacylated Glu-tRNA(Gln) in organisms which lack glutaminyl-tRNA synthetase. The reaction takes place in the presence of glutamine and ATP through an activated gamma-phospho-Glu-tRNA(Gln)	ATP-binding;Ligase;Nucleotide-binding;Protein biosynthesis
UniRef90_W4TUH4	6.33864	2.13172	1.46053	1.45955	0.144413	0.353986	Nude	g__Cutibacterium	Phosphoglycerate kinase	NA	Carbohydrate degradation; glycolysis; pyruvate from D-glyceraldehyde 3-phosphate: step 2/5	NA	ATP-binding;Glycolysis;Kinase;Nucleotide-binding;Reference proteome;Transferase
UniRef90_W4U760	3.875	1.39993	1.35047	1.03663	0.29991	0.356026	Balbc	g__Cutibacterium	NA	4-hydroxy-2-oxoglutarate aldolase	NA	NA	Reference proteome
UniRef90_W4TMD9	5.75	1.50748	1.47601	1.02132	0.307103	0.364114	Balbc	g__Cutibacterium	NA	L-ribulose-5-phosphate 4-epimerase	NA	NA	Reference proteome
UniRef90_A0A085B1W9	5.21291	2.01786	1.40418	1.43705	0.150705	0.366707	Nude	g__Cutibacterium	Glucose-6-phosphate 1-epimerase	NA	NA	NA
UniRef90_A0A2B7IZN4	5.21291	2.01786	1.40418	1.43705	0.150705	0.366707	Nude	g__Cutibacterium	NA	NA	NA	NA
UniRef90_S3WTR7	6.2169	2.09397	1.45534	1.43882	0.150201	0.366707	Nude	g__Cutibacterium	NA	NA	NA	NA
UniRef90_W4TVI2	6.16479	2.08536	1.45067	1.43751	0.150573	0.366707	Nude	g__Cutibacterium	NA	Polysaccharide deacetylase family protein	NA	NA	Reference proteome;Signal
UniRef90_D4HAX4	17.25	-1.74107	1.71519	-1.01509	0.310063	0.367169	Balbc	g__Cutibacterium	NA	NA	NA	NA
UniRef90_W4TUX6	6.3593	2.08905	1.45996	1.43089	0.152461	0.370301	Nude	g__Cutibacterium	NA	Oligopeptide transporter	NA	NA	Membrane;Reference proteome;Transmembrane;Transmembrane helix;Transport
UniRef90_A0A1N5A2P1	5.60193	2.02737	1.42237	1.42535	0.154057	0.373496	Nude	g__Cutibacterium	NA	NA	NA	NA
UniRef90_Q6A705	5.99094	2.03749	1.44072	1.41422	0.157299	0.379972	Nude	g__Cutibacterium	NA	Cytidine deaminase	NA	NA	Hydrolase
UniRef90_W4U521	5.99094	2.03749	1.44072	1.41422	0.157299	0.379972	Nude	g__Cutibacterium	16S rRNA (uracil(1498)-N(3))-methyltransferase	NA	NA	Specifically methylates the N3 position of the uracil ring of uridine 1498 (m3U1498) in 16S rRNA. Acts on the fully assembled 30S ribosomal subunit	Cytoplasm;Methyltransferase;Reference proteome;rRNA processing;S-adenosyl-L-methionine;Transferase
UniRef90_W4TN94	4.125	1.35845	1.37245	0.9898	0.322272	0.381156	Balbc	g__Cutibacterium	NA	Phosphoribosylaminoimidazole-succinocarboxamide synthase	NA	NA	ATP-binding;Ligase;Nucleotide-binding;Purine biosynthesis;Reference proteome
UniRef90_W4TPU3	6.75	1.5025	1.52655	0.984242	0.324997	0.383905	Balbc	g__Cutibacterium	NA	ABC transporter	NA	NA	Reference proteome
UniRef90_Q6AA07	6.37995	2.04784	1.45954	1.40308	0.160594	0.38723	Nude	g__Cutibacterium	Secreted protein	NA	NA	NA
UniRef90_W1U2D9	6.76896	2.05811	1.47826	1.39225	0.163845	0.394355	Nude	g__Cutibacterium	NA	NA	NA	NA
UniRef90_W4U5N7	6	1.34702	1.39718	0.964097	0.334998	0.395231	Balbc	g__Cutibacterium	NA	Methylmalonate-semialdehyde dehydrogenase	NA	NA	Oxidoreductase;Reference proteome
UniRef90_A0A2B7IDK7	5.81709	1.98802	1.43071	1.38953	0.164672	0.395628	Nude	g__Cutibacterium	N-acetyltransferase domain-containing protein	NA	NA	NA
UniRef90_W4U6P5	7.3519	1.94468	1.4027	1.38638	0.165632	0.397219	Nude	g__Cutibacterium	NA	Transcriptional regulator	NA	NA	Reference proteome
UniRef90_W4U0X9	6.625	1.45943	1.52217	0.958785	0.337667	0.39789	Balbc	g__Cutibacterium	NA	Permease	NA	NA	Membrane;Reference proteome;Transmembrane;Transmembrane helix
UniRef90_W4UBT4	5.125	1.38082	1.44278	0.957056	0.338539	0.398428	Balbc	g__Cutibacterium	DDE_Tnp_ISL3 domain-containing protein	NA	NA	NA	Reference proteome
UniRef90_U7M2N0	6.2061	2.00142	1.44968	1.3806	0.167402	0.400741	Nude	g__Cutibacterium	NA	NA	NA	NA
UniRef90_W4U1L7	5.50861	1.93884	1.41667	1.36859	0.171126	0.408921	Nude	g__Cutibacterium	DUF5069 domain-containing protein	NA	NA	NA	Reference proteome
UniRef90_W4U1D1	6.78962	2.02072	1.47816	1.36705	0.17161	0.409343	Nude	g__Cutibacterium	NA	Translocase subunit	NA	NA	Reference proteome
UniRef90_A0A2B7ICI2	11.375	1.48239	1.58274	0.936596	0.348967	0.410196	Balbc	g__Cutibacterium	Transposase	NA	NA	NA
UniRef90_W4TT76	6.5	1.41504	1.51768	0.932371	0.351145	0.412251	Balbc	g__Cutibacterium	Transcription elongation factor GreA	NA	NA	Necessary for efficient RNA polymerase transcription elongation past template-encoded arresting sites. The arresting sites in DNA have the property of trapping a certain fraction of elongating RNA polymerases that pass through, resulting in locked ternary complexes. Cleavage of the nascent transcript by cleavage factors such as GreA or GreB allows the resumption of elongation from the new 3'termi…	DNA-binding;Elongation factor;Protein biosynthesis;Reference proteome;Transcription;Transcription regulation
UniRef90_Q6AAN9	5.66823	1.93813	1.42359	1.36144	0.173375	0.412812	Nude	g__Cutibacterium	NA	Uncharacterized protein	NA	NA
UniRef90_W4TSD4	5.83774	1.94526	1.43012	1.36021	0.173765	0.413001	Nude	g__Cutibacterium	NA	ABC-type transporter	NA	NA	Reference proteome;Signal
UniRef90_W4TQI2	6.03225	1.9535	1.4397	1.35688	0.174821	0.414033	Nude	g__Cutibacterium	NA	Transcriptional regulator	NA	NA	DNA-binding;Reference proteome;Transcription;Transcription regulation
UniRef90_W4U1F7	5.94232	1.81859	1.33948	1.35769	0.174563	0.414033	Nude	g__Cutibacterium	DUF4234 domain-containing protein	NA	NA	NA	Membrane;Reference proteome;Transmembrane;Transmembrane helix
UniRef90_W4TTI2	6.22676	1.96155	1.44938	1.35337	0.175938	0.4152	Nude	g__Cutibacterium	SCP_3 domain-containing protein	NA	NA	NA	Reference proteome
UniRef90_W4UCH3	6.22676	1.96155	1.44938	1.35337	0.175938	0.4152	Nude	g__Cutibacterium	NA	Transcriptional regulator	NA	NA	DNA-binding;Reference proteome;Transcription;Transcription regulation
UniRef90_W4TQU3	6.42126	1.96939	1.45906	1.34977	0.17709	0.41718	Nude	g__Cutibacterium	Transposase	NA	NA	NA	Reference proteome
UniRef90_W4TK04	3.25	1.18442	1.28929	0.918665	0.358271	0.420102	Balbc	g__Cutibacterium	SCP2_2 domain-containing protein	NA	NA	NA	Reference proteome
UniRef90_W4U3W6	17.4062	2.21282	1.64572	1.34459	0.178758	0.420365	Nude	g__Cutibacterium	Toxin HicA	NA	NA	NA	Reference proteome
UniRef90_W4UI76	5.08038	1.86239	1.3907	1.33917	0.180514	0.423746	Nude	g__Cutibacterium	NA	Esterase/lipase	NA	NA	Reference proteome
UniRef90_W4TTJ1	5.46939	1.88381	1.41038	1.33567	0.181656	0.425677	Nude	g__Cutibacterium	Nudix hydrolase domain-containing protein	NA	NA	NA	Hydrolase;Reference proteome
UniRef90_W4U466	5.66389	1.89404	1.42001	1.33382	0.182264	0.426349	Nude	g__Cutibacterium	NA	Fe-S oxidoreductase	NA	NA	Reference proteome
UniRef90_UPI00094ADDC7	5.48534	1.88232	1.41292	1.33222	0.182788	0.426827	Nude	g__Cutibacterium	NA	NA	NA	NA
UniRef90_W4U5K3	6.24741	1.92294	1.4492	1.32689	0.184544	0.430171	Nude	g__Cutibacterium	NA	Uncharacterized protein	NA	NA	Reference proteome
UniRef90_A0A371N7B7	6.44192	1.93199	1.45904	1.32415	0.185455	0.431539	Nude	g__Cutibacterium	NA	NA	NA	NA
UniRef90_W4U5B6	6.81847	1.81561	1.37372	1.32168	0.186275	0.432692	Nude	g__Cutibacterium	mannose-6-phosphate isomerase	NA	NA	NA	Isomerase;Metal-binding;Reference proteome;Zinc
UniRef90_E4HJV9	4.75	1.1964	1.33487	0.896261	0.370113	0.433458	Balbc	g__Cutibacterium	ThuA domain-containing protein	NA	NA	NA
UniRef90_A0A2B7IDH6	6.83093	1.94916	1.47824	1.31857	0.187312	0.434342	Nude	g__Cutibacterium	NA	Chromosome partitioning protein ParB	NA	NA	DNA-binding
UniRef90_D4HEC7	15.5657	2.13577	1.62403	1.31511	0.188473	0.436273	Nude	g__Cutibacterium	NA	NA	NA	NA
UniRef90_W4U6B7	3.875	1.20645	1.35478	0.890514	0.37319	0.436335	Balbc	g__Cutibacterium	NA	Uncharacterized protein	NA	NA	Reference proteome
UniRef90_W4UB63	5.25	1.29336	1.45326	0.889973	0.373481	0.436335	Balbc	g__Cutibacterium	NA	Succinate dehydrogenase flavoprotein subunit	NA	NA	Flavoprotein;Oxidoreductase;Reference proteome
UniRef90_W4U8U6	6.93552	1.80564	1.37817	1.31017	0.190138	0.439363	Nude	g__Cutibacterium	NA	Uncharacterized protein	NA	NA	Reference proteome
UniRef90_U7M8U9	9.55104	-1.91021	1.46004	-1.30833	0.190761	0.44004	Nude	g__Cutibacterium	NA	NA	NA	NA
UniRef90_Q6AB62	5.10103	1.81611	1.38977	1.30677	0.191292	0.440445	Nude	g__Cutibacterium	Thymidylate kinase	NA	NA	Phosphorylation of dTMP to form dTDP in both de novo and salvage pathways of dTTP synthesis	ATP-binding;Kinase;Nucleotide biosynthesis;Nucleotide-binding;Transferase
UniRef90_W4TGY6	5.49004	1.84098	1.40978	1.30587	0.191598	0.440445	Nude	g__Cutibacterium	NA	Uncharacterized protein	NA	NA	Reference proteome
UniRef90_A0A371N5Z1	6.73876	-1.82835	1.40226	-1.30386	0.19228	0.44125	Nude	g__Cutibacterium	NA	NA	NA	NA
UniRef90_W4U5T9	6.26807	1.88551	1.44913	1.30113	0.193213	0.442627	Nude	g__Cutibacterium	Transmembrane protein	NA	NA	NA	Cell membrane;Membrane;Reference proteome;Transmembrane;Transmembrane helix
UniRef90_W4UCR9	5.375	1.2109	1.37749	0.879061	0.379368	0.442673	Balbc	g__Cutibacterium	NA	Transcriptional regulator	NA	NA	Reference proteome;Transcription;Transcription regulation
UniRef90_W4U1I5	17.2992	2.11866	1.63639	1.29472	0.195418	0.44691	Nude	g__Cutibacterium	NA	Protein-L-isoaspartate methyltransferase	NA	NA	Methyltransferase;Reference proteome;Transferase
UniRef90_W4U7W6	6.65424	-1.75045	1.35653	-1.29039	0.196915	0.44956	Nude	g__Cutibacterium	NA	Membrane protein	NA	NA	Membrane;Reference proteome;Transmembrane;Transmembrane helix
UniRef90_A0A3E2DJE9	9.81353	1.90818	1.48102	1.28842	0.1976	0.450048	Nude	g__Cutibacterium	NA	NA	NA	NA
UniRef90_W4TE72	7.62961	1.94901	1.51341	1.28783	0.197805	0.450048	Nude	g__Cutibacterium	NA	Diaminopimelate epimerase	NA	NA	Isomerase;Reference proteome
UniRef90_W4ULX0	5.5	1.26748	1.46927	0.862659	0.388325	0.452573	Balbc	g__Cutibacterium	Secreted protein	NA	NA	NA	Reference proteome;Signal
UniRef90_UPI00093F75A3	6.18749	1.8567	1.44658	1.28351	0.199313	0.452707	Nude	g__Cutibacterium	NA	NA	NA	NA
UniRef90_Q6A6N4	19.5404	-1.97504	1.54279	-1.28017	0.200486	0.454595	Nude	g__Cutibacterium	50S ribosomal protein L29	NA	NA	NA	Ribonucleoprotein;Ribosomal protein
UniRef90_E6D3Z1	5.36494	1.79341	1.40428	1.2771	0.201565	0.456264	Nude	g__Cutibacterium	Secreted protein	NA	NA	NA
UniRef90_W4TLF8	5.7302	1.81418	1.42238	1.27545	0.202151	0.456812	Nude	g__Cutibacterium	Ferritin	NA	NA	Iron-storage protein	Cytoplasm;Iron;Iron storage;Metal-binding;Reference proteome
UniRef90_W4UA81	6.67774	1.87116	1.469	1.27376	0.202748	0.457387	Nude	g__Cutibacterium	NA	Chromosome segregation ATPases	NA	NA	Reference proteome
UniRef90_W4UK76	6.27626	1.70994	1.34556	1.27081	0.203798	0.458976	Nude	g__Cutibacterium	PPM-type phosphatase domain-containing protein	NA	NA	NA	Reference proteome
UniRef90_D4HC68	18.5	1.45317	1.71333	0.848155	0.396351	0.461367	Balbc	g__Cutibacterium	NA	NA	NA	NA
UniRef90_E4HKL8	8.06695	-1.75411	1.3867	-1.26495	0.205888	0.46212	Nude	g__Cutibacterium	NA	Iron dependent repressor DNA binding domain protein	NA	NA	DNA-binding;Iron;Transcription;Transcription regulation
UniRef90_W4TES7	5.72688	1.67011	1.3202	1.26504	0.205856	0.46212	Nude	g__Cutibacterium	Aminotransferase	NA	NA	NA	Aminotransferase;Reference proteome;Transferase
UniRef90_W4U1F6	5.25	1.152	1.36759	0.842361	0.399586	0.464567	Balbc	g__Cutibacterium	NA	ABC transporter permease protein	NA	NA	Membrane;Reference proteome;Transmembrane;Transmembrane helix;Transport
UniRef90_E6D9T6	49.4637	2.47414	1.96807	1.25714	0.208702	0.467648	Nude	g__Cutibacterium	MFS domain-containing protein	NA	NA	NA
UniRef90_A0A2B7ID51	5.92037	1.78795	1.42908	1.25112	0.210891	0.471757	Nude	g__Cutibacterium	DUF4362 domain-containing protein	NA	NA	NA
UniRef90_U7MB04	5.03373	1.73031	1.38593	1.24848	0.211855	0.47312	Nude	g__Cutibacterium	NA	NA	NA	NA
UniRef90_W4U027	5.33685	1.74455	1.39885	1.24713	0.212351	0.473431	Nude	g__Cutibacterium	NA	YciO family	NA	NA	Reference proteome
UniRef90_Q6A7P5	9.81943	1.85928	1.49484	1.24379	0.213576	0.475367	Nude	g__Cutibacterium	30S ribosomal protein S15	NA	NA	One of the primary rRNA binding proteins, it binds directly to 16S rRNA where it helps nucleate assembly of the platform of the 30S subunit by binding and bridging several RNA helices of the 16S rRNA	Ribonucleoprotein;Ribosomal protein;RNA-binding;rRNA-binding
UniRef90_W4U1G3	4.375	1.152	1.39721	0.8245	0.409656	0.475697	Balbc	g__Cutibacterium	NA	Alanine dehydrogenase	NA	NA	Reference proteome
UniRef90_A0A371N5H8	18.5715	-1.87246	1.51457	-1.2363	0.216348	0.480734	Nude	g__Cutibacterium	NA	NA	NA	NA
UniRef90_W4UCB3	7.10806	1.82875	1.48859	1.22851	0.219257	0.486384	Nude	g__Cutibacterium	NA	DNA-damage-inducible protein F	NA	NA	Reference proteome
UniRef90_Q6A8Z5	5.625	1.18948	1.47894	0.804279	0.421236	0.487961	Balbc	g__Cutibacterium	tRNA dimethylallyltransferase	NA	NA	Catalyzes the transfer of a dimethylallyl group onto the adenine at position 37 in tRNAs that read codons beginning with uridine, leading to the formation of N6-(dimethylallyl)adenosine (i(6)A)	ATP-binding;Magnesium;Nucleotide-binding;Transferase;tRNA processing
UniRef90_W4U6S5	20.625	1.39518	1.7329	0.805112	0.420755	0.487961	Balbc	g__Cutibacterium	AraC family transcriptional regulator	NA	NA	NA	Reference proteome
UniRef90_Q6A976	5.25	-1.1375	1.41819	-0.802076	0.422509	0.488845	Balbc	g__Cutibacterium	Endoribonuclease YbeY	NA	NA	Single strand-specific metallo-endoribonuclease involved in late-stage 70S ribosome quality control and in maturation of the 3' terminus of the 16S rRNA	Cytoplasm;Endonuclease;Hydrolase;Metal-binding;Nuclease;Ribosome biogenesis;rRNA processing;Zinc
UniRef90_W4TW98	5.74652	1.73664	1.41895	1.22389	0.220992	0.489419	Nude	g__Cutibacterium	NA	Possible toxin to DivIC	NA	NA	Reference proteome
UniRef90_W4UEN6	5.55201	1.7209	1.40811	1.22214	0.221655	0.490072	Nude	g__Cutibacterium	DUF4328 domain-containing protein	NA	NA	NA	Membrane;Reference proteome;Transmembrane;Transmembrane helix
UniRef90_W4TJV0	10.9318	1.8477	1.51332	1.22096	0.222102	0.490245	Nude	g__Cutibacterium	NA	DNA-binding protein	NA	NA	Coiled coil;DNA-binding;Metal-binding;Reference proteome;Zinc;Zinc-finger
UniRef90_E6D5I3	5.3575	1.70456	1.39854	1.21881	0.222916	0.491227	Nude	g__Cutibacterium	DNA primase	NA	NA	RNA polymerase that catalyzes the synthesis of short RNA molecules used as primers for DNA polymerase during DNA replication	DNA replication;DNA-binding;DNA-directed RNA polymerase;Magnesium;Metal-binding;Nucleotidyltransferase;Primosome;Transcription;Transferase;Zinc;Zinc-finger
UniRef90_D4HFJ0	7.21698	1.81514	1.49514	1.21403	0.224736	0.494419	Nude	g__Cutibacterium	NA	NA	NA	NA
UniRef90_W4UHE4	7.32322	1.81023	1.49802	1.20842	0.226886	0.498325	Nude	g__Cutibacterium	NA	Adenylate cyclase	NA	NA	Phosphoprotein;Reference proteome
UniRef90_W4U136	8	1.28445	1.64576	0.780461	0.43512	0.502828	Balbc	g__Cutibacterium	NA	16S rRNA (Cytosine(967)-C(5))-methyltransferase	NA	NA	Methyltransferase;Reference proteome;Transferase
UniRef90_W4U9U2	7.875	1.152	1.50119	0.767393	0.442848	0.511143	Balbc	g__Cutibacterium	NA	Methionine ABC transporter	NA	NA	Reference proteome
UniRef90_W4TXF8	5.18365	1.64728	1.38777	1.187	0.235228	0.515797	Nude	g__Cutibacterium	NA	Alpha-N-arabinofuranosidase	NA	NA	Reference proteome
UniRef90_W4TWV3	4.98915	1.62769	1.37683	1.1822	0.237126	0.519103	Nude	g__Cutibacterium	NA	Dolichol-phosphate mannosyltransferase	NA	NA	Glycosyltransferase;Reference proteome;Transferase
UniRef90_W4U374	3.875	1.01707	1.35934	0.748209	0.454334	0.523769	Balbc	g__Cutibacterium	Cytochrome bc1 complex cytochrome b subunit	NA	NA	NA	Membrane;Reference proteome;Translocase;Transmembrane;Transmembrane helix
UniRef90_Q6AAB1	15.0795	-1.836	1.57113	-1.16859	0.242569	0.530148	Nude	g__Cutibacterium	NA	Uncharacterized protein	NA	NA	Membrane;Transmembrane;Transmembrane helix
UniRef90_A0A2B7I9N4	6.44411	1.69082	1.45513	1.16198	0.245245	0.534241	Nude	g__Cutibacterium	NA	Low molecular weight phosphotyrosine protein phosphatase	NA	NA	Hydrolase
UniRef90_A0A371N8D0	6.58651	1.69754	1.46071	1.16213	0.245182	0.534241	Nude	g__Cutibacterium	NA	NA	NA	NA
UniRef90_A0A2B7J1I5	10.7719	-1.69769	1.46251	-1.1608	0.245723	0.534407	Nude	g__Cutibacterium	DUF192 domain-containing protein	NA	NA	NA
UniRef90_W4U7Y1	5.375	1.074	1.46754	0.731837	0.464268	0.534578	Balbc	g__Cutibacterium	DUF2182 domain-containing protein	NA	NA	NA	Membrane;Reference proteome;Transmembrane;Transmembrane helix
UniRef90_Q6A976	6.1975	1.66566	1.44007	1.15665	0.247413	0.537206	Nude	g__Cutibacterium	Endoribonuclease YbeY	NA	NA	Single strand-specific metallo-endoribonuclease involved in late-stage 70S ribosome quality control and in maturation of the 3' terminus of the 16S rRNA	Cytoplasm;Endonuclease;Hydrolase;Metal-binding;Nuclease;Ribosome biogenesis;rRNA processing;Zinc
UniRef90_W4UH23	5.0098	1.58766	1.37658	1.15333	0.248774	0.539281	Nude	g__Cutibacterium	NA	Binding-protein-dependent transport systems inner membrane component	NA	NA	Membrane;Reference proteome;Transmembrane;Transmembrane helix;Transport
UniRef90_A0A371NAH8	4.125	0.999999	1.38146	0.72387	0.469146	0.539546	Balbc	g__Cutibacterium	NA	NA	NA	NA
UniRef90_W4U2Q9	7.2996	1.70095	1.49703	1.13622	0.255865	0.553751	Nude	g__Cutibacterium	NA	Alpha-mannosidase	NA	NA	Reference proteome
UniRef90_W4U7G1	5.75	-1.11103	1.58716	-0.700007	0.483923	0.555208	Balbc	g__Cutibacterium	NA	Ribonuclease HI	NA	NA	Reference proteome
UniRef90_W4UBE6	5.75	-1.11103	1.58716	-0.700007	0.483923	0.555208	Balbc	g__Cutibacterium	DUF6286 domain-containing protein	NA	NA	NA	Reference proteome
UniRef90_A0A2B7HVZ5	5.875	1.04509	1.49714	0.698058	0.485141	0.555275	Balbc	g__Cutibacterium	NA	NA	NA	NA
UniRef90_W4TPP6	7.875	1.152	1.64849	0.698824	0.484662	0.555275	Balbc	g__Cutibacterium	Transcriptional regulator	NA	NA	NA	Reference proteome
UniRef90_A0A2M4CU65	91.11	1.76969	1.5618	1.13311	0.257169	0.555668	Nude	g__Cutibacterium	NA	Hipothetical protein	NA	NA
UniRef90_A0A2B7HVW6	6.89251	1.66706	1.47724	1.1285	0.259111	0.55846	Nude	g__Cutibacterium	Conserved domain protein	NA	NA	NA
UniRef90_W4U4J9	5.18778	-1.43818	1.27493	-1.12805	0.2593	0.55846	Nude	g__Cutibacterium	NA	tRNA-guanine transglycosylase	NA	NA	Reference proteome
UniRef90_A0A2B7JL08	5.05695	1.54932	1.38017	1.12256	0.261625	0.558946	Nude	g__Cutibacterium	NA	NA	NA	NA
UniRef90_A0A2B7JST4	5.85413	1.59874	1.42258	1.12383	0.261085	0.558946	Nude	g__Cutibacterium	NA	Fe3+-hydroxamate ABC transporter substrate-binding protein	NA	NA
UniRef90_W4TQR6	9.64639	-1.64257	1.46255	-1.12309	0.261401	0.558946	Nude	g__Cutibacterium	NA	Signal transduction histidine kinase	NA	NA	Kinase;Reference proteome;Transferase
UniRef90_W4TRZ6	17.7999	-1.89528	1.68517	-1.12468	0.260724	0.558946	Nude	g__Cutibacterium	CopG family transcriptional regulator	NA	NA	NA	Reference proteome
UniRef90_W4U080	14.0056	1.72709	1.53364	1.12614	0.260107	0.558946	Nude	g__Cutibacterium	Integral membrane protein	NA	NA	NA	Membrane;Reference proteome;Transmembrane;Transmembrane helix
UniRef90_W4U4B7	5.63463	1.57745	1.40896	1.11959	0.26289	0.55985	Nude	g__Cutibacterium	NA	Glutamate-ammonia-ligase adenylyltransferase	NA	NA	Ligase;Nucleotidyltransferase;Reference proteome;Transferase
UniRef90_W4U666	5.63463	1.57745	1.40896	1.11959	0.26289	0.55985	Nude	g__Cutibacterium	DUF192 domain-containing protein	NA	NA	NA	Reference proteome
UniRef90_Q6A6N9	11.9774	1.70993	1.53917	1.11094	0.266595	0.566833	Nude	g__Cutibacterium	30S ribosomal protein S14 type Z	NA	NA	Binds 16S rRNA, required for the assembly of 30S particles and may also be responsible for determining the conformation of the 16S rRNA at the A site	Metal-binding;Ribonucleoprotein;Ribosomal protein;RNA-binding;rRNA-binding;Zinc
UniRef90_A0A2B7JW05	5.44704	1.55242	1.40127	1.10787	0.267919	0.568741	Nude	g__Cutibacterium	Methylenetetrahydrofolate reductase	NA	One-carbon metabolism; tetrahydrofolate interconversion	NA	FAD;Flavoprotein;Oxidoreductase
UniRef90_UPI00094AF976	13.25	-1.1145	1.66037	-0.671237	0.502069	0.573965	Balbc	g__Cutibacterium	NA	NA	NA	NA
UniRef90_A0A2B7IDY5	6.45397	1.59134	1.45189	1.09605	0.273058	0.575398	Nude	g__Cutibacterium	NA	DUF3817 domain-containing protein	NA	NA	Cell membrane;Membrane;Transmembrane;Transmembrane helix
UniRef90_W4TRB9	6.85893	1.62242	1.47578	1.09937	0.271609	0.575398	Nude	g__Cutibacterium	Transmembrane protein	NA	NA	NA	Membrane;Reference proteome;Transmembrane;Transmembrane helix
UniRef90_W4U0X9	5.65529	1.54403	1.40919	1.09568	0.273217	0.575398	Nude	g__Cutibacterium	NA	Permease	NA	NA	Membrane;Reference proteome;Transmembrane;Transmembrane helix
UniRef90_W4UAC3	5.69342	-1.40706	1.28086	-1.09853	0.271974	0.575398	Nude	g__Cutibacterium	NA	Glycine betaine ABC transport system permease protein	NA	NA	Membrane;Reference proteome;Transmembrane;Transmembrane helix;Transport
UniRef90_W4ULW5	9.45039	-1.59195	1.451	-1.09714	0.272581	0.575398	Nude	g__Cutibacterium	NA	Membrane protein	NA	NA	Membrane;Reference proteome;Transmembrane;Transmembrane helix
UniRef90_F9NV24	6.75	1.05889	1.59101	0.665546	0.505701	0.57674	Balbc	g__Cutibacterium	Transcriptional regulator WhiB	NA	NA	Acts as a transcriptional regulator. Probably redox-responsive. The apo- but not holo-form probably binds DNA	4Fe-4S;Cytoplasm;Disulfide bond;DNA-binding;Iron;Iron-sulfur;Metal-binding;Transcription;Transcription regulation
UniRef90_W4U289	3.125	0.852442	1.27922	0.666376	0.505171	0.57674	Balbc	g__Cutibacterium	NA	Activator of (R)-2-hydroxyglutaryl-CoA dehydratase	NA	NA	Reference proteome;Signal
UniRef90_Q6A9E5	5.67124	1.54276	1.4118	1.09276	0.274501	0.577113	Nude	g__Cutibacterium	DUF772 domain-containing protein	NA	NA	NA
UniRef90_W4U2W9	6.62458	-1.46337	1.34027	-1.09185	0.274898	0.577113	Nude	g__Cutibacterium	NA	Metal-dependent phosphoesterases	NA	NA	Reference proteome
UniRef90_A0A2B7I2C3	30.3866	1.95989	1.79819	1.08992	0.275747	0.577982	Nude	g__Cutibacterium	NA	Dephospho-CoA kinase	NA	NA	Kinase;Transferase
UniRef90_W4U8X4	6.86364	1.59822	1.47292	1.08507	0.27789	0.581559	Nude	g__Cutibacterium	Anaerobic ribonucleoside-triphosphate reductase-activating protein	NA	NA	Activation of anaerobic ribonucleoside-triphosphate reductase under anaerobic conditions by generation of an organic free radical, using S-adenosylmethionine and reduced flavodoxin as cosubstrates to produce 5'-deoxy-adenosine	4Fe-4S;Iron;Iron-sulfur;Metal-binding;Oxidoreductase;Reference proteome;S-adenosyl-L-methionine
UniRef90_W4UA58	8.45899	-1.44372	1.33462	-1.08175	0.279364	0.583726	Nude	g__Cutibacterium	NA	Ribose 5-phosphate isomerase B	NA	NA	Isomerase;Reference proteome
UniRef90_F9NUC6	6.66913	1.58078	1.46281	1.08065	0.279855	0.583835	Nude	g__Cutibacterium	NA	Iron-sulfur cluster assembly accessory protein	NA	NA
UniRef90_A0A2B7I5K7	20.6385	-1.80478	1.67181	-1.07953	0.28035	0.583952	Nude	g__Cutibacterium	NA	Uncharacterized protein	NA	NA
UniRef90_W4U923	35.0034	1.75122	1.62539	1.07742	0.281295	0.585005	Nude	g__Cutibacterium	NA	Uncharacterized protein	NA	NA	Reference proteome
UniRef90_Q6A7T1	9.96023	1.59845	1.48615	1.07557	0.282121	0.585809	Nude	g__Cutibacterium	50S ribosomal protein L19	NA	NA	This protein is located at the 30S-50S ribosomal subunit interface and may play a role in the structure and function of the aminoacyl-tRNA binding site	Ribonucleoprotein;Ribosomal protein
UniRef90_W4UAE0	6.6711	1.57351	1.46551	1.0737	0.282958	0.58663	Nude	g__Cutibacterium	Integral membrane protein	NA	NA	NA	Membrane;Reference proteome;Transmembrane;Transmembrane helix
UniRef90_A0A2B7IY25	5.07177	1.47497	1.37648	1.07155	0.283921	0.587478	Nude	g__Cutibacterium	NA	NA	NA	NA
UniRef90_W4TF18	7.0788	1.58837	1.48332	1.07082	0.284249	0.587478	Nude	g__Cutibacterium	HTH HARE-type domain-containing protein	NA	NA	NA	Reference proteome;Transcription
UniRef90_A0A3D8ZR93	6.08561	1.52317	1.43117	1.06428	0.2872	0.592656	Nude	g__Cutibacterium	NA	NA	NA	NA
UniRef90_W4U5K4	7.875	0.966447	1.50828	0.640762	0.521677	0.593547	Balbc	g__Cutibacterium	Adenosylcobinamide-GDP ribazoletransferase	NA	Cofactor biosynthesis; adenosylcobalamin biosynthesis; adenosylcobalamin from cob(II)yrinate a,c-diamide: step 7/7	Joins adenosylcobinamide-GDP and alpha-ribazole to generate adenosylcobalamin (Ado-cobalamin). Also synthesizes adenosylcobalamin 5'-phosphate from adenosylcobinamide-GDP and alpha-ribazole 5'-phosphate	Cell membrane;Cobalamin biosynthesis;Magnesium;Membrane;Reference proteome;Transferase;Transmembrane;Transmembrane helix
UniRef90_W4U5X1	12	1.03862	1.62018	0.641054	0.521488	0.593547	Balbc	g__Cutibacterium	Urate_ox_N domain-containing protein	NA	NA	NA	Membrane;Reference proteome;Transmembrane;Transmembrane helix
UniRef90_W4UJU2	6.73206	-1.5833	1.50347	-1.0531	0.292295	0.602236	Nude	g__Cutibacterium	NA	5-formyltetrahydrofolate cyclo-ligase	NA	NA	Ligase;Reference proteome
UniRef90_A0A0P6A737	40.264	1.87164	1.78255	1.04998	0.293727	0.603318	Nude	g__Cutibacterium	NA	NA	NA	NA
UniRef90_UPI0001EF317F	17.272	-1.72144	1.63935	-1.05007	0.293685	0.603318	Nude	g__Cutibacterium	NA	NA	NA	NA
UniRef90_W4UAP2	7.07121	-1.45521	1.38987	-1.04701	0.295095	0.605194	Nude	g__Cutibacterium	NA	LSU ribosomal protein L4p	NA	NA	Reference proteome;Ribonucleoprotein;Ribosomal protein
UniRef90_F9NUZ2	9.09604	-1.50582	1.43957	-1.04602	0.295552	0.605201	Nude	g__Cutibacterium	Cys-tRNA(Pro)/Cys-tRNA(Cys) deacylase	NA	NA	NA	Lyase;Protein biosynthesis
UniRef90_F9NTS5	6.71044	1.52615	1.46407	1.0424	0.297227	0.606762	Nude	g__Cutibacterium	Isoprenyl transferase	NA	NA	Catalyzes the condensation of isopentenyl diphosphate (IPP) with allylic pyrophosphates generating different type of terpenoids	Magnesium;Metal-binding;Transferase
UniRef90_W4UAB5	5.86704	-1.35008	1.295	-1.04254	0.297163	0.606762	Nude	g__Cutibacterium	NA	PTS system	NA	NA	Reference proteome;Transferase
UniRef90_W4U1S0	6.9658	-1.42209	1.36805	-1.0395	0.298571	0.608572	Nude	g__Cutibacterium	NA	Phosphoglucomutase	NA	NA	Magnesium;Metal-binding;Reference proteome
UniRef90_W4U8P2	5.84417	-1.51338	1.45822	-1.03782	0.299354	0.609235	Nude	g__Cutibacterium	NA	Transcriptional regulator	NA	NA	Reference proteome
UniRef90_E6D9F8	6.51594	1.50669	1.45367	1.03648	0.29998	0.609579	Nude	g__Cutibacterium	mannose-6-phosphate isomerase	NA	NA	NA	Isomerase;Metal-binding;Zinc
UniRef90_W4TUN1	5.50901	1.45256	1.40493	1.0339	0.301182	0.610156	Nude	g__Cutibacterium	HTH cro/C1-type domain-containing protein	NA	NA	NA	Reference proteome
UniRef90_W4U1I9	6.04708	-1.52027	1.47001	-1.03419	0.301047	0.610156	Nude	g__Cutibacterium	NA	C4-dicarboxylate transporter DcuA	NA	NA	Cell inner membrane;Cell membrane;Membrane;Reference proteome;Transmembrane;Transmembrane helix;Transport
UniRef90_W4U3X1	7.07228	-1.45425	1.41138	-1.03038	0.302834	0.612571	Nude	g__Cutibacterium	NA	Arginine/ornithine antiporter ArcD	NA	NA	Membrane;Reference proteome;Transmembrane;Transmembrane helix
UniRef90_W4TWZ3	8.52867	-1.4779	1.43611	-1.0291	0.303433	0.612852	Nude	g__Cutibacterium	NA	Transcriptional regulator	NA	NA	DNA-binding;Reference proteome;Transcription;Transcription regulation
UniRef90_A0A371N9H0	29.1848	-1.80103	1.75389	-1.02688	0.304478	0.614031	Nude	g__Cutibacterium	NA	NA	NA	NA
UniRef90_UPI00094AE32B	8	1.00827	1.66352	0.606104	0.544446	0.617985	Balbc	g__Cutibacterium	NA	NA	NA	NA
UniRef90_W4TWY0	8	1.00827	1.66352	0.606104	0.544446	0.617985	Balbc	g__Cutibacterium	NA	Uncharacterized protein	NA	NA	Reference proteome
UniRef90_A0A3A8VNS1	8.68428	-1.44678	1.42028	-1.01866	0.308367	0.620932	Nude	g__Cutibacterium	NA	NA	NA	NA
UniRef90_W4TU26	5.25	0.874469	1.46542	0.596735	0.550684	0.624274	Balbc	g__Cutibacterium	NA	PTS system	NA	NA	Reference proteome
UniRef90_W4U8A6	4	-0.847994	1.42322	-0.595828	0.55129	0.624274	Balbc	g__Cutibacterium	NA	Methionine ABC transporter permease protein	NA	NA	Membrane;Reference proteome;Transmembrane;Transmembrane helix;Transport
UniRef90_A0A2B7IGU2	6.75175	1.47371	1.46544	1.00565	0.314584	0.632495	Nude	g__Cutibacterium	Integral membrane protein	NA	NA	NA
UniRef90_Q6A9X1	7.875	0.966447	1.65971	0.582301	0.560364	0.6338	Balbc	g__Cutibacterium	DUF1330 domain-containing protein	NA	NA	NA
UniRef90_W4U5F9	17.875	1	1.73549	0.576206	0.564476	0.637698	Balbc	g__Cutibacterium	YbdD/YjiX family protein	NA	NA	NA	Reference proteome
UniRef90_W4TKK9	7.25	0.936274	1.62816	0.575049	0.565258	0.637829	Balbc	g__Cutibacterium	NA	Metallo-beta-lactamase	NA	NA	Reference proteome;Signal
UniRef90_W4TZ53	5.13374	1.37182	1.37714	0.996144	0.31918	0.640767	Nude	g__Cutibacterium	NA	Fructose-bisphosphate aldolase	NA	NA	Reference proteome
UniRef90_W4U5A6	7.25	0.836502	1.48576	0.563011	0.573427	0.646286	Balbc	g__Cutibacterium	NA	Dethiobiotin synthetase	NA	NA	Reference proteome
UniRef90_U7M9H3	8.11679	1.51092	1.52883	0.988283	0.323014	0.647487	Nude	g__Cutibacterium	NA	NA	NA	NA
UniRef90_W4UBM8	6.69187	-1.48137	1.50145	-0.986631	0.323824	0.648134	Nude	g__Cutibacterium	NA	HNH endonuclease domain protein	NA	NA	Endonuclease;Hydrolase;Nuclease;Reference proteome
UniRef90_A0A2B7I2F7	8.625	0.946419	1.69649	0.557869	0.576934	0.648712	Balbc	g__Cutibacterium	NA	2OG-Fe(II) oxygenase	NA	NA
UniRef90_W4U9F8	8.625	0.946419	1.69649	0.557869	0.576934	0.648712	Balbc	g__Cutibacterium	NA	Outer membrane protein A	NA	NA	Membrane;Reference proteome
UniRef90_A0A2B7I9J3	16.3123	-1.59578	1.62056	-0.98471	0.324766	0.649045	Nude	g__Cutibacterium	Lipoprotein	NA	NA	NA
UniRef90_W4TP61	6.875	0.894507	1.60853	0.556101	0.578142	0.649308	Balbc	g__Cutibacterium	NA	Uncharacterized protein	NA	NA	Reference proteome
UniRef90_W4TI55	7.64159	1.54454	1.57692	0.979467	0.327349	0.653227	Nude	g__Cutibacterium	NA	Competence protein F	NA	NA	Reference proteome
UniRef90_A0A3A8W9K9	8.17326	-1.38001	1.41349	-0.976314	0.328909	0.654377	Nude	g__Cutibacterium	NA	NA	NA	NA
UniRef90_E6D7H2	10.8555	-1.47914	1.51367	-0.977188	0.328476	0.654377	Nude	g__Cutibacterium	NA	ABC transporter, ATP-binding protein	NA	NA	ATP-binding;Nucleotide-binding
UniRef90_A0A2B7IZS5	4.91903	1.3281	1.36559	0.972544	0.33078	0.654466	Nude	g__Cutibacterium	NA	NUDIX domain-containing protein	NA	NA
UniRef90_D4HCN2	5.15439	1.33927	1.37748	0.97226	0.330921	0.654466	Nude	g__Cutibacterium	NA	NA	NA	NA
UniRef90_Q6AAH2	5.15439	1.33927	1.37748	0.97226	0.330921	0.654466	Nude	g__Cutibacterium	SAF domain-containing protein	NA	NA	NA
UniRef90_W4TLY0	12.3532	-1.4996	1.53926	-0.974232	0.329942	0.654466	Nude	g__Cutibacterium	DUF2530 domain-containing protein	NA	NA	NA	Membrane;Reference proteome;Transmembrane;Transmembrane helix
UniRef90_W4TYJ7	6.9521	-1.33115	1.37184	-0.970338	0.331878	0.655385	Nude	g__Cutibacterium	MFS transporter	NA	NA	NA	Membrane;Reference proteome;Transmembrane;Transmembrane helix
UniRef90_Q6A6K4	3.75	0.736965	1.35457	0.544059	0.586401	0.656276	Balbc	g__Cutibacterium	50S ribosomal protein L10	NA	NA	Forms part of the ribosomal stalk, playing a central role in the interaction of the ribosome with GTP-bound translation factors	Ribonucleoprotein;Ribosomal protein;RNA-binding;rRNA-binding
UniRef90_W4TQF9	34	0.949513	1.74198	0.545078	0.5857	0.656276	Balbc	g__Cutibacterium	Toxin	NA	NA	NA	Reference proteome
UniRef90_W4U6N7	3.75	0.736965	1.35457	0.544059	0.586401	0.656276	Balbc	g__Cutibacterium	ABM domain-containing protein	NA	NA	NA	Reference proteome
UniRef90_A0A2B7IQI4	4.95989	1.30958	1.36569	0.958916	0.337601	0.660889	Nude	g__Cutibacterium	NA	ABC transporter ATP-binding protein	NA	NA	ATP-binding;Nucleotide-binding
UniRef90_E4HL43	6.0181	-1.24238	1.29262	-0.961135	0.336484	0.660889	Nude	g__Cutibacterium	NA	S4 domain protein	NA	NA	DNA-binding
UniRef90_UPI000BF930E8	6.50392	-1.26668	1.31816	-0.96094	0.336582	0.660889	Nude	g__Cutibacterium	NA	NA	NA	NA
UniRef90_W4TN67	4.95989	1.30958	1.36569	0.958916	0.337601	0.660889	Nude	g__Cutibacterium	Cytochrome bc1 complex Rieske iron-sulfur subunit	NA	NA	Iron-sulfur subunit of the cytochrome bc1 complex, an essential component of the respiratory electron transport chain required for ATP synthesis. The bc1 complex catalyzes the oxidation of menaquinol and the reduction of cytochrome c in the respiratory chain. The bc1 complex operates through a Q-cycle mechanism that couples electron transfer to generation of the proton gradient that drives ATP sy…	2Fe-2S;Cell membrane;Disulfide bond;Iron;Iron-sulfur;Membrane;Metal-binding;Reference proteome;Transmembrane;Transmembrane helix
UniRef90_W4TRL9	5.77922	1.3603	1.41178	0.963537	0.335278	0.660889	Nude	g__Cutibacterium	Transposase	NA	NA	NA	Reference proteome
UniRef90_W4U021	7.46774	1.5048	1.56941	0.95883	0.337644	0.660889	Nude	g__Cutibacterium	4Fe-4S Wbl-type domain-containing protein	NA	NA	NA	Reference proteome
UniRef90_W4U9Z7	38.125	-1.0643	1.99961	-0.532255	0.594549	0.664619	Balbc	g__Cutibacterium	NA	Dolichol-phosphate mannosyltransferase	NA	NA	Glycosyltransferase;Reference proteome;Transferase
UniRef90_W4TFS9	5.17505	1.30754	1.37781	0.948996	0.342622	0.667687	Nude	g__Cutibacterium	Phage associated protein	NA	NA	NA	Reference proteome
UniRef90_W4TUG7	6.20289	1.27374	1.33978	0.950711	0.341751	0.667687	Nude	g__Cutibacterium	NA	Aspartokinase	NA	NA	Kinase;Reference proteome;Transferase
UniRef90_W4UKW4	30.4899	1.76684	1.86142	0.949191	0.342524	0.667687	Nude	g__Cutibacterium	NA	Chorismate mutase I	NA	NA	Reference proteome
UniRef90_A0A3A8VXH8	6.82791	-1.30235	1.37664	-0.946033	0.344132	0.669648	Nude	g__Cutibacterium	NA	NA	NA	NA
UniRef90_W4TFI2	6.20955	1.35559	1.43493	0.944711	0.344806	0.669981	Nude	g__Cutibacterium	Ribonuclease BN	NA	NA	NA	Membrane;Reference proteome;Transmembrane;Transmembrane helix
UniRef90_W4TVX7	7.28798	1.30824	1.39012	0.941101	0.346653	0.672588	Nude	g__Cutibacterium	NA	Myo-inositol 2-dehydrogenase	NA	NA	Reference proteome
UniRef90_W4U3Z8	11.5	-0.847991	1.62831	-0.520781	0.60252	0.672743	Balbc	g__Cutibacterium	DUF2469 family protein	NA	NA	NA	Reference proteome
UniRef90_W4TXQ5	7	0.840059	1.61897	0.518886	0.60384	0.673433	Balbc	g__Cutibacterium	Cytochrome c oxidase subunit 3	NA	NA	NA	Reference proteome
UniRef90_W4UC82	5.71107	-1.21771	1.29927	-0.937228	0.348641	0.675461	Nude	g__Cutibacterium	NA	Hydrolase	NA	NA	Hydrolase;Reference proteome
UniRef90_W4TYD2	4.98054	1.27703	1.36608	0.934814	0.349884	0.676884	Nude	g__Cutibacterium	Mtd_N domain-containing protein	NA	NA	NA	Reference proteome
UniRef90_W4TFU8	8.375	0.866249	1.68941	0.512752	0.608125	0.677423	Balbc	g__Cutibacterium	DUF4190 domain-containing protein	NA	NA	NA	Membrane;Reference proteome;Transmembrane;Transmembrane helix
UniRef90_F9NSW0	5.60537	1.30512	1.40139	0.931301	0.351698	0.67842	Nude	g__Cutibacterium	Threonine synthase	NA	Amino-acid biosynthesis; L-threonine biosynthesis; L-threonine from L-aspartate: step 5/5	Catalyzes the gamma-elimination of phosphate from L-phosphohomoserine and the beta-addition of water to produce L-threonine	Amino-acid biosynthesis;Lyase;Pyridoxal phosphate;Threonine biosynthesis
UniRef90_W4UCF9	6.0854	-1.25633	1.3485	-0.931651	0.351517	0.67842	Nude	g__Cutibacterium	ABC transporter ATP-binding protein	NA	NA	NA	ATP-binding;Membrane;Nucleotide-binding;Reference proteome;Transmembrane;Transmembrane helix
UniRef90_W4ULI2	8.53727	-1.35478	1.45706	-0.929809	0.35247	0.678925	Nude	g__Cutibacterium	Racemase	NA	NA	NA	Reference proteome
UniRef90_E6DAT4	8.5	-0.736961	1.45044	-0.508097	0.611386	0.680264	Balbc	g__Cutibacterium	Response regulatory domain-containing protein	NA	NA	NA	Phosphoprotein
UniRef90_W4TEY1	7.5	0.833181	1.64756	0.505706	0.613063	0.681339	Balbc	g__Cutibacterium	Chitinase	NA	NA	NA	Reference proteome;Signal
UniRef90_W4TST1	5.1957	1.27661	1.37829	0.926228	0.354328	0.681517	Nude	g__Cutibacterium	NA	Lactam utilization protein LamB	NA	NA	Reference proteome
UniRef90_W4UD37	6.625	-0.741078	1.47492	-0.502454	0.615348	0.683086	Balbc	g__Cutibacterium	HTH cro/C1-type domain-containing protein	NA	NA	NA	Reference proteome
UniRef90_D1YAH8	8.80744	1.33623	1.44985	0.921636	0.356719	0.685126	Nude	g__Cutibacterium	DUF1534 domain-containing protein	NA	NA	NA
UniRef90_W4TTU2	8.125	-0.76053	1.52616	-0.498328	0.618253	0.685516	Balbc	g__Cutibacterium	NA	L-proline glycine betaine binding ABC transporter protein ProX	NA	NA	Reference proteome;Signal
UniRef90_W4U5T0	11.7631	-1.37458	1.49821	-0.917481	0.358891	0.688305	Nude	g__Cutibacterium	Transposase	NA	NA	NA	Reference proteome
UniRef90_A0A2B7IC51	7.12003	1.42189	1.55319	0.915463	0.359948	0.688461	Nude	g__Cutibacterium	NA	NA	NA	NA
UniRef90_W4TKT8	5.53244	-1.32372	1.44614	-0.915352	0.360007	0.688461	Nude	g__Cutibacterium	NA	Molybdopterin-guanine dinucleotide biosynthesis protein	NA	NA	Reference proteome
UniRef90_Q6A8K3	10.8837	-1.38738	1.51924	-0.91321	0.361132	0.688847	Nude	g__Cutibacterium	Adenine phosphoribosyltransferase	NA	Purine metabolism; AMP biosynthesis via salvage pathway; AMP from adenine: step 1/1	Catalyzes a salvage reaction resulting in the formation of AMP, that is energically less costly than de novo synthesis	Cytoplasm;Glycosyltransferase;Purine salvage;Transferase
UniRef90_W4U5E4	5.1749	-1.16807	1.27938	-0.912998	0.361244	0.688847	Nude	g__Cutibacterium	NA	Chromosome (Plasmid) partitioning protein ParA	NA	NA	Reference proteome
UniRef90_F9NSJ7	13.7801	-1.40184	1.5384	-0.911237	0.36217	0.689626	Nude	g__Cutibacterium	NA	Cobalt transport protein	NA	NA	Membrane;Transmembrane;Transmembrane helix
UniRef90_A0A3D8Z6S7	6.55929	1.32389	1.4555	0.909579	0.363045	0.690304	Nude	g__Cutibacterium	NA	NA	NA	NA
UniRef90_W4U691	2.875	0.611435	1.24685	0.490382	0.623863	0.690938	Balbc	g__Cutibacterium	NA	CoA-acylating propionaldehyde dehydrogenase	NA	NA	Oxidoreductase;Reference proteome
UniRef90_Q6A5N2	14.0601	-1.26423	1.39731	-0.904761	0.365592	0.693167	Nude	g__Cutibacterium	50S ribosomal protein L9	NA	NA	Binds to the 23S rRNA	Ribonucleoprotein;Ribosomal protein;RNA-binding;rRNA-binding
UniRef90_W4UAJ5	7.28535	1.34915	1.49036	0.90525	0.365333	0.693167	Nude	g__Cutibacterium	Protein of unassigned function	NA	NA	NA	Reference proteome
UniRef90_A0A2B7J2R5	11.125	-0.783861	1.61731	-0.484669	0.627911	0.694618	Balbc	g__Cutibacterium	Transmembrane protein	NA	NA	NA
UniRef90_W4TTU6	7.125	0.787592	1.62922	0.483416	0.628801	0.694799	Balbc	g__Cutibacterium	DUF378 domain-containing protein	NA	NA	NA	Membrane;Reference proteome;Transmembrane;Transmembrane helix
UniRef90_W4U5A1	41.5933	-1.66815	1.85495	-0.899295	0.368495	0.697677	Nude	g__Cutibacterium	DUF4331 domain-containing protein	NA	NA	NA	Reference proteome
UniRef90_W4TUH4	3.625	0.63743	1.34451	0.4741	0.635429	0.701314	Balbc	g__Cutibacterium	Phosphoglycerate kinase	NA	Carbohydrate degradation; glycolysis; pyruvate from D-glyceraldehyde 3-phosphate: step 2/5	NA	ATP-binding;Glycolysis;Kinase;Nucleotide-binding;Reference proteome;Transferase
UniRef90_A0A2B7J3F1	14.5	-0.782402	1.68659	-0.463897	0.642721	0.707732	Balbc	g__Cutibacterium	Secreted protein	NA	NA	NA
UniRef90_Q6AAB2	4.375	0.654504	1.41037	0.464064	0.642602	0.707732	Balbc	g__Cutibacterium	Outer membrane lipoprotein-sorting protein	NA	NA	NA	Signal
UniRef90_W4TWZ0	4.625	0.658963	1.42875	0.461215	0.644644	0.709035	Balbc	g__Cutibacterium	Integral membrane protein	NA	NA	NA	Membrane;Reference proteome;Transmembrane;Transmembrane helix
UniRef90_W4TZY4	7.5651	1.33107	1.50565	0.884055	0.376667	0.712136	Nude	g__Cutibacterium	Glyco_hydro_5_C domain-containing protein	NA	NA	NA	Reference proteome
UniRef90_A0A2B7IZF7	8.1808	-1.2543	1.42057	-0.882961	0.377257	0.71224	Nude	g__Cutibacterium	NA	Chloride channel protein	NA	NA	Membrane;Transmembrane;Transmembrane helix
UniRef90_Q6A6P4	15.375	-0.770822	1.7108	-0.450563	0.652304	0.716637	Balbc	g__Cutibacterium	50S ribosomal protein L30	NA	NA	NA	Ribonucleoprotein;Ribosomal protein
UniRef90_D4HEF3	6.25712	-1.16362	1.32963	-0.875143	0.381496	0.719223	Nude	g__Cutibacterium	NA	NA	NA	NA
UniRef90_W4TRX8	8.63113	-1.27985	1.47339	-0.868643	0.385043	0.724882	Nude	g__Cutibacterium	PqqD family protein	NA	NA	NA	Membrane;Reference proteome;Transmembrane;Transmembrane helix
UniRef90_A0A1N4U232	11.625	-0.706635	1.62856	-0.433902	0.664359	0.729045	Balbc	g__Cutibacterium	NA	NA	NA	NA
UniRef90_Q6A8A4	6.125	0.678072	1.57174	0.431414	0.666167	0.730193	Balbc	g__Cutibacterium	Transcriptional regulator WhiB	NA	NA	Acts as a transcriptional regulator. Probably redox-responsive. The apo- but not holo-form probably binds DNA	4Fe-4S;Cytoplasm;Disulfide bond;DNA-binding;Iron;Iron-sulfur;Metal-binding;Transcription;Transcription regulation
UniRef90_W4U7V2	8.75	0.736967	1.71275	0.430282	0.66699	0.730259	Balbc	g__Cutibacterium	NA	Ferrous iron transport protein B	NA	NA	Reference proteome
UniRef90_E4HI22	7.46434	-1.21542	1.41023	-0.861856	0.388767	0.730303	Nude	g__Cutibacterium	NA	Phosphotransferase system, EIIB	NA	NA	Kinase;Phosphotransferase system;Sugar transport;Transferase;Transport
UniRef90_F3P0M4	7.58843	-1.33193	1.54625	-0.861397	0.38902	0.730303	Nude	g__Cutibacterium	NA	Oxidoreductase, zinc-binding dehydrogenase family protein	NA	NA	Metal-binding;Oxidoreductase;Zinc
UniRef90_Q6A808	7.56891	-1.19464	1.3901	-0.859388	0.390126	0.731349	Nude	g__Cutibacterium	Peptide chain release factor 2	NA	NA	Peptide chain release factor 2 directs the termination of translation in response to the peptide chain termination codons UGA and UAA	Cytoplasm;Methylation;Protein biosynthesis
UniRef90_E6D7L8	27.417	1.58438	1.8467	0.857954	0.390918	0.731802	Nude	g__Cutibacterium	NA	Uncharacterized protein	NA	NA
UniRef90_UPI00094AF976	20.4733	1.50661	1.76144	0.855326	0.392371	0.73349	Nude	g__Cutibacterium	NA	NA	NA	NA
UniRef90_W4THZ5	24.1006	-1.49179	1.75075	-0.852087	0.394166	0.734783	Nude	g__Cutibacterium	NA	Uncharacterized protein	NA	NA	Reference proteome
UniRef90_W4U7U0	9.76911	-1.24953	1.46489	-0.852986	0.393667	0.734783	Nude	g__Cutibacterium	NA	Transcriptional repressor of DnaK operon	NA	NA	Coiled coil;Reference proteome
UniRef90_W4TS78	8.60784	-1.25231	1.47768	-0.847486	0.396724	0.737564	Nude	g__Cutibacterium	DUF2993 domain-containing protein	NA	NA	NA	Reference proteome
UniRef90_W4U3Y3	5.90316	1.19973	1.41576	0.847411	0.396766	0.737564	Nude	g__Cutibacterium	DUF58 domain-containing protein	NA	NA	NA	Membrane;Reference proteome;Transmembrane;Transmembrane helix
UniRef90_W4U1P3	7.125	0.68634	1.63428	0.419964	0.674512	0.737651	Balbc	g__Cutibacterium	NA	Permease	NA	NA	Membrane;Reference proteome;Transmembrane;Transmembrane helix
UniRef90_F3P3C4	11.2266	1.21925	1.4514	0.840055	0.400878	0.737698	Nude	g__Cutibacterium	NA	ABC transporter ATP-binding protein	NA	NA	ATP-binding;Nucleotide-binding
UniRef90_F3P3F5	9.8762	-1.25501	1.48687	-0.844064	0.398634	0.737698	Nude	g__Cutibacterium	NA	Succinate CoA transferase	NA	NA	Transferase
UniRef90_F3P4L8	7.10588	-1.17299	1.39105	-0.843242	0.399093	0.737698	Nude	g__Cutibacterium	ParB domain-containing protein	NA	NA	NA
UniRef90_Q6A7M3	16.7801	1.35436	1.61047	0.840968	0.400366	0.737698	Nude	g__Cutibacterium	Ribosome maturation factor RimP	NA	NA	Required for maturation of 30S ribosomal subunits	Cytoplasm;Ribosome biogenesis
UniRef90_W4TGC0	16.9469	1.25335	1.49324	0.839351	0.401272	0.737698	Nude	g__Cutibacterium	adenosylhomocysteine nucleosidase	NA	Amino-acid biosynthesis; L-methionine biosynthesis via salvage pathway; S-methyl-5-thio-alpha-D-ribose 1-phosphate from S-methyl-5'-thioadenosine (hydrolase route): step 1/2	NA	Amino-acid biosynthesis;Hydrolase;Methionine biosynthesis;Reference proteome
UniRef90_W4U5L9	9.70608	-1.23417	1.46099	-0.844749	0.398251	0.737698	Nude	g__Cutibacterium	NA	Thioredoxin	NA	NA	Disulfide bond;Redox-active center;Reference proteome
UniRef90_W4UAP3	5.06316	1.15471	1.36814	0.844003	0.398668	0.737698	Nude	g__Cutibacterium	NA	2-keto-3-deoxygluconate kinase	NA	NA	Kinase;Reference proteome;Transferase
UniRef90_W4UFW0	6.51218	1.22064	1.45229	0.840497	0.40063	0.737698	Nude	g__Cutibacterium	NA	Phosphoribosylaminoimidazole-succinocarboxamide synthase	NA	NA	ATP-binding;Ligase;Nucleotide-binding;Purine biosynthesis;Reference proteome
UniRef90_Q6A6M7	7.08523	-1.16538	1.39258	-0.836852	0.402676	0.739257	Nude	g__Cutibacterium	50S ribosomal protein L4	NA	NA	One of the primary rRNA binding proteins, this protein initially binds near the 5'-end of the 23S rRNA. It is important during the early stages of 50S assembly. It makes multiple contacts with different domains of the 23S rRNA in the assembled 50S subunit and ribosome (By similarity)	Ribonucleoprotein;Ribosomal protein;RNA-binding;rRNA-binding
UniRef90_W4UE16	10.75	0.669853	1.60832	0.416493	0.677049	0.739582	Balbc	g__Cutibacterium	Sod_Cu domain-containing protein	NA	NA	NA	Reference proteome
UniRef90_W4TX32	8.83638	1.19591	1.43405	0.833935	0.404318	0.741249	Nude	g__Cutibacterium	NA	Glycerol uptake facilitator protein	NA	NA	Membrane;Reference proteome;Transmembrane;Transmembrane helix;Transport
UniRef90_A0A1N4Z953	5.70865	1.16999	1.40465	0.832944	0.404877	0.741253	Nude	g__Cutibacterium	NA	NA	NA	NA
UniRef90_A0A2B7IXV8	10.8746	-1.24968	1.50312	-0.831394	0.405751	0.741833	Nude	g__Cutibacterium	NA	Uncharacterized protein	NA	NA
UniRef90_W4UBW3	6.625	-0.604068	1.46845	-0.411364	0.680806	0.742838	Balbc	g__Cutibacterium	NA	PTS system	NA	NA	Reference proteome
UniRef90_W4TWS3	8.375	0.693898	1.69788	0.408684	0.682771	0.744135	Balbc	g__Cutibacterium	Transmembrane protein	NA	NA	NA	Membrane;Reference proteome;Transmembrane;Transmembrane helix
UniRef90_A0A371N5K1	5.5	0.605722	1.48765	0.407167	0.683885	0.744503	Balbc	g__Cutibacterium	NA	Prephenate dehydratase	NA	NA
UniRef90_E6D766	4.5	0.576501	1.42178	0.405479	0.685125	0.745006	Balbc	g__Cutibacterium	Transmembrane protein	NA	NA	NA	Membrane;Transmembrane;Transmembrane helix
UniRef90_D1YA56	4	0.556394	1.3822	0.402543	0.687285	0.745661	Balbc	g__Cutibacterium	NA	CAAX amino terminal protease family protein	NA	NA	Hydrolase;Membrane;Protease;Transmembrane;Transmembrane helix
UniRef90_W4UCN7	4	0.556394	1.3822	0.402543	0.687285	0.745661	Balbc	g__Cutibacterium	NA	DNA helicase	NA	NA	ATP-binding;Helicase;Hydrolase;Nucleotide-binding;Reference proteome
UniRef90_W4U0L3	5.62458	-1.06627	1.2901	-0.8265	0.40852	0.745872	Nude	g__Cutibacterium	NA	Integral membrane protein	NA	NA	Membrane;Reference proteome;Transmembrane;Transmembrane helix
UniRef90_W4TWC6	3.75	0.544321	1.35949	0.400385	0.688873	0.746539	Balbc	g__Cutibacterium	NA	Galacto-N-biose-/lacto-N-biose I ABC transporter	NA	NA	Reference proteome;Signal
UniRef90_W4UFY9	5.18007	-1.04104	1.26513	-0.822867	0.410583	0.748612	Nude	g__Cutibacterium	NA	Collagen alpha 1(I) chain	NA	NA	Collagen;Reference proteome
UniRef90_A0A371N9R4	3.25	0.514573	1.30428	0.394526	0.693193	0.748679	Balbc	g__Cutibacterium	NA	NA	NA	NA
UniRef90_Q6A6X4	3.25	0.514573	1.30428	0.394526	0.693193	0.748679	Balbc	g__Cutibacterium	NA	Cardiolipin synthetase	NA	NA	Membrane;Transferase;Transmembrane;Transmembrane helix
UniRef90_UPI0001EF413D	3.25	0.514573	1.30428	0.394526	0.693193	0.748679	Balbc	g__Cutibacterium	NA	NA	NA	NA
UniRef90_Q6A8R7	3	0.495958	1.26963	0.390631	0.69607	0.749253	Balbc	g__Cutibacterium	Endonuclease NucS	NA	NA	Cleaves both 3' and 5' ssDNA extremities of branched DNA structures	Cytoplasm;DNA-binding;Endonuclease;Hydrolase;Nuclease
UniRef90_W4TMP8	6.625	0.573468	1.46622	0.391121	0.695708	0.749253	Balbc	g__Cutibacterium	YCII domain-containing protein	NA	NA	NA	Reference proteome
UniRef90_W4U479	6.5	0.625935	1.59924	0.391394	0.695506	0.749253	Balbc	g__Cutibacterium	DUF3046 domain-containing protein	NA	NA	NA	Reference proteome
UniRef90_W4UA36	5.51414	1.1386	1.3934	0.817138	0.41385	0.753535	Nude	g__Cutibacterium	NA	Phosphotriesterase like protein	NA	NA	Metal-binding;Reference proteome
UniRef90_A0A085B2W7	5.72931	1.14458	1.40538	0.81443	0.415399	0.755322	Nude	g__Cutibacterium	tryptophan synthase	NA	Amino-acid biosynthesis; L-tryptophan biosynthesis; L-tryptophan from chorismate: step 5/5	NA	Amino-acid biosynthesis;Aromatic amino acid biosynthesis;Tryptophan biosynthesis
UniRef90_W4TRK7	7.89159	1.28856	1.5857	0.812615	0.416439	0.756181	Nude	g__Cutibacterium	NA	Orotate phosphoribosyltransferase	NA	NA	Glycosyltransferase;Reference proteome;Transferase
UniRef90_W4U8V4	5.28782	1.1215	1.3822	0.811388	0.417143	0.756426	Nude	g__Cutibacterium	Secreted protein	NA	NA	NA	Reference proteome
UniRef90_Q6A5Z1	6.11359	-1.09889	1.35705	-0.809766	0.418075	0.757085	Nude	g__Cutibacterium	Isopentenyl-diphosphate Delta-isomerase	NA	Isoprenoid biosynthesis; dimethylallyl diphosphate biosynthesis; dimethylallyl diphosphate from isopentenyl diphosphate: step 1/1	Catalyzes the 1,3-allylic rearrangement of the homoallylic substrate isopentenyl (IPP) to its highly electrophilic allylic isomer, dimethylallyl diphosphate (DMAPP)	Cytoplasm;Isomerase;Isoprene biosynthesis;Magnesium;Manganese;Metal-binding
UniRef90_A0A371N6X9	7.40473	-1.13573	1.40763	-0.806838	0.41976	0.757331	Nude	g__Cutibacterium	NA	NA	NA	NA
UniRef90_W4TPJ6	5.39755	1.1219	1.38922	0.807575	0.419335	0.757331	Nude	g__Cutibacterium	Transposase	NA	NA	NA	Reference proteome
UniRef90_W4TV16	23.2204	1.44475	1.79385	0.805387	0.420597	0.757331	Nude	g__Cutibacterium	NA	Uncharacterized protein	NA	NA	Reference proteome
UniRef90_W4U9J9	15.4507	-1.28537	1.59575	-0.805499	0.420532	0.757331	Nude	g__Cutibacterium	AraC family transcriptional regulator	NA	NA	NA	Reference proteome
UniRef90_W4UAV1	13.2539	1.32193	1.64298	0.804591	0.421056	0.757331	Nude	g__Cutibacterium	DUF2919 family protein	NA	NA	NA	Membrane;Reference proteome;Transmembrane;Transmembrane helix
UniRef90_UPI0001EF2790	19.5	0.625937	1.65234	0.378818	0.704823	0.757823	Balbc	g__Cutibacterium	NA	NA	NA	NA
UniRef90_F9NW01	5.31964	1.1054	1.38195	0.799879	0.423781	0.761204	Nude	g__Cutibacterium	NA	KR domain protein	NA	NA
UniRef90_F9NWY6	7.76555	-1.12268	1.4191	-0.79112	0.428874	0.768333	Nude	g__Cutibacterium	NA	NADH dehydrogenase subunit M	NA	NA	Membrane;Oxidoreductase;Transmembrane;Transmembrane helix
UniRef90_W4UA43	19.9271	-1.34802	1.70405	-0.791068	0.428904	0.768333	Nude	g__Cutibacterium	DUF1540 domain-containing protein	NA	NA	NA	Reference proteome
UniRef90_W4U2M2	16.7308	1.34791	1.70655	0.789844	0.429619	0.768578	Nude	g__Cutibacterium	NA	Nucleoside diphosphate kinase	NA	NA	Kinase;Reference proteome;Transferase
UniRef90_Q6A5D2	6.49613	-1.09257	1.38786	-0.787239	0.431142	0.769854	Nude	g__Cutibacterium	Mannonate dehydratase	NA	Carbohydrate metabolism; pentose and glucuronate interconversion	Catalyzes the dehydration of D-mannonate	Iron;Lyase;Manganese
UniRef90_Q6A8F7	7.88092	1.19226	1.51562	0.786648	0.431488	0.769854	Nude	g__Cutibacterium	Cytidylate kinase	NA	NA	NA	ATP-binding;Cytoplasm;Kinase;Nucleotide-binding;Transferase
UniRef90_W4U3D8	8.9698	-1.12799	1.43777	-0.784543	0.432721	0.77102	Nude	g__Cutibacterium	Pseudouridine synthase	NA	NA	Responsible for synthesis of pseudouridine from uracil	Isomerase;Reference proteome
UniRef90_Q6A6L4	5.12513	1.07017	1.37004	0.781127	0.434728	0.773342	Nude	g__Cutibacterium	30S ribosomal protein S7	NA	NA	One of the primary rRNA binding proteins, it binds directly to 16S rRNA where it nucleates assembly of the head domain of the 30S subunit. Is located at the subunit interface close to the decoding center, probably blocks exit of the E-site tRNA	Ribonucleoprotein;Ribosomal protein;RNA-binding;rRNA-binding;tRNA-binding
UniRef90_W4UCM2	5.34029	1.07897	1.38268	0.780347	0.435187	0.773342	Nude	g__Cutibacterium	NA	Maltose/maltodextrin ABC transporter	NA	NA	Membrane;Reference proteome;Transmembrane;Transmembrane helix;Transport
UniRef90_Q6A8H5	5.625	-0.562591	1.57262	-0.35774	0.720538	0.773851	Balbc	g__Cutibacterium	DNA-directed RNA polymerase subunit omega	NA	NA	Promotes RNA polymerase assembly. Latches the N- and C-terminal regions of the beta' subunit thereby facilitating its interaction with the beta and alpha subunits	DNA-directed RNA polymerase;Nucleotidyltransferase;Transcription;Transferase
UniRef90_A0A371N6D4	13.2945	-1.23078	1.58832	-0.774899	0.4384	0.774317	Nude	g__Cutibacterium	NA	NA	NA	NA
UniRef90_Q6A812	7.56901	-1.08972	1.40553	-0.775304	0.43816	0.774317	Nude	g__Cutibacterium	N-acetyl-gamma-glutamyl-phosphate reductase	NA	Amino-acid biosynthesis; L-arginine biosynthesis; N(2)-acetyl-L-ornithine from L-glutamate: step 3/4	Catalyzes the NADPH-dependent reduction of N-acetyl-5-glutamyl phosphate to yield N-acetyl-L-glutamate 5-semialdehyde	Amino-acid biosynthesis;Arginine biosynthesis;Cytoplasm;NADP;Oxidoreductase
UniRef90_UPI000E2515AB	6.20094	1.10997	1.43109	0.775608	0.437981	0.774317	Nude	g__Cutibacterium	NA	NA	NA	NA
UniRef90_W4U622	6.77113	-1.05295	1.35954	-0.774485	0.438644	0.774317	Nude	g__Cutibacterium	nicotinate phosphoribosyltransferase	NA	Cofactor biosynthesis; NAD(+) biosynthesis; nicotinate D-ribonucleotide from nicotinate: step 1/1	NA	Glycosyltransferase;Ligase;Phosphoprotein;Pyridine nucleotide biosynthesis;Reference proteome;Transferase
UniRef90_W4U993	11.4168	1.21915	1.57169	0.775691	0.437932	0.774317	Nude	g__Cutibacterium	DhaL domain-containing protein	NA	NA	NA	Reference proteome
UniRef90_Q6AAQ1	6.125	0.560089	1.57736	0.355079	0.722531	0.775122	Balbc	g__Cutibacterium	NA	Uncharacterized protein	NA	NA
UniRef90_W4U457	12.6776	1.16449	1.51082	0.770771	0.440843	0.777168	Nude	g__Cutibacterium	NA	Regulatory protein	NA	NA	DNA-binding;Reference proteome
UniRef90_D4H965	4.625	0.502501	1.43279	0.350715	0.725803	0.777762	Balbc	g__Cutibacterium	NA	NA	NA	NA
UniRef90_W4U0M6	10.6493	-1.14717	1.49268	-0.76853	0.442172	0.778481	Nude	g__Cutibacterium	NA	Uncharacterized protein	NA	NA	Reference proteome
UniRef90_W4TVV6	15.75	0.599464	1.7198	0.348565	0.727416	0.778619	Balbc	g__Cutibacterium	NA	Alanine racemase	NA	NA	Isomerase;Reference proteome
UniRef90_W4U479	12.6355	-1.18225	1.54111	-0.767144	0.442996	0.7789	Nude	g__Cutibacterium	DUF3046 domain-containing protein	NA	NA	NA	Reference proteome
UniRef90_D1YD68	8.93169	-1.11333	1.45737	-0.763933	0.444907	0.781229	Nude	g__Cutibacterium	NA	Oxidoreductase, short chain dehydrogenase/reductase family protein	NA	NA
UniRef90_W4TZW0	24.0058	-1.34324	1.76252	-0.76211	0.445994	0.782106	Nude	g__Cutibacterium	NA	Uncharacterized protein	NA	NA	Reference proteome
UniRef90_W4U2A3	6.00643	1.0796	1.41985	0.760365	0.447036	0.782697	Nude	g__Cutibacterium	DUF948 domain-containing protein	NA	NA	NA	Membrane;Reference proteome;Transmembrane;Transmembrane helix
UniRef90_W4U5Y0	8.88931	-1.10196	1.45076	-0.759577	0.447507	0.782697	Nude	g__Cutibacterium	NA	Thiamine biosynthesis protein ThiS	NA	NA	Reference proteome
UniRef90_A0A3D8ZSS4	7.11022	-1.03693	1.36823	-0.757863	0.448533	0.783461	Nude	g__Cutibacterium	NA	NA	NA	NA
UniRef90_A0A371N759	7.875	0.507485	1.51561	0.334839	0.737747	0.788796	Balbc	g__Cutibacterium	NA	NA	NA	NA
UniRef90_W4TLP5	3.875	0.456858	1.37369	0.332578	0.739453	0.789739	Balbc	g__Cutibacterium	NA	Iron-sulfur cluster assembly ATPase protein SufC	NA	NA	ATP-binding;Nucleotide-binding;Reference proteome
UniRef90_Q6A819	6.64506	-1.00669	1.34484	-0.748558	0.454124	0.792187	Nude	g__Cutibacterium	Tnp_DDE_dom domain-containing protein	NA	NA	NA
UniRef90_A0A2B7I5W2	7.5	0.544322	1.66114	0.32768	0.743154	0.792294	Balbc	g__Cutibacterium	NA	Uncharacterized protein	NA	NA
UniRef90_W4TPJ6	4.125	-0.464666	1.42003	-0.327224	0.743499	0.792294	Balbc	g__Cutibacterium	Transposase	NA	NA	NA	Reference proteome
UniRef90_W4U4X3	7.37003	1.16549	1.56332	0.745525	0.455955	0.79434	Nude	g__Cutibacterium	NA	Thymidylate kinase	NA	NA	Kinase;Reference proteome;Transferase
UniRef90_W4TY38	6.11572	-1.09756	1.47787	-0.742663	0.457685	0.796313	Nude	g__Cutibacterium	NA	D-alanine-D-alanine ligase	NA	NA	Ligase;Reference proteome
UniRef90_W4TRX2	7.53322	1.1091	1.50006	0.739372	0.459681	0.798741	Nude	g__Cutibacterium	NA	Anti-sigma factor	NA	NA	Reference proteome
UniRef90_A0A371N9E9	24.297	-1.30274	1.76538	-0.737934	0.460555	0.79888	Nude	g__Cutibacterium	NA	NA	NA	NA
UniRef90_UPI0001EF2790	12.1445	-1.12241	1.52385	-0.736562	0.461389	0.79888	Nude	g__Cutibacterium	NA	NA	NA	NA
UniRef90_UPI00020DEE32	6.20162	-0.9785	1.32898	-0.736278	0.461562	0.79888	Nude	g__Cutibacterium	NA	NA	NA	NA
UniRef90_W4TWA7	6	0.495959	1.57147	0.315602	0.752304	0.800786	Balbc	g__Cutibacterium	NA	Ribose ABC transport system	NA	NA	Cell membrane;Membrane;Reference proteome;Transmembrane;Transmembrane helix
UniRef90_Q6A6V2	7.02867	-1.00308	1.37892	-0.727439	0.466957	0.807169	Nude	g__Cutibacterium	tRNA N6-adenosine threonylcarbamoyltransferase	NA	NA	Required for the formation of a threonylcarbamoyl group on adenosine at position 37 (t(6)A37) in tRNAs that read codons beginning with adenine. Is involved in the transfer of the threonylcarbamoyl moiety of threonylcarbamoyl-AMP (TC-AMP) to the N6 group of A37, together with TsaE and TsaB. TsaD likely plays a direct catalytic role in this reaction	Acyltransferase;Cytoplasm;Iron;Metal-binding;Transferase;tRNA processing
UniRef90_F3P4K3	10.125	0.486989	1.58872	0.30653	0.759201	0.807231	Balbc	g__Cutibacterium	CopG family transcriptional regulator	NA	NA	NA
UniRef90_D4HDD3	9.875	0.480628	1.58124	0.303957	0.761161	0.808417	Balbc	g__Cutibacterium	NA	NA	NA	NA
UniRef90_D4HBJ2	3.125	0.389043	1.29089	0.301376	0.763128	0.809609	Balbc	g__Cutibacterium	NA	NA	NA	NA
UniRef90_F9NWW7	15.0624	1.03484	1.43955	0.718862	0.472226	0.814161	Nude	g__Cutibacterium	NA	Dihydroxyacetone kinase, L subunit	NA	NA	Kinase;Transferase
UniRef90_W4TN78	4.97194	0.978237	1.35922	0.719704	0.471707	0.814161	Nude	g__Cutibacterium	Protein translocase subunit SecE	NA	NA	Essential subunit of the Sec protein translocation channel SecYEG. Clamps together the 2 halves of SecY. May contact the channel plug during translocation	Cell membrane;Membrane;Protein transport;Reference proteome;Translocation;Transmembrane;Transmembrane helix;Transport
UniRef90_W4ULX0	7.73298	1.08336	1.51083	0.717064	0.473335	0.815018	Nude	g__Cutibacterium	Secreted protein	NA	NA	NA	Reference proteome;Signal
UniRef90_A0A371N3C2	6.625	0.463948	1.61416	0.287425	0.773787	0.820009	Balbc	g__Cutibacterium	NA	NA	NA	NA
UniRef90_W4UCC4	9.86636	-1.04827	1.47421	-0.711071	0.47704	0.820337	Nude	g__Cutibacterium	Lipoprotein	NA	NA	NA	Membrane;Reference proteome;Transmembrane;Transmembrane helix
UniRef90_A0A2B7J311	8.09457	-1.011	1.4272	-0.708375	0.478713	0.821514	Nude	g__Cutibacterium	NA	NA	NA	NA
UniRef90_Q6A859	5.56687	-1.0265	1.4499	-0.707978	0.478959	0.821514	Nude	g__Cutibacterium	NA	Uncharacterized protein	NA	NA
UniRef90_A0A2B7J014	6.03793	-0.968494	1.37035	-0.706748	0.479723	0.821765	Nude	g__Cutibacterium	NA	Carbohydrate ABC transporter permease	NA	NA	Membrane;Transmembrane;Transmembrane helix;Transport
UniRef90_W4TX41	4.875	0.364998	1.29554	0.281734	0.778148	0.823719	Balbc	g__Cutibacterium	NA	Cardiolipin synthetase	NA	NA	Reference proteome
UniRef90_A0A2B7IQA9	11.0693	0.974753	1.38585	0.703362	0.48183	0.824313	Nude	g__Cutibacterium	Ribonucleoside-diphosphate reductase subunit beta	NA	Genetic information processing; DNA replication	Provides the precursors necessary for DNA synthesis. Catalyzes the biosynthesis of deoxyribonucleotides from the corresponding ribonucleotides	Deoxyribonucleotide synthesis;Iron;Metal-binding;Oxidoreductase
UniRef90_A0A2B7JFI3	6.125	0.441511	1.58246	0.279002	0.780243	0.824448	Balbc	g__Cutibacterium	NA	Alcohol dehydrogenase	NA	NA
UniRef90_W4U1R0	8.25	0.473933	1.70117	0.278593	0.780558	0.824448	Balbc	g__Cutibacterium	NA	Uncharacterized protein	NA	NA	Reference proteome
UniRef90_A0A3D8Z2Z4	8	0.465665	1.68957	0.275612	0.782846	0.825954	Balbc	g__Cutibacterium	NA	NA	NA	NA
UniRef90_Q6A7V2	5.875	0.428844	1.56553	0.273929	0.784139	0.826408	Balbc	g__Cutibacterium	50S ribosomal protein L35	NA	NA	NA	Ribonucleoprotein;Ribosomal protein
UniRef90_U7J940	5.625	0.415039	1.54734	0.268226	0.788525	0.828297	Balbc	g__Cutibacterium	NA	NA	NA	NA
UniRef90_U7M9C4	7.625	-0.407421	1.51754	-0.268475	0.788334	0.828297	Balbc	g__Cutibacterium	NA	NA	NA	NA
UniRef90_U7M9L0	5.375	0.399932	1.48508	0.269299	0.787699	0.828297	Balbc	g__Cutibacterium	NA	NA	NA	NA
UniRef90_W4UEV9	19.25	0.473935	1.81047	0.261774	0.793496	0.832605	Balbc	g__Cutibacterium	HNH endonuclease	NA	NA	NA	Reference proteome
UniRef90_H9ZMN5	8.031	1.04859	1.51305	0.69303	0.488291	0.833224	Nude	g__Cutibacterium	Helix-turn-helix DNA binding protein	NA	NA	NA
UniRef90_U7MC52	6.50154	-0.942888	1.35978	-0.693409	0.488053	0.833224	Nude	g__Cutibacterium	NA	NA	NA	NA
UniRef90_W4TPU5	8.375	-0.394275	1.53608	-0.256676	0.797429	0.835817	Balbc	g__Cutibacterium	NA	Uncharacterized protein Q1 colocalized with Q	NA	NA	Reference proteome
UniRef90_A0A2B7IDM0	4.875	0.364998	1.45366	0.251089	0.801745	0.83787	Balbc	g__Cutibacterium	NA	Transporter	NA	NA
UniRef90_D4H9L0	4.875	0.364998	1.45366	0.251089	0.801745	0.83787	Balbc	g__Cutibacterium	NA	NA	NA	NA
UniRef90_F9NWW7	3.5	-0.341035	1.36009	-0.250745	0.802011	0.83787	Balbc	g__Cutibacterium	NA	Dihydroxyacetone kinase, L subunit	NA	NA	Kinase;Transferase
UniRef90_A0A3A8VWB0	5.125	-0.369947	1.48601	-0.248953	0.803397	0.838403	Balbc	g__Cutibacterium	NA	NA	NA	NA
UniRef90_Q6AAB2	8.09046	-0.976425	1.42094	-0.687169	0.491976	0.838438	Nude	g__Cutibacterium	Outer membrane lipoprotein-sorting protein	NA	NA	NA	Signal
UniRef90_W4U9W5	5.95504	-0.948152	1.38341	-0.685373	0.493109	0.839293	Nude	g__Cutibacterium	Adenylosuccinate synthetase	NA	Purine metabolism; AMP biosynthesis via de novo pathway; AMP from IMP: step 1/2	Plays an important role in the de novo pathway of purine nucleotide biosynthesis. Catalyzes the first committed step in the biosynthesis of AMP from IMP	Cytoplasm;GTP-binding;Ligase;Magnesium;Metal-binding;Nucleotide-binding;Purine biosynthesis;Reference proteome
UniRef90_W4UE57	9.125	0.379415	1.559	0.243372	0.807718	0.841995	Balbc	g__Cutibacterium	NA	Dihydroorotase	NA	NA	Reference proteome
UniRef90_W4U6M7	12.789	-1.06404	1.56132	-0.681502	0.495554	0.842379	Nude	g__Cutibacterium	Ribonuclease VapC	NA	NA	Toxic component of a toxin-antitoxin (TA) system. An RNase	Hydrolase;Magnesium;Metal-binding;Nuclease;Reference proteome;Toxin;Toxin-antitoxin system
UniRef90_A0A2B7JVN9	7.71112	-0.972025	1.43169	-0.678938	0.497177	0.842605	Nude	g__Cutibacterium	NA	ABC transporter ATP-binding protein	NA	NA	ATP-binding;Nucleotide-binding
UniRef90_F3NXL9	7.98498	-1.06187	1.56837	-0.677058	0.498369	0.842605	Nude	g__Cutibacterium	NA	Alkaline shock protein 23	NA	NA
UniRef90_W4TPV5	5.21533	-0.97057	1.43326	-0.677176	0.498294	0.842605	Nude	g__Cutibacterium	DUF222 domain-containing protein	NA	NA	NA	Reference proteome
UniRef90_W4U4Q8	5.0419	-0.870849	1.28767	-0.676296	0.498852	0.842605	Nude	g__Cutibacterium	NA	Xaa-Pro aminopeptidase	NA	NA	Aminopeptidase;Hydrolase;Manganese;Protease;Reference proteome
UniRef90_W4U9I7	8.53082	1.03504	1.5236	0.679337	0.496924	0.842605	Nude	g__Cutibacterium	NA	NADPH-dependent mycothiol reductase Mtr	NA	NA	Membrane;Reference proteome;Transmembrane;Transmembrane helix
UniRef90_A0A2B7JSG4	12.25	-0.374923	1.55984	-0.240359	0.810052	0.842605	Balbc	g__Cutibacterium	DUF5753 domain-containing protein	NA	NA	NA
UniRef90_D1YC10	3.5	0.321929	1.33944	0.240346	0.810062	0.842605	Balbc	g__Cutibacterium	NA	Transcriptional regulator, MarR family	NA	NA
UniRef90_E4HMG2	5.67939	0.94449	1.39972	0.674772	0.499821	0.84317	Nude	g__Cutibacterium	DUF3145 domain-containing protein	NA	NA	NA
UniRef90_E6D7V0	5.23206	-0.962437	1.43457	-0.670888	0.502292	0.846266	Nude	g__Cutibacterium	AXE1 domain-containing protein	NA	NA	NA
UniRef90_A0A1B9VS19	6.375	0.338418	1.45405	0.232742	0.815962	0.847822	Balbc	g__Cutibacterium	NA	DNA starvation/stationary phase protection protein	NA	NA
UniRef90_W4U5T9	8.25	0.385495	1.70429	0.226191	0.821053	0.852187	Balbc	g__Cutibacterium	Transmembrane protein	NA	NA	NA	Cell membrane;Membrane;Reference proteome;Transmembrane;Transmembrane helix
UniRef90_A0A2B7ICN5	10.1552	-0.997907	1.50958	-0.66105	0.508581	0.855778	Nude	g__Cutibacterium	NA	Uncharacterized protein	NA	NA
UniRef90_E6D6T7	6.625	0.353639	1.61834	0.21852	0.827024	0.857456	Balbc	g__Cutibacterium	Transposase	NA	NA	NA
UniRef90_W4UKW4	7.75	0.362572	1.68086	0.215707	0.829216	0.858799	Balbc	g__Cutibacterium	NA	Chorismate mutase I	NA	NA	Reference proteome
UniRef90_A0A085B5I6	6.58843	-0.973097	1.5049	-0.646619	0.517878	0.86597	Nude	g__Cutibacterium	Lipoprotein	NA	NA	NA	Signal
UniRef90_A0A2B7ICP6	7.55349	0.973046	1.50185	0.647897	0.517052	0.86597	Nude	g__Cutibacterium	Transposase	NA	NA	NA
UniRef90_A0A2B7JFL7	9.35985	0.974986	1.51021	0.645596	0.518541	0.86597	Nude	g__Cutibacterium	NA	Uncharacterized protein	NA	NA
UniRef90_A0A2W5CND1	17.6267	1.0463	1.61036	0.649729	0.515867	0.86597	Nude	g__Cutibacterium	NA	NA	NA	NA
UniRef90_W4TGD5	5.16802	-0.832732	1.2882	-0.646432	0.518	0.86597	Nude	g__Cutibacterium	phosphoglucomutase (alpha-D-glucose-1,6-bisphosphate-dependent)	NA	NA	NA	Isomerase;Magnesium;Metal-binding;Reference proteome
UniRef90_W4U9J1	6.25941	0.842202	1.30142	0.647139	0.517542	0.86597	Nude	g__Cutibacterium	DNA-(apurinic or apyrimidinic site) lyase	NA	NA	NA	DNA damage;DNA repair;DNA-binding;Glycosidase;Hydrolase;Lyase;Multifunctional enzyme;Reference proteome
UniRef90_A0A085B0L0	7.25	0.33643	1.65547	0.203223	0.838961	0.867953	Balbc	g__Cutibacterium	NA	Acetolactate synthase 1 catalytic subunit	NA	NA	Transferase
UniRef90_W4U0C1	5.7207	0.900141	1.40146	0.642286	0.520687	0.868465	Nude	g__Cutibacterium	NA	Imidazoleglycerol-phosphate dehydratase	Amino-acid biosynthesis; L-histidine biosynthesis; L-histidine from 5-phospho-alpha-D-ribose 1-diphosphate: step 6/9	NA	Amino-acid biosynthesis;Histidine biosynthesis;Lyase;Reference proteome
UniRef90_W4U244	8.39734	0.918168	1.43558	0.639581	0.522445	0.870306	Nude	g__Cutibacterium	NA	PTS system	NA	NA	Kinase;Phosphotransferase system;Reference proteome;Sugar transport;Transferase;Transport
UniRef90_W4ULC6	3.75	-0.263032	1.38223	-0.190296	0.849077	0.877472	Balbc	g__Cutibacterium	Transmembrane protein	NA	NA	NA	Membrane;Reference proteome;Transmembrane;Transmembrane helix
UniRef90_W4U967	6.5	-0.304851	1.62728	-0.187338	0.851396	0.878919	Balbc	g__Cutibacterium	CBS domain-containing protein	NA	NA	NA	Reference proteome
UniRef90_S3YAI5	5.5299	-0.831329	1.31998	-0.629803	0.528823	0.879666	Nude	g__Cutibacterium	NA	NA	NA	NA
UniRef90_W4U454	9.70154	0.889286	1.41394	0.628944	0.529386	0.879666	Nude	g__Cutibacterium	NA	16S rRNA processing protein RimM	NA	NA	Reference proteome
UniRef90_W4U705	7.79388	0.99064	1.5809	0.626631	0.530901	0.881084	Nude	g__Cutibacterium	NA	Ferrous iron transport protein B	NA	NA	Membrane;Reference proteome;Transmembrane;Transmembrane helix
UniRef90_W4U0Z6	9.10512	-0.948555	1.51793	-0.624901	0.532036	0.881868	Nude	g__Cutibacterium	Secreted protein	NA	NA	NA	Reference proteome
UniRef90_F9NSE2	10.7534	-0.945642	1.52484	-0.62016	0.535153	0.88593	Nude	g__Cutibacterium	NA	Toxin-antitoxin system, toxin component, HicA family	NA	NA
UniRef90_W4U8B7	7.375	0.293361	1.66366	0.176334	0.860031	0.886878	Balbc	g__Cutibacterium	NA	Uncharacterized protein	NA	NA	Reference proteome
UniRef90_W4U987	6.46343	-0.921212	1.49914	-0.614495	0.538888	0.889901	Nude	g__Cutibacterium	NA	Transport ATP-binding protein CydD	NA	NA	ATP-binding;Membrane;Nucleotide-binding;Reference proteome;Signal;Transmembrane;Transmembrane helix
UniRef90_W4U9Q8	5.78318	-0.796146	1.29465	-0.61495	0.538588	0.889901	Nude	g__Cutibacterium	NA	Preprotein translocase subunit SecE	NA	NA	Reference proteome
UniRef90_W4U133	5.42343	-0.787577	1.284	-0.613379	0.539626	0.890015	Nude	g__Cutibacterium	Magnesium transporter	NA	NA	NA	Reference proteome
UniRef90_W4TLF8	5.25	-0.263032	1.53857	-0.170958	0.864257	0.890277	Balbc	g__Cutibacterium	Ferritin	NA	NA	Iron-storage protein	Cytoplasm;Iron;Iron storage;Metal-binding;Reference proteome
UniRef90_UPI00025510DC	6.45315	0.88413	1.44455	0.612045	0.540508	0.890367	Nude	g__Cutibacterium	NA	NA	NA	NA
UniRef90_A0A371N6V8	9.36373	-0.892397	1.46921	-0.607398	0.543587	0.89172	Nude	g__Cutibacterium	NA	NA	NA	NA
UniRef90_W4TQW1	5.61922	-0.796706	1.31098	-0.607719	0.543374	0.89172	Nude	g__Cutibacterium	NA	Alpha,alpha-trehalose-phosphate synthase	NA	NA	Reference proteome
UniRef90_W4U370	19.8229	-1.04024	1.71378	-0.606985	0.543861	0.89172	Nude	g__Cutibacterium	NA	Uncharacterized protein	NA	NA	Reference proteome
UniRef90_W4UAZ9	5.09587	0.827247	1.36338	0.606761	0.544009	0.89172	Nude	g__Cutibacterium	NA	DNA-binding response regulator	NA	NA	DNA-binding;Phosphoprotein;Reference proteome
UniRef90_W4TV17	8.03383	-0.951411	1.57252	-0.605022	0.545165	0.892514	Nude	g__Cutibacterium	NA	Integral membrane protein TerC	NA	NA	Membrane;Reference proteome;Transmembrane;Transmembrane helix
UniRef90_W4UIU1	5.71908	-0.772506	1.28467	-0.601327	0.547622	0.895437	Nude	g__Cutibacterium	DUF3566 domain-containing protein	NA	NA	NA	Membrane;Reference proteome;Transmembrane;Transmembrane helix
UniRef90_U7MC06	7.18613	-0.914479	1.53621	-0.595284	0.551653	0.897168	Nude	g__Cutibacterium	NA	NA	NA	NA
UniRef90_UPI0009393037	6.71866	0.863753	1.4591	0.591975	0.553867	0.897168	Nude	g__Cutibacterium	NA	NA	NA	NA
UniRef90_UPI0009E09687	24.1814	1.00923	1.69005	0.59716	0.5504	0.897168	Nude	g__Cutibacterium	NA	NA	NA	NA
UniRef90_W4TQJ6	6.31843	-0.887946	1.49414	-0.594287	0.55232	0.897168	Nude	g__Cutibacterium	NA	Adenosylmethionine-8-amino-7-oxononanoate aminotransferase	NA	NA	Aminotransferase;Pyridoxal phosphate;Reference proteome;Transferase
UniRef90_W4TU88	14.5864	-0.998159	1.68703	-0.591667	0.554074	0.897168	Nude	g__Cutibacterium	NA	Cell division protein FtsQ	NA	NA	Cell cycle;Cell division;Reference proteome
UniRef90_W4U168	6.76159	-0.903405	1.51737	-0.595373	0.551594	0.897168	Nude	g__Cutibacterium	NA	Deoxyribonucleoside regulator DeoR	NA	NA	Reference proteome
UniRef90_W4UI98	5.34705	0.819756	1.38101	0.593591	0.552786	0.897168	Nude	g__Cutibacterium	Toxin-antitoxin system HicB family antitoxin	NA	NA	NA	Reference proteome
UniRef90_W4UKG9	8.4371	-0.848671	1.43321	-0.592147	0.553752	0.897168	Nude	g__Cutibacterium	NA	Heat shock protein 60 family chaperone GroEL	NA	NA	Reference proteome;Stress response
UniRef90_W4THS8	4.25	0.222393	1.41164	0.157543	0.874817	0.899222	Balbc	g__Cutibacterium	NA	PTS system	NA	NA	Membrane;Reference proteome;Transmembrane;Transmembrane helix
UniRef90_W4TV33	4.25	0.222393	1.41164	0.157543	0.874817	0.899222	Balbc	g__Cutibacterium	NA	Alpha-ribazole-5'-phosphate phosphatase	NA	NA	Reference proteome
UniRef90_W4TXA7	8.03497	-0.833704	1.42126	-0.586595	0.557476	0.90158	Nude	g__Cutibacterium	DNA replication and repair protein RecF	NA	NA	The RecF protein is involved in DNA metabolism; it is required for DNA replication and normal SOS inducibility. RecF binds preferentially to single-stranded, linear DNA. It also seems to bind ATP	ATP-binding;Cytoplasm;DNA damage;DNA repair;DNA replication;DNA-binding;Nucleotide-binding;Reference proteome;SOS response
UniRef90_A0A3A8W8X4	6.25	-0.219963	1.4503	-0.151667	0.87945	0.903015	Balbc	g__Cutibacterium	NA	NA	NA	NA
UniRef90_W4UGV7	7.27202	-0.814926	1.39537	-0.58402	0.559207	0.903282	Nude	g__Cutibacterium	NA	Histidinol-phosphatase	NA	NA	Magnesium;Metal-binding;Reference proteome
UniRef90_D1YFE9	13.4096	0.888912	1.52475	0.58299	0.5599	0.903305	Nude	g__Cutibacterium	Hydrolase_4 domain-containing protein	NA	NA	NA
UniRef90_Q6A7Z9	6.625	0.242203	1.62208	0.149316	0.881304	0.90395	Balbc	g__Cutibacterium	NA	3-isopropylmalate dehydratase large subunit	NA	NA	Iron;Iron-sulfur;Lyase;Metal-binding
UniRef90_W4TRR3	4.875	0.213405	1.45722	0.146447	0.883569	0.904336	Balbc	g__Cutibacterium	NA	Histidinol-phosphate aminotransferase	NA	NA	Aminotransferase;Reference proteome;Transferase
UniRef90_W4UAP0	446.125	0.330899	2.24736	0.147239	0.882943	0.904336	Balbc	g__Cutibacterium	NA	ABC transporter	NA	NA	Reference proteome
UniRef90_W4U4Z7	6.33843	-0.867386	1.49329	-0.580855	0.561338	0.904529	Nude	g__Cutibacterium	NA	Dihydrolipoamide acyltransferase	NA	NA	Acyltransferase;Reference proteome;Transferase
UniRef90_A0A3A8VUV1	7.625	0.210899	1.50932	0.139731	0.888873	0.906866	Balbc	g__Cutibacterium	NA	NA	NA	NA
UniRef90_W4U5M6	4.75	-0.206449	1.45825	-0.141573	0.887418	0.906866	Balbc	g__Cutibacterium	Class I SAM-dependent methyltransferase	NA	NA	NA	Reference proteome
UniRef90_W4U743	4	-0.195918	1.40221	-0.139721	0.88888	0.906866	Balbc	g__Cutibacterium	NA	Ribose 5-phosphate isomerase B	NA	NA	Isomerase;Reference proteome
UniRef90_W4TRZ0	3.625	-0.189032	1.36778	-0.138204	0.890079	0.907123	Balbc	g__Cutibacterium	NA	Acetyltransferase family protein	NA	NA	Reference proteome;Transferase
UniRef90_W4UA46	6.25	-0.219962	1.61003	-0.13662	0.891331	0.907434	Balbc	g__Cutibacterium	NA	DedA protein	NA	NA	Membrane;Reference proteome;Transmembrane;Transmembrane helix
UniRef90_E4HPF2	7.28132	0.85746	1.48859	0.576021	0.564601	0.908687	Nude	g__Cutibacterium	TFIIB-type domain-containing protein	NA	NA	NA
UniRef90_W4TYQ3	5.43568	-0.749006	1.30442	-0.574208	0.565827	0.909561	Nude	g__Cutibacterium	DinB_2 domain-containing protein	NA	NA	NA	Reference proteome
UniRef90_A0A371N874	9.5	-0.206447	1.57216	-0.131315	0.895526	0.910737	Balbc	g__Cutibacterium	NA	NA	NA	NA
UniRef90_U7JJN6	6.31869	-0.773697	1.359	-0.569314	0.569143	0.913787	Nude	g__Cutibacterium	NA	NA	NA	NA
UniRef90_Q6A5L3	12.8828	0.843223	1.49271	0.564896	0.572145	0.9175	Nude	g__Cutibacterium	Putative 3-methyladenine DNA glycosylase	NA	NA	NA	DNA damage;DNA repair;Hydrolase
UniRef90_W4U3C8	14.375	0.204095	1.70459	0.119733	0.904695	0.919085	Balbc	g__Cutibacterium	NA	DNA polymerase I	NA	NA	Reference proteome
UniRef90_A0A134C920	1.49394	-0.178324	1.50909	-0.118166	0.905936	0.921772	Nude	g__Veillonella	30S ribosomal protein S18	NA	NA	Binds as a heterodimer with protein S6 to the central domain of the 16S rRNA, where it helps stabilize the platform of the 30S subunit	Ribonucleoprotein;Ribosomal protein;RNA-binding;rRNA-binding
UniRef90_D1YP03	1.50488	-0.147865	1.50572	-0.0982024	0.921772	0.921772	Nude	g__Veillonella	NA	Uncharacterized protein	NA	NA
UniRef90_T0STR3	1.64719	0.176253	1.48746	0.118493	0.905677	0.921772	Nude	g__Veillonella	NA	Uncharacterized protein	NA	NA
UniRef90_A0A1N4YDI5	5.49072	-0.80538	1.44854	-0.555993	0.578216	0.922674	Nude	g__Cutibacterium	NA	NA	NA	NA
UniRef90_A0A371N6W9	5.27322	-0.797967	1.43827	-0.55481	0.579025	0.922674	Nude	g__Cutibacterium	NA	NA	NA	NA
UniRef90_E6D866	4.93868	-0.705055	1.2728	-0.553941	0.579619	0.922674	Nude	g__Cutibacterium	NA	Phosphate transport system regulatory protein PhoU	NA	NA	Phosphate transport;Transport
UniRef90_F9NUX0	7.27233	0.859858	1.55758	0.552046	0.580917	0.922674	Nude	g__Cutibacterium	NA	Heavy metal-associated domain protein	NA	NA
UniRef90_G4CUD4	9.07825	-0.825384	1.49458	-0.552252	0.580776	0.922674	Nude	g__Cutibacterium	Disulfide bond formation protein B	NA	NA	NA	Membrane;Reference proteome;Transmembrane;Transmembrane helix
UniRef90_Q6AAU3	7.1894	-0.781235	1.39883	-0.558491	0.576509	0.922674	Nude	g__Cutibacterium	Serine hydroxymethyltransferase	NA	One-carbon metabolism; tetrahydrofolate interconversion	Catalyzes the reversible interconversion of serine and glycine with tetrahydrofolate (THF) serving as the one-carbon carrier. This reaction serves as the major source of one-carbon groups required for the biosynthesis of purines, thymidylate, methionine, and other important biomolecules. Also exhibits THF-independent aldolase activity toward beta-hydroxyamino acids, producing glycine and aldehyde…	Amino-acid biosynthesis;Cytoplasm;One-carbon metabolism;Pyridoxal phosphate;Transferase
UniRef90_W4U1F6	6.6443	0.78582	1.41377	0.555832	0.578325	0.922674	Nude	g__Cutibacterium	NA	ABC transporter permease protein	NA	NA	Membrane;Reference proteome;Transmembrane;Transmembrane helix;Transport
UniRef90_W4ULD8	7.78383	-0.86493	1.56397	-0.553034	0.58024	0.922674	Nude	g__Cutibacterium	NA	Nucleoside ABC transporter	NA	NA	Membrane;Reference proteome;Transmembrane;Transmembrane helix
UniRef90_G4CZV8	6.40473	-0.745411	1.36069	-0.54782	0.583816	0.926172	Nude	g__Cutibacterium	NA	3-oxoacyl-[acyl-carrier-protein] synthase II	NA	NA	Acyltransferase;Reference proteome;Transferase
UniRef90_Q6A9N9	10.3255	0.861933	1.57808	0.54619	0.584936	0.926844	Nude	g__Cutibacterium	Putative fluoride ion transporter CrcB 2	NA	NA	Important for reducing fluoride concentration in the cell, thus reducing its toxicity	Cell membrane;Membrane;Transmembrane;Transmembrane helix;Transport
UniRef90_W4TTB5	8.29868	0.753474	1.38259	0.544974	0.585771	0.927065	Nude	g__Cutibacterium	Signal peptidase I	NA	NA	NA	Hydrolase;Membrane;Protease;Reference proteome;Transmembrane;Transmembrane helix
UniRef90_W4TLG6	7.34328	0.808727	1.49131	0.542292	0.587618	0.928882	Nude	g__Cutibacterium	Secreted protein	NA	NA	NA	Reference proteome
UniRef90_U7MA84	6.4058	-0.74279	1.37785	-0.539094	0.589822	0.930158	Nude	g__Cutibacterium	NA	NA	NA	NA
UniRef90_W4U750	7.8533	-0.771787	1.42906	-0.540064	0.589153	0.930158	Nude	g__Cutibacterium	NA	Catalyzes the cleavage of p-aminobenzoyl-glutamate to p-aminobenzoate and glutamate	NA	NA	Reference proteome
UniRef90_Q6AAU8	9.39469	0.812227	1.51209	0.537156	0.59116	0.931165	Nude	g__Cutibacterium	2,3-bisphosphoglycerate-dependent phosphoglycerate mutase	NA	Carbohydrate degradation; glycolysis; pyruvate from D-glyceraldehyde 3-phosphate: step 3/5	Catalyzes the interconversion of 2-phosphoglycerate and 3-phosphoglycerate	Gluconeogenesis;Glycolysis;Isomerase
UniRef90_W4ULX9	4.625	-0.147555	1.44833	-0.101879	0.918853	0.93248	Balbc	g__Cutibacterium	N5-carboxyaminoimidazole ribonucleotide mutase	NA	Purine metabolism; IMP biosynthesis via de novo pathway; 5-amino-1-(5-phospho-D-ribosyl)imidazole-4-carboxylate from 5-amino-1-(5-phospho-D-ribosyl)imidazole (N5-CAIR route): step 2/2	Catalyzes the conversion of N5-carboxyaminoimidazole ribonucleotide (N5-CAIR) to 4-carboxy-5-aminoimidazole ribonucleotide (CAIR)	Isomerase;Purine biosynthesis;Reference proteome
UniRef90_A0A2B7IH43	15.7889	0.83817	1.57814	0.531112	0.595341	0.934273	Nude	g__Cutibacterium	NA	Succinate dehydrogenase	NA	NA
UniRef90_A0A2C6LK01	14.8606	0.800824	1.53747	0.520873	0.602455	0.934273	Nude	g__Cutibacterium	NA	Uncharacterized protein	NA	NA
UniRef90_A0A371NBC1	11.3017	-0.819586	1.57612	-0.520002	0.603062	0.934273	Nude	g__Cutibacterium	NA	NA	NA	NA
UniRef90_D4HBJ9	8.57867	-0.761757	1.47435	-0.516675	0.605383	0.934273	Nude	g__Cutibacterium	NA	NA	NA	NA
UniRef90_D4HCB5	21.9441	0.900269	1.72382	0.522252	0.601495	0.934273	Nude	g__Cutibacterium	NA	NA	NA	NA
UniRef90_F9NW82	7.23498	-0.793611	1.54064	-0.515118	0.60647	0.934273	Nude	g__Cutibacterium	NA	SNARE-like domain protein	NA	NA	Membrane;Transmembrane;Transmembrane helix
UniRef90_F9NWJ2	7.23498	-0.793611	1.54064	-0.515118	0.60647	0.934273	Nude	g__Cutibacterium	NA	Transcriptional regulator, AsnC family	NA	NA	DNA-binding;Transcription;Transcription regulation
UniRef90_Q6A7Y8	8.26474	-0.734167	1.41028	-0.520583	0.602657	0.934273	Nude	g__Cutibacterium	Imidazole glycerol phosphate synthase subunit HisF	NA	Amino-acid biosynthesis; L-histidine biosynthesis; L-histidine from 5-phospho-alpha-D-ribose 1-diphosphate: step 5/9	IGPS catalyzes the conversion of PRFAR and glutamine to IGP, AICAR and glutamate. The HisF subunit catalyzes the cyclization activity that produces IGP and AICAR from PRFAR using the ammonia provided by the HisH subunit	Amino-acid biosynthesis;Cytoplasm;Histidine biosynthesis;Lyase
UniRef90_UPI00093AA54E	5.01895	-0.675485	1.26742	-0.53296	0.594061	0.934273	Nude	g__Cutibacterium	NA	NA	NA	NA
UniRef90_W4TPF4	6.68293	-0.714553	1.38036	-0.517657	0.604698	0.934273	Nude	g__Cutibacterium	NA	ATPase	NA	NA	ATP-binding;Magnesium;Metal-binding;Nucleotide-binding;Reference proteome;Toxin-antitoxin system
UniRef90_W4TR59	5.2158	-0.672492	1.28034	-0.525243	0.599414	0.934273	Nude	g__Cutibacterium	NA	Membrane spanning protein	NA	NA	Membrane;Reference proteome;Transmembrane;Transmembrane helix
UniRef90_W4TRW9	5.98195	-0.706297	1.35299	-0.522025	0.601653	0.934273	Nude	g__Cutibacterium	NA	3-dehydroquinate synthase	NA	NA	Lyase;Reference proteome
UniRef90_W4TS14	6.17303	-0.705977	1.3541	-0.521362	0.602114	0.934273	Nude	g__Cutibacterium	NA	4'-phosphopantetheinyl transferase family protein	NA	NA	Reference proteome;Transferase
UniRef90_W4U4Y2	32.9445	0.920674	1.75433	0.5248	0.599722	0.934273	Nude	g__Cutibacterium	NA	Ribosomal-protein-S5p-alanine acetyltransferase	NA	NA	Reference proteome;Transferase
UniRef90_W4U5Q5	6.30039	-0.698542	1.35307	-0.516266	0.605669	0.934273	Nude	g__Cutibacterium	NA	GTP-binding protein HflX	NA	NA	GTP-binding;Magnesium;Metal-binding;Nucleotide-binding;Reference proteome
UniRef90_W4U7S0	10.8442	-0.813543	1.54214	-0.52754	0.597818	0.934273	Nude	g__Cutibacterium	Voltage gated chloride channel family protein	NA	NA	NA	Membrane;Reference proteome;Transmembrane;Transmembrane helix
UniRef90_W4U9G7	14.8573	0.766751	1.46983	0.521659	0.601908	0.934273	Nude	g__Cutibacterium	7,8-dihydroneopterin aldolase	NA	Cofactor biosynthesis; tetrahydrofolate biosynthesis; 2-amino-4-hydroxy-6-hydroxymethyl-7,8-dihydropteridine diphosphate from 7,8-dihydroneopterin triphosphate: step 3/4	Catalyzes the conversion of 7,8-dihydroneopterin to 6-hydroxymethyl-7,8-dihydropterin	Folate biosynthesis;Lyase;Reference proteome
UniRef90_W4U9Q0	7.38284	-0.722637	1.39905	-0.516519	0.605492	0.934273	Nude	g__Cutibacterium	Alkaline shock response membrane anchor protein AmaP	NA	NA	NA	Membrane;Reference proteome;Transmembrane;Transmembrane helix
UniRef90_W4UBW3	11.281	0.777351	1.49475	0.520053	0.603027	0.934273	Nude	g__Cutibacterium	NA	PTS system	NA	NA	Reference proteome
UniRef90_W4TPA3	6.01629	0.705191	1.3757	0.512606	0.608227	0.935251	Nude	g__Cutibacterium	NA	Pyridoxine biosynthesis glutamine amidotransferase	NA	NA	Glutamine amidotransferase;Pyridoxal phosphate;Reference proteome;Transferase
UniRef90_W4U5M4	5.89613	-0.673961	1.31581	-0.512201	0.60851	0.935251	Nude	g__Cutibacterium	DUF3263 domain-containing protein	NA	NA	NA	Reference proteome
UniRef90_W4TSF7	6.25	0.152005	1.60102	0.0949428	0.92436	0.937076	Balbc	g__Cutibacterium	Maltose/maltodextrin ABC transporter	NA	NA	NA	Membrane;Reference proteome;Transmembrane;Transmembrane helix
UniRef90_W4TF65	5.14822	-0.728465	1.43209	-0.508673	0.610981	0.937966	Nude	g__Cutibacterium	NA	Glycosyltransferase	NA	NA	Glycosyltransferase;Reference proteome;Transferase
UniRef90_Q6A7X3	7.5	0.152006	1.67439	0.0907826	0.927665	0.938793	Balbc	g__Cutibacterium	Transcriptional regulator	NA	NA	NA
UniRef90_Q6A8Y9	3.875	-0.125529	1.38945	-0.0903445	0.928013	0.938793	Balbc	g__Cutibacterium	Transcriptional repressor NrdR	NA	NA	Negatively regulates transcription of bacterial ribonucleotide reductase nrd genes and operons by binding to NrdR-boxes	ATP-binding;DNA-binding;Metal-binding;Nucleotide-binding;Repressor;Transcription;Transcription regulation;Zinc;Zinc-finger
UniRef90_W4TTS5	6.75	-0.144387	1.63959	-0.0880629	0.929827	0.939635	Balbc	g__Cutibacterium	RNA-binding protein KhpA	NA	NA	A probable RNA-binding protein	Cytoplasm;Reference proteome;RNA-binding
UniRef90_W4U7X9	6.7958	0.706506	1.4002	0.504577	0.613856	0.941293	Nude	g__Cutibacterium	NA	Menaquinone-specific isochorismate synthase	NA	NA	Reference proteome
UniRef90_W4TJ51	7.52693	-0.782773	1.55617	-0.503014	0.614955	0.941452	Nude	g__Cutibacterium	Secreted protein	NA	NA	NA	Reference proteome
UniRef90_W4UDS8	22.36	0.822477	1.63704	0.502417	0.615374	0.941452	Nude	g__Cutibacterium	DUF2188 domain-containing protein	NA	NA	NA	Reference proteome
UniRef90_U7M323	4.95699	-0.63541	1.26991	-0.500358	0.616823	0.942585	Nude	g__Cutibacterium	NA	NA	NA	NA
UniRef90_A0A2B7HVW6	5.375	0.123991	1.53837	0.0805986	0.935761	0.943506	Balbc	g__Cutibacterium	Conserved domain protein	NA	NA	NA
UniRef90_A0A2B7JME0	5.375	0.123991	1.53837	0.0805986	0.935761	0.943506	Balbc	g__Cutibacterium	NA	Transcriptional regulator	NA	NA
UniRef90_Q6A5U9	6.625	0.129285	1.62564	0.0795287	0.936612	0.943506	Balbc	g__Cutibacterium	50S ribosomal protein L31 type B	NA	NA	NA	Ribonucleoprotein;Ribosomal protein
UniRef90_A0A371N617	13.9782	-0.798756	1.61818	-0.493613	0.621579	0.944151	Nude	g__Cutibacterium	NA	NA	NA	NA
UniRef90_F3P1Q8	6.57752	-0.671878	1.36085	-0.493719	0.621504	0.944151	Nude	g__Cutibacterium	Citrate synthase	NA	Carbohydrate metabolism; tricarboxylic acid cycle; isocitrate from oxaloacetate: step 1/2	NA	Transferase;Tricarboxylic acid cycle
UniRef90_F9NSW2	5.15384	-0.634215	1.28326	-0.494223	0.621149	0.944151	Nude	g__Cutibacterium	Transcription termination factor Rho	NA	NA	Facilitates transcription termination by a mechanism that involves Rho binding to the nascent RNA, activation of Rho's RNA-dependent ATPase activity, and release of the mRNA from the DNA template	ATP-binding;Helicase;Hydrolase;Nucleotide-binding;RNA-binding;Transcription;Transcription regulation;Transcription termination
UniRef90_W4TSI0	8.08702	-0.722566	1.45719	-0.495861	0.619992	0.944151	Nude	g__Cutibacterium	NA	L-asparaginase	NA	NA	Reference proteome
UniRef90_W4UBQ2	14.8469	0.750697	1.52311	0.492871	0.622104	0.944151	Nude	g__Cutibacterium	NA	Glucoamylase S1/S2	NA	NA	Reference proteome
UniRef90_W4UJD4	7.70448	-0.709414	1.43512	-0.494322	0.621078	0.944151	Nude	g__Cutibacterium	NA	Succinate-semialdehyde dehydrogenase	NA	NA	Oxidoreductase;Reference proteome
UniRef90_A0A2B7IWU5	10.1889	-0.733698	1.5052	-0.487443	0.625944	0.944594	Nude	g__Cutibacterium	NA	MATE family efflux transporter	NA	NA	Membrane;Transmembrane;Transmembrane helix
UniRef90_D1YBC6	8.98929	0.79404	1.6249	0.48867	0.625075	0.944594	Nude	g__Cutibacterium	EamA domain-containing protein	NA	NA	NA	Membrane;Transmembrane;Transmembrane helix
UniRef90_G4D0Q7	6.26014	-0.675212	1.374	-0.49142	0.62313	0.944594	Nude	g__Cutibacterium	Uracil-DNA glycosylase	NA	NA	Excises uracil residues from the DNA which can arise as a result of misincorporation of dUMP residues by DNA polymerase or due to deamination of cytosine	Cytoplasm;DNA damage;DNA repair;Glycosidase;Hydrolase;Reference proteome
UniRef90_W4TXF5	8.97923	-0.785652	1.61091	-0.487707	0.625757	0.944594	Nude	g__Cutibacterium	NA	Uncharacterized protein	NA	NA	Reference proteome
UniRef90_W4UC84	15.5975	0.826976	1.69293	0.488488	0.625205	0.944594	Nude	g__Cutibacterium	NA	Lysine-specific permease	NA	NA	Membrane;Reference proteome;Transmembrane;Transmembrane helix
UniRef90_W4UD00	11.3365	0.713038	1.46864	0.485509	0.627315	0.945591	Nude	g__Cutibacterium	Glycerol-3-phosphate acyltransferase	NA	NA	NA	Membrane;Reference proteome;Transmembrane;Transmembrane helix
UniRef90_A0A2B7J2M4	11.2357	-0.691941	1.43489	-0.482225	0.629646	0.946959	Nude	g__Cutibacterium	NA	N-acetyltransferase	NA	NA	Transferase
UniRef90_E4HNP6	8.00226	-0.694325	1.43727	-0.483084	0.629036	0.946959	Nude	g__Cutibacterium	Cell division ATP-binding protein FtsE	NA	NA	Part of the ABC transporter FtsEX involved in cellular division	ATP-binding;Cell cycle;Cell division;Cell membrane;Membrane;Nucleotide-binding
UniRef90_W4TWP5	5.25	-0.111029	1.53507	-0.0723283	0.942341	0.94828	Balbc	g__Cutibacterium	NA	Molybdenum cofactor biosynthesis protein MoaB	Cofactor biosynthesis; molybdopterin biosynthesis	NA	Molybdenum cofactor biosynthesis;Reference proteome
UniRef90_W4UEC7	6.09379	-0.646977	1.34825	-0.479864	0.631324	0.948411	Nude	g__Cutibacterium	NA	Alkaline phosphodiesterase I	NA	NA	Reference proteome
UniRef90_A0A3A8WCA5	5.75	0.0995374	1.42456	0.0698722	0.944295	0.94925	Balbc	g__Cutibacterium	NA	NA	NA	NA
UniRef90_A0A371NAY8	6.22199	-0.699542	1.49125	-0.469097	0.639	0.949754	Nude	g__Cutibacterium	NA	NA	NA	NA
UniRef90_G4CZQ8	10.4682	-0.713727	1.5231	-0.468603	0.639353	0.949754	Nude	g__Cutibacterium	NA	Acyl-CoA thioesterase II	NA	NA	Hydrolase;Reference proteome
UniRef90_Q6A6A2	8.71631	0.667217	1.39754	0.477423	0.633061	0.949754	Nude	g__Cutibacterium	N-acetyltransferase domain-containing protein	NA	NA	NA
UniRef90_Q6A7S4	6.89916	-0.658561	1.40496	-0.468739	0.639256	0.949754	Nude	g__Cutibacterium	30S ribosomal protein S16	NA	NA	NA	Ribonucleoprotein;Ribosomal protein
UniRef90_W4U708	5.26488	-0.608865	1.29042	-0.471833	0.637046	0.949754	Nude	g__Cutibacterium	NA	N-formylglutamate deformylase	NA	NA	Reference proteome
UniRef90_W4U7L2	11.213	0.756294	1.60049	0.47254	0.636541	0.949754	Nude	g__Cutibacterium	NA	Mannose-1-phosphate guanylyltransferase	NA	NA	Nucleotidyltransferase;Reference proteome;Transferase
UniRef90_W4U8A6	6.72364	-0.639079	1.36222	-0.469144	0.638967	0.949754	Nude	g__Cutibacterium	NA	Methionine ABC transporter permease protein	NA	NA	Membrane;Reference proteome;Transmembrane;Transmembrane helix;Transport
UniRef90_W4U9E2	7.98652	0.63873	1.35397	0.471745	0.637109	0.949754	Nude	g__Cutibacterium	NA	Folate-dependent protein for Fe/S cluster synthesis/repair in oxidative stress	NA	NA	Reference proteome;Transit peptide
UniRef90_W4UAC6	13.4373	0.680316	1.44302	0.471454	0.637317	0.949754	Nude	g__Cutibacterium	NA	MerR-family transcriptional regulator	NA	NA	Reference proteome
UniRef90_W4UAH2	6.21883	-0.654527	1.38001	-0.474292	0.635292	0.949754	Nude	g__Cutibacterium	NA	Uncharacterized protein	NA	NA	Reference proteome
UniRef90_W4U5Z8	4.875	-0.0995336	1.46425	-0.0679757	0.945805	0.949771	Balbc	g__Cutibacterium	NA	Ribulokinase	NA	NA	Kinase;Reference proteome;Transferase
UniRef90_A0A3E2DG32	8.13153	-0.736016	1.58037	-0.465723	0.641414	0.951576	Nude	g__Cutibacterium	NA	NA	NA	NA
UniRef90_D4HEN6	9.61348	0.723313	1.55588	0.46489	0.64201	0.951576	Nude	g__Cutibacterium	NA	NA	NA	NA
UniRef90_W4U610	5.04843	-0.581039	1.26487	-0.459366	0.645971	0.956382	Nude	g__Cutibacterium	NA	Succinate dehydrogenase flavoprotein subunit	NA	NA	Reference proteome
UniRef90_F9NTD7	7.51431	-0.641743	1.40279	-0.457476	0.647329	0.957328	Nude	g__Cutibacterium	HTH merR-type domain-containing protein	NA	NA	NA
UniRef90_A0A1B9VU86	5.15883	0.652854	1.44436	0.452003	0.651267	0.9607	Nude	g__Cutibacterium	NA	Transcriptional regulator	NA	NA	Copper;Repressor
UniRef90_A0A1N4ZV59	42.853	0.814403	1.80745	0.450582	0.652291	0.9607	Nude	g__Cutibacterium	NA	NA	NA	NA
UniRef90_W4TSF7	10.3855	-0.689997	1.52635	-0.452058	0.651227	0.9607	Nude	g__Cutibacterium	Maltose/maltodextrin ABC transporter	NA	NA	NA	Membrane;Reference proteome;Transmembrane;Transmembrane helix
UniRef90_W4TU29	5.22169	-0.57391	1.27452	-0.450297	0.652496	0.9607	Nude	g__Cutibacterium	NA	Heavy metal-associated domain protein	NA	NA	Metal-binding;Reference proteome
UniRef90_A0A085B012	6.0917	-0.600273	1.33817	-0.448579	0.653735	0.96146	Nude	g__Cutibacterium	NA	Metal binding protein	NA	NA
UniRef90_E6DAS5	21.783	0.804838	1.80465	0.445979	0.655612	0.963156	Nude	g__Cutibacterium	Peptidase inhibitor family I36	NA	NA	NA
UniRef90_W4TUQ2	5.55104	-0.578408	1.29999	-0.444932	0.656369	0.963205	Nude	g__Cutibacterium	NA	Chromosome segregation ATPases	NA	NA	Reference proteome
UniRef90_A0A3E2DFU6	8.53693	-0.643456	1.45689	-0.441665	0.658732	0.964857	Nude	g__Cutibacterium	NA	NA	NA	NA
UniRef90_W4U7Q2	6.38842	-0.59113	1.33931	-0.441371	0.658945	0.964857	Nude	g__Cutibacterium	NA	Oxidoreductase	NA	NA	Reference proteome
UniRef90_W4TIB6	7.79144	-0.620664	1.41165	-0.439673	0.660174	0.964993	Nude	g__Cutibacterium	NA	Rossmann fold nucleotide-binding protein Smf	NA	NA	Reference proteome
UniRef90_W4U6H2	12.4094	0.718002	1.63465	0.43924	0.660488	0.964993	Nude	g__Cutibacterium	NA	Hypothetical membrane protein	NA	NA	Membrane;Reference proteome;Transmembrane;Transmembrane helix
UniRef90_A0A1N4UG49	6.56113	-0.654555	1.50839	-0.433943	0.66433	0.96724	Nude	g__Cutibacterium	NA	NA	NA	NA
UniRef90_Q6A5N5	5.24555	-0.568397	1.31235	-0.433113	0.664932	0.96724	Nude	g__Cutibacterium	Undecaprenyl-diphosphatase	NA	NA	Catalyzes the dephosphorylation of undecaprenyl diphosphate (UPP). Confers resistance to bacitracin	Antibiotic resistance;Cell membrane;Cell shape;Cell wall biogenesis/degradation;Hydrolase;Membrane;Peptidoglycan synthesis;Transmembrane;Transmembrane helix
UniRef90_W4U365	13.4544	-0.690504	1.59374	-0.433262	0.664825	0.96724	Nude	g__Cutibacterium	Transmembrane protein	NA	NA	NA	Reference proteome
UniRef90_W4UIG4	6.72965	-0.592461	1.36442	-0.434222	0.664127	0.96724	Nude	g__Cutibacterium	NA	Lactate-responsive regulator LldR	NA	NA	DNA-binding;Reference proteome;Transcription;Transcription regulation
UniRef90_W4U359	5.5	0.0695429	1.55003	0.0448654	0.964215	0.967244	Balbc	g__Cutibacterium	EAL domain-containing protein	NA	NA	NA	Reference proteome
UniRef90_A0A2B7JS22	9.46977	0.631093	1.50686	0.418814	0.675352	0.967592	Nude	g__Cutibacterium	NA	DeoR/GlpR transcriptional regulator	NA	NA	DNA-binding;Transcription;Transcription regulation
UniRef90_A0A3D8Z3G2	8.7934	-0.617278	1.46264	-0.422031	0.673003	0.967592	Nude	g__Cutibacterium	NA	NA	NA	NA
UniRef90_A0A3D8ZRD6	12.7699	-0.687085	1.60325	-0.428557	0.668246	0.967592	Nude	g__Cutibacterium	NA	NA	NA	NA
UniRef90_D1YAP5	11.7152	0.622504	1.47265	0.42271	0.672507	0.967592	Nude	g__Cutibacterium	NA	ABC transporter, ATP-binding protein	NA	NA	ATP-binding;Nucleotide-binding
UniRef90_F9NTT6	6.02867	-0.571139	1.32955	-0.429573	0.667506	0.967592	Nude	g__Cutibacterium	NA	PhoH family protein	NA	NA	ATP-binding;Nucleotide-binding
UniRef90_Q6A6N1	5.83843	-0.629255	1.46952	-0.428204	0.668503	0.967592	Nude	g__Cutibacterium	50S ribosomal protein L22	NA	NA	This protein binds specifically to 23S rRNA; its binding is stimulated by other ribosomal proteins, e.g. L4, L17, and L20. It is important during the early stages of 50S assembly. It makes multiple contacts with different domains of the 23S rRNA in the assembled 50S subunit and ribosome (By similarity)	Ribonucleoprotein;Ribosomal protein;RNA-binding;rRNA-binding
UniRef90_Q6A6N3	10.3296	0.677148	1.59674	0.424081	0.671506	0.967592	Nude	g__Cutibacterium	50S ribosomal protein L16	NA	NA	Binds 23S rRNA and is also seen to make contacts with the A and possibly P site tRNAs	Ribonucleoprotein;Ribosomal protein;RNA-binding;rRNA-binding;tRNA-binding
UniRef90_Q6AAM2	8.09243	-0.6038	1.44019	-0.41925	0.675033	0.967592	Nude	g__Cutibacterium	Adenosylcobinamide-GDP ribazoletransferase	NA	Cofactor biosynthesis; adenosylcobalamin biosynthesis; adenosylcobalamin from cob(II)yrinate a,c-diamide: step 7/7	Joins adenosylcobinamide-GDP and alpha-ribazole to generate adenosylcobalamin (Ado-cobalamin). Also synthesizes adenosylcobalamin 5'-phosphate from adenosylcobinamide-GDP and alpha-ribazole 5'-phosphate	Cell membrane;Cobalamin biosynthesis;Magnesium;Membrane;Transferase;Transmembrane;Transmembrane helix
UniRef90_W4TQL0	8.09243	-0.6038	1.44019	-0.41925	0.675033	0.967592	Nude	g__Cutibacterium	NA	UDP-galactose-lipid carrier transferase	NA	NA	Kinase;Reference proteome;Transferase
UniRef90_W4U0N3	6.02681	0.583169	1.37806	0.423182	0.672162	0.967592	Nude	g__Cutibacterium	Charged multivesicular body protein 5	NA	NA	NA	Reference proteome
UniRef90_W4U407	8.5265	0.626026	1.48492	0.42159	0.673325	0.967592	Nude	g__Cutibacterium	NA	Phosphoenolpyruvate-dependent sugar phosphotransferase	NA	NA	Pyruvate;Reference proteome;Transferase;Transport
UniRef90_W4U4N8	11.2584	0.615141	1.45131	0.423853	0.671673	0.967592	Nude	g__Cutibacterium	Cobalamin-binding protein	NA	NA	NA	Reference proteome
UniRef90_W4U5F9	17.0605	-0.720774	1.6743	-0.430493	0.666837	0.967592	Nude	g__Cutibacterium	YbdD/YjiX family protein	NA	NA	NA	Reference proteome
UniRef90_W4UBC0	7.81692	0.612127	1.45078	0.421929	0.673077	0.967592	Nude	g__Cutibacterium	NA	Ornithine racemase	NA	NA	Reference proteome
UniRef90_A0A0P6A737	54.5	0.0492103	1.1526	0.0426951	0.965945	0.967965	Balbc	g__Cutibacterium	NA	NA	NA	NA
UniRef90_A0A1B3PZ11	5.98842	-0.544657	1.34425	-0.405176	0.685348	0.970025	Nude	g__Cutibacterium	NA	Sugar phosphate isomerase	NA	NA	Isomerase
UniRef90_A0A3A8VV75	6.90973	-0.556883	1.40923	-0.395168	0.692719	0.970025	Nude	g__Cutibacterium	NA	NA	NA	NA
UniRef90_A0A3E2DP51	8.3489	-0.577534	1.4464	-0.39929	0.689679	0.970025	Nude	g__Cutibacterium	NA	NA	NA	NA
UniRef90_D4HDL3	13.5393	-0.632672	1.60843	-0.393347	0.694063	0.970025	Nude	g__Cutibacterium	NA	NA	NA	NA
UniRef90_E4HPD7	13.4261	0.661784	1.65519	0.399823	0.689287	0.970025	Nude	g__Cutibacterium	NA	NifU-like protein	NA	NA
UniRef90_Q6A5R8	6.87578	0.618507	1.53701	0.40241	0.687382	0.970025	Nude	g__Cutibacterium	PLDc_N domain-containing protein	NA	NA	NA	Cell membrane;Membrane;Transmembrane;Transmembrane helix
UniRef90_Q6A6L8	6.43613	-0.596399	1.5025	-0.396938	0.691413	0.970025	Nude	g__Cutibacterium	NA	Conserved membrane-spanning protein	NA	NA	Membrane;Transmembrane;Transmembrane helix
UniRef90_Q6A6N6	18.8308	-0.669014	1.62964	-0.410529	0.681418	0.970025	Nude	g__Cutibacterium	50S ribosomal protein L14	NA	NA	Binds to 23S rRNA. Forms part of two intersubunit bridges in the 70S ribosome	Ribonucleoprotein;Ribosomal protein;RNA-binding;rRNA-binding
UniRef90_Q6A6Q9	5.69343	-0.584047	1.46447	-0.398811	0.690032	0.970025	Nude	g__Cutibacterium	30S ribosomal protein S11	NA	NA	Located on the platform of the 30S subunit, it bridges several disparate RNA helices of the 16S rRNA. Forms part of the Shine-Dalgarno cleft in the 70S ribosome	Ribonucleoprotein;Ribosomal protein;RNA-binding;rRNA-binding
UniRef90_Q6AAB8	6.32965	-0.549511	1.37692	-0.399088	0.689829	0.970025	Nude	g__Cutibacterium	Enolase	NA	Carbohydrate degradation; glycolysis; pyruvate from D-glyceraldehyde 3-phosphate: step 4/5	Catalyzes the reversible conversion of 2-phosphoglycerate into phosphoenolpyruvate. It is essential for the degradation of carbohydrates via glycolysis	Cytoplasm;Glycolysis;Lyase;Magnesium;Metal-binding;Secreted
UniRef90_Q6ABL2	7.68923	-0.576699	1.42074	-0.405915	0.684805	0.970025	Nude	g__Cutibacterium	DNA replication and repair protein RecF	NA	NA	The RecF protein is involved in DNA metabolism; it is required for DNA replication and normal SOS inducibility. RecF binds preferentially to single-stranded, linear DNA. It also seems to bind ATP	ATP-binding;Cytoplasm;DNA damage;DNA repair;DNA replication;DNA-binding;Nucleotide-binding;SOS response
UniRef90_U7M872	17.6986	0.68047	1.7328	0.3927	0.694541	0.970025	Nude	g__Cutibacterium	NA	NA	NA	NA
UniRef90_W4TGN3	6.30766	0.579619	1.43176	0.40483	0.685602	0.970025	Nude	g__Cutibacterium	NA	tRNA (Guanine46-N7-)-methyltransferase	NA	NA	Methyltransferase;Reference proteome;Transferase
UniRef90_W4TSG1	5.96563	-0.541606	1.32176	-0.40976	0.681982	0.970025	Nude	g__Cutibacterium	NA	16S rRNA (Cytosine(967)-C(5))-methyltransferase	NA	NA	Methyltransferase;Reference proteome;RNA-binding;S-adenosyl-L-methionine;Transferase
UniRef90_W4TVR4	31.8346	0.688718	1.73217	0.397603	0.690923	0.970025	Nude	g__Cutibacterium	NA	DNA polymerase III subunits gamma and tau	NA	NA	Reference proteome
UniRef90_W4TXU1	7.34262	-0.59407	1.43191	-0.41488	0.678229	0.970025	Nude	g__Cutibacterium	NA	ABC transporter ATP-binding protein	NA	NA	ATP-binding;Nucleotide-binding;Reference proteome
UniRef90_W4U353	24.3288	0.668141	1.61838	0.412846	0.679719	0.970025	Nude	g__Cutibacterium	NA	Uncharacterized protein	NA	NA	Reference proteome
UniRef90_W4U5D4	5.94689	-0.585637	1.47748	-0.396375	0.691828	0.970025	Nude	g__Cutibacterium	5-formyltetrahydrofolate cyclo-ligase	NA	NA	NA	ATP-binding;Ligase;Magnesium;Metal-binding;Nucleotide-binding;Reference proteome
UniRef90_W4U645	7.15883	-0.622761	1.53968	-0.404476	0.685863	0.970025	Nude	g__Cutibacterium	NA	Uncharacterized protein	NA	NA	Reference proteome
UniRef90_W4U6H9	6.62424	-0.549049	1.35164	-0.40621	0.684588	0.970025	Nude	g__Cutibacterium	NA	Cation diffusion facilitator family transporter	NA	NA	Membrane;Reference proteome;Transmembrane;Transmembrane helix;Transport
UniRef90_W4U8K8	6.71695	-0.597258	1.51926	-0.393123	0.694229	0.970025	Nude	g__Cutibacterium	Oxaloacetate decarboxylase, gamma chain	NA	NA	NA	Membrane;Reference proteome;Transmembrane;Transmembrane helix
UniRef90_W4U8M3	5.45768	0.594685	1.46046	0.407191	0.683867	0.970025	Nude	g__Cutibacterium	ABC transporter permease	NA	NA	NA	Cell membrane;Membrane;Reference proteome;Transmembrane;Transmembrane helix
UniRef90_W4UBE8	7.66858	-0.568126	1.42144	-0.399683	0.68939	0.970025	Nude	g__Cutibacterium	Type II secretion system protein	NA	NA	NA	Membrane;Reference proteome;Transmembrane;Transmembrane helix
UniRef90_W4UHJ6	8.33306	0.602483	1.491	0.404081	0.686153	0.970025	Nude	g__Cutibacterium	NA	ABC transporter	NA	NA	ATP-binding;Nucleotide-binding;Reference proteome
UniRef90_A0A3A8VUS2	5.125	-0.0565815	1.47952	-0.0382432	0.969494	0.970507	Balbc	g__Cutibacterium	NA	NA	NA	NA
UniRef90_A0A2B7ID39	5.244	-0.496808	1.28761	-0.385839	0.699616	0.970831	Nude	g__Cutibacterium	NA	Sugar transferase	NA	NA	Membrane;Transferase;Transmembrane;Transmembrane helix
UniRef90_A0A3A8W8X4	13.3536	0.622033	1.61219	0.385831	0.699622	0.970831	Nude	g__Cutibacterium	NA	NA	NA	NA
UniRef90_D1YBT0	13.8588	-0.629266	1.61522	-0.389584	0.696844	0.970831	Nude	g__Cutibacterium	YgjP-like domain-containing protein	NA	NA	NA
UniRef90_E4HP77	7.21762	-0.541397	1.42637	-0.379563	0.70427	0.970831	Nude	g__Cutibacterium	DNA repair protein RecN	NA	NA	May be involved in recombinational repair of damaged DNA	ATP-binding;DNA damage;DNA repair;Nucleotide-binding
UniRef90_E6D9I5	5.58523	-0.5033	1.31771	-0.381951	0.702498	0.970831	Nude	g__Cutibacterium	NA	Precorrin-8X methylmutase	Cofactor biosynthesis; adenosylcobalamin biosynthesis	NA	Cobalamin biosynthesis;Isomerase
UniRef90_E6DAW0	6.88177	-0.516502	1.36947	-0.377155	0.706059	0.970831	Nude	g__Cutibacterium	TOMM leader peptide-binding protein	NA	NA	NA	Signal
UniRef90_U7MBR0	8.60644	-0.551314	1.46046	-0.377494	0.705807	0.970831	Nude	g__Cutibacterium	NA	NA	NA	NA
UniRef90_W4TP90	7.28604	-0.546762	1.39956	-0.390668	0.696043	0.970831	Nude	g__Cutibacterium	NA	Oligopeptide ABC transporter	NA	NA	Reference proteome;Signal
UniRef90_W4TS85	7.24472	-0.528335	1.40069	-0.377195	0.706029	0.970831	Nude	g__Cutibacterium	NA	Transcription termination factor Rho	NA	NA	Reference proteome;RNA-binding
UniRef90_W4TY57	7.66479	0.558182	1.45074	0.384758	0.700416	0.970831	Nude	g__Cutibacterium	NA	Alcohol dehydrogenase	NA	NA	Reference proteome
UniRef90_W4U009	6.73498	-0.582113	1.51862	-0.383318	0.701484	0.970831	Nude	g__Cutibacterium	NA	3-keto-L-gulonate 6-phosphate decarboxylase	NA	NA	Reference proteome
UniRef90_W4U7Y1	14.1847	-0.575062	1.51666	-0.379164	0.704566	0.970831	Nude	g__Cutibacterium	DUF2182 domain-containing protein	NA	NA	NA	Membrane;Reference proteome;Transmembrane;Transmembrane helix
UniRef90_W4U8N9	7.59591	0.572246	1.48808	0.384552	0.700569	0.970831	Nude	g__Cutibacterium	Sigma-70 family RNA polymerase sigma factor	NA	NA	NA	Reference proteome
UniRef90_W4U9K7	10.3713	-0.589876	1.52403	-0.38705	0.698719	0.970831	Nude	g__Cutibacterium	NA	Haloacid dehalogenase-like hydrolase	NA	NA	Hydrolase;Reference proteome
UniRef90_W4UCL0	5.14923	0.521463	1.36311	0.382553	0.702051	0.970831	Nude	g__Cutibacterium	ACT domain-containing protein	NA	NA	NA	Reference proteome
UniRef90_A0A085B3U3	5.51228	-0.263107	1.45585	-0.180723	0.856585	0.972115	Nude	g__Cutibacterium	NA	ABC transporter ATP-binding protein	NA	NA	ATP-binding;Nucleotide-binding
UniRef90_A0A1B9VQH4	12.2773	0.302195	1.3775	0.219379	0.826355	0.972115	Nude	g__Cutibacterium	Sec-independent protein translocase protein TatC	NA	NA	Part of the twin-arginine translocation (Tat) system that transports large folded proteins containing a characteristic twin-arginine motif in their signal peptide across membranes. Together with TatB, TatC is part of a receptor directly interacting with Tat signal peptides	Cell membrane;Membrane;Protein transport;Translocation;Transmembrane;Transmembrane helix;Transport
UniRef90_A0A1B9VSL2	6.30022	-0.222036	1.35377	-0.164013	0.869721	0.972115	Nude	g__Cutibacterium	NA	Sugar ABC transporter permease	NA	NA	Membrane;Transmembrane;Transmembrane helix;Transport
UniRef90_A0A1N4U9I4	5.46343	-0.420466	1.45149	-0.289679	0.772062	0.972115	Nude	g__Cutibacterium	NA	NA	NA	NA
UniRef90_A0A2B7HSQ9	22.5909	-0.600077	1.64469	-0.364856	0.715219	0.972115	Nude	g__Cutibacterium	NA	NA	NA	NA
UniRef90_A0A2B7I239	8.13677	-0.242743	1.47046	-0.16508	0.868881	0.972115	Nude	g__Cutibacterium	NA	NA	NA	NA
UniRef90_A0A2B7I5S4	7.34243	-0.29442	1.41074	-0.208699	0.834683	0.972115	Nude	g__Cutibacterium	NA	Diacylglycerol kinase	NA	NA	Kinase;Transferase
UniRef90_A0A2B7IFZ7	7.59349	-0.402692	1.43172	-0.281265	0.778507	0.972115	Nude	g__Cutibacterium	NA	DNA recombination protein RmuC	NA	Involved in DNA recombination
UniRef90_A0A2B7IG31	21.5246	0.364778	1.65392	0.220554	0.82544	0.972115	Nude	g__Cutibacterium	NA	NA	NA	NA
UniRef90_A0A2B7IGN8	5.1831	-0.449702	1.30824	-0.343745	0.731038	0.972115	Nude	g__Cutibacterium	NA	NA	NA	NA
UniRef90_A0A2B7IH31	14.6622	0.351804	1.45982	0.240991	0.809562	0.972115	Nude	g__Cutibacterium	NA	CDP-diacylglycerol--glycerol-3-phosphate 3-phosphatidyltransferase	Lipid metabolism; phospholipid metabolism	NA	Lipid biosynthesis;Lipid metabolism;Membrane;Phospholipid biosynthesis;Phospholipid metabolism;Transferase;Transmembrane;Transmembrane helix
UniRef90_A0A2B7IHZ8	7.77833	-0.485838	1.41726	-0.3428	0.731749	0.972115	Nude	g__Cutibacterium	NA	DUF2550 domain-containing protein	NA	NA
UniRef90_A0A2B7ISY7	6.88391	-0.510689	1.38594	-0.368479	0.712516	0.972115	Nude	g__Cutibacterium	NA	Histidine kinase	NA	NA	Kinase;Transferase
UniRef90_A0A2B7IWT2	8.83818	-0.362687	1.48022	-0.245022	0.806439	0.972115	Nude	g__Cutibacterium	Secreted protein	NA	NA	NA
UniRef90_A0A2B7IZD4	5.389	-0.464027	1.44837	-0.32038	0.748681	0.972115	Nude	g__Cutibacterium	NA	TlpA family protein disulfide reductase	NA	NA
UniRef90_A0A2B7J179	18.8302	0.513975	1.76778	0.290746	0.771246	0.972115	Nude	g__Cutibacterium	NA	NA	NA	NA
UniRef90_A0A2B7J2Q7	6.84153	-0.493712	1.3774	-0.358439	0.720015	0.972115	Nude	g__Cutibacterium	NA	Co-chaperone YbbN	NA	NA
UniRef90_A0A2B7J3F1	12.4319	-0.272132	1.59217	-0.170919	0.864287	0.972115	Nude	g__Cutibacterium	Secreted protein	NA	NA	NA
UniRef90_A0A2B7JNT5	8.40308	-0.470095	1.5951	-0.294712	0.768214	0.972115	Nude	g__Cutibacterium	NA	Uncharacterized protein	NA	NA
UniRef90_A0A2B7JSH6	5.20916	-0.285365	1.28643	-0.221827	0.824448	0.972115	Nude	g__Cutibacterium	NA	Anaerobic glycerol-3-phosphate dehydrogenase subunit C	NA	NA
UniRef90_A0A2B7JWZ1	16.8221	-0.388931	1.61274	-0.241162	0.809429	0.972115	Nude	g__Cutibacterium	DUF4147 domain-containing protein	NA	NA	NA
UniRef90_A0A371N585	10.9288	-0.559579	1.55506	-0.359844	0.718964	0.972115	Nude	g__Cutibacterium	NA	NA	NA	NA
UniRef90_A0A371N5I2	6.32194	-0.229606	1.36371	-0.168369	0.866293	0.972115	Nude	g__Cutibacterium	NA	NA	NA	NA
UniRef90_A0A371N6R7	10.5201	0.360431	1.55236	0.232183	0.816396	0.972115	Nude	g__Cutibacterium	DUF222 domain-containing protein	NA	NA	NA
UniRef90_A0A371N9G1	24.9699	0.532032	1.83219	0.290381	0.771525	0.972115	Nude	g__Cutibacterium	NA	NA	NA	NA
UniRef90_A0A371N9K9	16.1964	0.491485	1.67405	0.29359	0.769071	0.972115	Nude	g__Cutibacterium	NA	NA	NA	NA
UniRef90_A0A371N9V1	6.60423	0.281196	1.52062	0.184922	0.85329	0.972115	Nude	g__Cutibacterium	NA	NA	NA	NA
UniRef90_A0A3A8VLJ4	7.00653	-0.265847	1.53682	-0.172985	0.862663	0.972115	Nude	g__Cutibacterium	NA	NA	NA	NA
UniRef90_A0A3A8VN35	7.2262	-0.514467	1.42877	-0.360077	0.71879	0.972115	Nude	g__Cutibacterium	NA	NA	NA	NA
UniRef90_A0A3A8VW85	8.87692	-0.305779	1.46945	-0.208091	0.835158	0.972115	Nude	g__Cutibacterium	NA	NA	NA	NA
UniRef90_A0A3A8W5T2	6.46112	-0.45881	1.37477	-0.333737	0.738578	0.972115	Nude	g__Cutibacterium	NA	NA	NA	NA
UniRef90_A0A3A8W8G5	7.57356	0.45548	1.43882	0.316566	0.751573	0.972115	Nude	g__Cutibacterium	NA	NA	NA	NA
UniRef90_A0A3A8WA76	6.5644	-0.511798	1.36895	-0.373861	0.708508	0.972115	Nude	g__Cutibacterium	NA	NA	NA	NA
UniRef90_A0A3A8WCR7	10.8728	0.430954	1.54434	0.279054	0.780204	0.972115	Nude	g__Cutibacterium	NA	NA	NA	NA
UniRef90_A0A3D8Z2Q8	19.5226	-0.313194	1.72696	-0.181356	0.856088	0.972115	Nude	g__Cutibacterium	NA	NA	NA	NA
UniRef90_A0A3D8Z521	7.82113	-0.300226	1.57642	-0.190448	0.848958	0.972115	Nude	g__Cutibacterium	NA	NA	NA	NA
UniRef90_A0A3D8Z8C5	6.71789	0.566668	1.52995	0.370383	0.711097	0.972115	Nude	g__Cutibacterium	NA	NA	NA	NA
[truncated: 10,044 more rows]
